# Supplementary material for: Crystal structures of two polymorphs of tixocortol pivalate
Source: Acta Crystallogr E Crystallogr Commun. 2021 Jul 16;77(Pt 8):809–13. doi: 10.1107/S2056989021007167 (PMC8340970; doi:10.1107/S2056989021007167)
Supplement: Supplementary file 1 [file e-77-00809-sup1.cif]

##############################################################################
#                                                                            #
# This CIF contains the data in a paper accepted for publication in          #
# Acta Crystallographica Section E. It conforms to the requirements of       #
# Notes for Authors for Acta Crystallographica Section E, and has been       #
# peer reviewed under the auspices of the IUCr Commission on Journals.       #
#                                                                            #
# Full details of the Crystallographic Information File format               #
# are given in the paper "The Crystallographic Information File (CIF):       #
# a New Standard Archive File for Crystallography" by S. R. Hall, F. H.      #
# Allen and I. D. Brown [Acta Cryst. (1991), A47, 655-685].                  #
#                                                                            #
# The current version of the core CIF dictionary is obtainable from          #
# ftp://ftp.iucr.org/pub/cif_core.dic.                                       #
#                                                                            #
# Software is freely available for graphical display of the structure(s)     #
# in this CIF. For information consult the CIF software page                 #
# http://www.iucr.org/resources/cif/software.                                #
#                                                                            #
# This file may be used for bona fide research purposes within the           #
# scientific community so long as proper attribution is given to the journal # 
# article from which it was obtained.                                        #
#                                                                            #
##############################################################################
data_PL358
_audit_creation_method
;
Olex2 1.2
(compiled May 18 2018 14:05:52 for OlexSys, GUI svn.r5506)
;
_chemical_name_systematic
;\
(<i>S</i>)-{2-[(8<i>S</i>,9<i>S</i>,10<i>R</i>,11<i>S</i>,13<i>S</i>,\
14<i>S</i>,17<i>R</i>)-11,17-Dihydroxy-10,13-dimethyl-3-oxo-2,6,7,8,9,11,12,\
14,15,16-decahydro-1<i>H</i>-cyclopenta[<i>a</i>]phenanthren-17-yl]-2-oxoethyl}
2,2-dimethylpropanethioate
;
_chemical_name_common     ?
_chemical_formula_moiety     'C26 H38 O5 S'
_chemical_formula_sum     'C26 H38 O5 S'
_chemical_formula_iupac     'C26 H38 O5 S'
_chemical_formula_weight     462.62
_chemical_melting_point     ?
_chemical_absolute_configuration     ad
_space_group_crystal_system     orthorhombic
_space_group_name_H-M_alt     'P 21 21 21'
_space_group_name_Hall     'P 2ac 2ab'
loop_
    _space_group_symop_operation_xyz
    'x, y, z'
    '-x+1/2, -y, z+1/2'
    '-x, y+1/2, -z+1/2'
    'x+1/2, -y+1/2, -z'
_cell_length_a     6.4201(2)
_cell_length_b     17.6239(7)
_cell_length_c     20.8997(8)
_cell_angle_alpha     90
_cell_angle_beta     90
_cell_angle_gamma     90
_cell_volume     2364.74(15)
_cell_formula_units_Z     4
_cell_measurement_reflns_used     9539
_cell_measurement_theta_min     2.27
_cell_measurement_theta_max     27.39
_cell_measurement_temperature     110.00(10)
_exptl_crystal_description     prism
_exptl_crystal_colour     'clear light colourless'
_exptl_crystal_size_max     0.459
_exptl_crystal_size_mid     0.254
_exptl_crystal_size_min     0.236
_exptl_crystal_density_diffrn     1.299
_exptl_crystal_density_meas     ?
_exptl_crystal_density_method     ?
_exptl_crystal_F_000     1000
_exptl_absorpt_coefficient_mu     0.172
_exptl_absorpt_correction_type     multi-scan
_exptl_absorpt_process_details
;
(SADABS; Krause <i>et al.</i>,  2015)
;
_exptl_absorpt_correction_T_min     0.9116
_exptl_absorpt_correction_T_max     0.9583
_diffrn_ambient_temperature     110.00(10)
_diffrn_source     'X-ray tube'
_diffrn_radiation_type     MoK\a
_diffrn_radiation_wavelength     0.71073
_diffrn_radiation_monochromator     graphite
_diffrn_measurement_device_type     'Nonius Kappa APEXII'
_diffrn_measurement_device     '\k-geometry diffractometer'
_diffrn_measurement_method     '\f and \w scans'
_diffrn_detector     'CCD Plate'
_diffrn_detector_area_resol_mean     '512 x 512'
_diffrn_reflns_number     74424
_diffrn_reflns_av_R_equivalents     0.0343
_diffrn_reflns_av_unetI/netI     0.0149
_diffrn_reflns_theta_min     3.024
_diffrn_reflns_theta_max     27.495
_diffrn_reflns_theta_full     25.242
_diffrn_measured_fraction_theta_max     0.998
_diffrn_measured_fraction_theta_full     0.998
_diffrn_reflns_limit_h_min     -8
_diffrn_reflns_limit_h_max     8
_diffrn_reflns_limit_k_min     -22
_diffrn_reflns_limit_k_max     22
_diffrn_reflns_limit_l_min     -27
_diffrn_reflns_limit_l_max     27
_diffrn_standards_number     0
_diffrn_radiation_probe     x-ray
loop_
    _refln_index_h
    _refln_index_k
    _refln_index_l
    _refln_F_squared_meas
    _refln_F_squared_sigma
    -1 0 0 2.8 0.8
    1 0 0 0.8 0.6
    1 0 0 0.9 0.5
    1 0 0 1.1 0.6
    1 0 0 -0.1 0.6
    1 0 0 0.6 0.6
    1 0 0 1 0.7
    1 0 0 0 0.5
    1 0 0 0.9 0.7
    1 0 0 1 0.4
    1 0 0 1.8 0.6
    1 0 0 0.7 0.5
    1 0 0 -0.4 0.6
    1 0 0 0.3 0.5
    1 0 0 0.8 0.7
    -1 0 0 1.4 0.7
    -1 0 0 1.3 0.4
    -1 0 0 1 0.6
    -1 0 0 2.3 0.6
    -1 0 0 1.6 0.6
    -1 0 0 1.5 0.9
    -1 0 0 1.5 0.6
    -1 0 0 1.3 0.5
    -1 0 0 1.8 0.6
    2 0 0 3424.26 79.89
    2 0 0 3416.76 79.99
    2 0 0 3474.55 79.89
    2 0 0 3301.97 79.79
    2 0 0 3333.97 81.49
    2 0 0 3385.16 80.29
    2 0 0 3476.55 79.69
    2 0 0 3305.07 80.19
    2 0 0 3306.77 79.89
    -2 0 0 3441.46 80.29
    -2 0 0 3296.27 79.79
    -2 0 0 3406.96 79.89
    -2 0 0 3418.46 79.99
    2 0 0 3464.85 79.99
    2 0 0 3440.56 80.29
    2 0 0 3324.47 79.69
    2 0 0 3270.77 80.09
    -2 0 0 3423.46 81.49
    -2 0 0 3367.56 79.69
    -2 0 0 3409.96 80.29
    2 0 0 3264.97 80.19
    2 0 0 3319.67 79.39
    -2 0 0 3459.35 81.49
    3 0 0 0.7 1.1
    3 0 0 0.4 1.5
    3 0 0 2 1.4
    3 0 0 -0.8 1.6
    3 0 0 -1.9 1.1
    3 0 0 -2.2 0.9
    -3 0 0 0.1 1.7
    3 0 0 -0.4 1.2
    3 0 0 -0.1 1.3
    3 0 0 -0.4 0.8
    -3 0 0 1.3 1.4
    -3 0 0 0.1 1.8
    3 0 0 0.6 1.4
    3 0 0 -0.1 1
    -3 0 0 0 1.3
    -3 0 0 0.2 0.9
    4 0 0 510.55 14.4
    -4 0 0 531.45 15.5
    4 0 0 498.15 14.1
    4 0 0 537.85 13.7
    4 0 0 516.15 15.5
    4 0 0 513.85 14.8
    4 0 0 542.05 15.6
    4 0 0 520.85 14.1
    -4 0 0 526.55 13.3
    -4 0 0 503.65 14.6
    -4 0 0 530.55 15.5
    -4 0 0 516.95 14.3
    5 0 0 0.8 2
    5 0 0 0.9 1.7
    5 0 0 -1.6 1.3
    5 0 0 -1.9 1.4
    -5 0 0 4.2 2.7
    5 0 0 0.4 1.2
    -5 0 0 -2.4 2.7
    5 0 0 -2.2 2.3
    5 0 0 -1.6 1.7
    -5 0 0 0 2
    5 0 0 -0.7 2.6
    -5 0 0 -1 1.7
    6 0 0 162.08 6.4
    -6 0 0 157.18 6.8
    -6 0 0 166.48 8.6
    6 0 0 157.58 6.6
    6 0 0 153.28 8.5
    6 0 0 159.38 8.3
    6 0 0 165.18 7.5
    6 0 0 157.68 7.1
    -6 0 0 162.08 8.3
    -6 0 0 165.28 7.6
    -7 0 0 -0.6 3
    7 0 0 0 2.9
    7 0 0 -0.1 3.6
    7 0 0 1.5 3.6
    -7 0 0 -0.6 2.6
    -7 0 0 -2.2 3.3
    7 0 0 -0.6 2.4
    8 0 0 229.18 12.7
    8 0 0 220.38 11.7
    -8 0 0 237.28 12.3
    8 0 0 215.28 11.9
    -8 0 0 234.48 12.2
    0 -1 0 0.1 0.1
    0 -1 0 0.1 0.1
    0 -1 0 -0.1 0.1
    0 1 0 0.1 0.1
    0 -1 0 0.1 0.1
    0 -1 0 0 0.1
    0 1 0 0 0.1
    0 1 0 -0.1 0.1
    0 -1 0 0 0.1
    0 1 0 0 0.1
    0 1 0 0.1 0.1
    0 -1 0 0 0.1
    0 1 0 -0.1 0.1
    -1 1 0 352.66 8.9
    1 1 0 335.57 8.4
    -1 -1 0 320.97 8.4
    1 1 0 324.47 8.4
    -1 1 0 336.67 8.3
    -1 1 0 363.56 8.9
    1 -1 0 347.87 8.7
    -1 1 0 301.27 8.5
    -1 1 0 367.46 8.6
    -1 -1 0 361.86 8.6
    -1 -1 0 350.36 8.6
    1 -1 0 352.46 8.7
    1 -1 0 364.76 8.7
    1 -1 0 336.97 8.6
    -1 1 0 311.47 8.6
    -1 -1 0 317.77 8.4
    -1 -1 0 368.06 8.8
    -1 -1 0 352.96 8.7
    -1 -1 0 303.17 8.4
    -1 -1 0 367.16 8.6
    -1 -1 0 291.57 8.5
    1 1 0 354.56 8.6
    1 1 0 336.87 8.4
    -1 1 0 306.17 8.6
    -1 1 0 282.97 8.5
    -1 1 0 371.46 8.9
    1 1 0 349.87 8.5
    -2 -1 0 25.2 2.1
    -2 1 0 23.6 1.7
    2 1 0 25.9 2.1
    2 1 0 25.8 1.8
    -2 -1 0 24.8 1.8
    -2 1 0 28.6 1.1
    -2 -1 0 23.8 2
    2 1 0 28.5 2.2
    -2 -1 0 24.4 1.9
    2 -1 0 27.7 2.2
    -2 -1 0 24.1 2.2
    -2 1 0 24.7 2.3
    2 -1 0 23 1.9
    2 1 0 27.6 1.8
    -2 -1 0 23.7 1.8
    -2 1 0 24.2 1.8
    2 1 0 26.4 2
    2 -1 0 24.8 2.2
    2 -1 0 26.3 1.6
    2 -1 0 27.3 2.1
    2 -1 0 26.6 1.9
    2 -1 0 25.8 1.5
    -2 1 0 26.9 2.1
    -2 1 0 21.7 2.2
    2 -1 0 24.9 2.2
    2 -1 0 29.5 2.1
    2 -1 0 24.3 2
    -2 1 0 27.5 1.9
    -2 1 0 22.2 2.1
    2 -1 0 23.7 2.4
    2 -1 0 26.3 1.9
    -2 -1 0 26.9 2.2
    2 1 0 26.1 1.7
    2 1 0 23.8 1.9
    -2 -1 0 23.5 1.6
    2 1 0 26.8 1.6
    -2 1 0 25 1.5
    2 1 0 27.6 2
    2 -1 0 27 1.7
    -2 1 0 27.3 2
    2 1 0 26.7 1.6
    2 1 0 26 2
    2 1 0 27.3 2
    2 1 0 22 1.7
    -3 1 0 423.76 11
    3 -1 0 445.36 11.5
    -3 1 0 427.56 12.6
    -3 1 0 430.36 10.5
    3 -1 0 431.56 12.7
    3 1 0 431.76 11.7
    3 -1 0 431.06 11.8
    3 -1 0 437.16 11
    3 -1 0 422.36 12
    -3 -1 0 419.46 11.8
    3 -1 0 425.56 11.3
    3 1 0 436.86 12.4
    3 -1 0 425.66 11.8
    -3 1 0 438.06 11.5
    -3 1 0 407.46 12.5
    -3 1 0 426.26 11.8
    3 1 0 426.56 11.8
    -3 -1 0 415.76 11.8
    -3 -1 0 418.46 11.2
    -3 1 0 421.66 11.6
    -3 -1 0 435.36 12.3
    -3 -1 0 431.56 12.5
    3 1 0 427.56 11.3
    -3 -1 0 421.36 11.7
    3 1 0 431.36 11.7
    3 1 0 428.56 11.4
    -3 -1 0 449.36 12
    -3 1 0 425.06 12
    3 1 0 441.86 11.5
    3 1 0 429.16 11.1
    3 1 0 412.26 11.7
    3 -1 0 412.96 11.5
    3 1 0 397.56 11.1
    3 1 0 436.86 12.4
    3 1 0 435.56 11.8
    3 -1 0 436.36 12.8
    3 1 0 435.06 12.1
    4 1 0 0.6 1.8
    4 1 0 -0.2 0.9
    4 -1 0 -1.8 0.9
    4 -1 0 -2.7 1.1
    4 -1 0 0.6 1.6
    -4 1 0 -4 1.9
    4 -1 0 -1.6 1.9
    4 1 0 0.2 1.2
    -4 -1 0 -0.8 1
    -4 1 0 0.8 1.4
    4 1 0 -0.2 1.2
    4 -1 0 -0.1 1.8
    -4 -1 0 0.2 1.4
    -4 -1 0 -0.2 2
    4 1 0 0.7 1.2
    -4 1 0 3 2.1
    4 -1 0 -0.7 1.2
    4 1 0 1.1 1
    4 1 0 1.1 1.7
    4 1 0 -2.4 1.1
    4 1 0 -1.6 1.5
    4 -1 0 1.3 1.3
    -4 1 0 -0.4 1.5
    4 -1 0 -0.3 1.3
    -4 -1 0 0.4 1.6
    -4 -1 0 -0.2 1.7
    -5 -1 0 17.5 1.9
    -5 1 0 16.2 2.5
    5 -1 0 15.8 2.7
    -5 1 0 21.6 3.6
    5 1 0 15 2.2
    5 1 0 21.7 3
    -5 -1 0 15.7 3.2
    -5 -1 0 16.4 2.7
    5 1 0 21.1 2.8
    5 -1 0 14.2 3.1
    -5 -1 0 15.3 3.3
    -5 -1 0 19.8 2.9
    5 -1 0 14.7 2.7
    5 -1 0 17 2.3
    5 -1 0 12.8 3.4
    5 1 0 18.5 3.4
    5 -1 0 18.6 2.6
    5 -1 0 18.5 1.9
    -5 1 0 22.1 3.1
    -5 1 0 16.7 3.7
    5 1 0 16.1 2.2
    5 1 0 15.8 1.9
    5 1 0 15 3.3
    6 1 0 8.5 3
    -6 1 0 5.1 2.7
    -6 -1 0 10.7 2.9
    6 -1 0 4.2 2.3
    -6 -1 0 11.1 3.7
    -6 1 0 10.8 2.4
    -6 1 0 13.7 3.8
    6 1 0 11.4 2.8
    -6 -1 0 10.6 3.6
    6 -1 0 15 3.7
    6 1 0 13.5 2.3
    6 1 0 8.4 1.9
    6 1 0 11.5 3.5
    6 -1 0 12.3 2.4
    6 -1 0 7.4 3.6
    6 -1 0 8.5 2.7
    -6 1 0 15.3 3.8
    6 1 0 8.7 3
    6 1 0 10.3 2.2
    -6 -1 0 10.8 2.7
    -7 1 0 0.5 3.3
    7 1 0 -0.7 3.3
    -7 1 0 0.1 2.7
    -7 1 0 1.9 3.6
    -7 -1 0 5.4 3.6
    -7 -1 0 2 3.1
    7 -1 0 3.7 3.9
    7 1 0 0.4 2.9
    7 1 0 4.1 2.6
    -7 -1 0 -1.7 3.4
    7 1 0 1.3 3.7
    7 1 0 0.4 2.8
    7 -1 0 2.3 3.3
    7 -1 0 3.2 3.6
    7 -1 0 2.6 2.7
    8 -1 0 30.9 6.3
    8 1 0 24.3 5.3
    8 1 0 33.4 6.3
    -8 1 0 39.9 5.2
    -8 1 0 25.8 6
    8 -1 0 32.6 6.5
    8 -1 0 26.6 5.6
    -8 -1 0 36.3 6.1
    -8 1 0 35.1 6.1
    -8 -1 0 35.6 6.1
    0 -2 0 -0.4 0.3
    0 2 0 -0.2 0.3
    0 -2 0 0 0.4
    0 -2 0 -0.5 0.4
    0 2 0 0.1 0.4
    0 2 0 -0.6 0.3
    -1 -2 0 2908.71 67.99
    -1 -2 0 2786.42 68.19
    -1 -2 0 2856.81 67.89
    -1 -2 0 2835.12 67.69
    -1 2 0 2910.31 67.39
    -1 2 0 2801.72 67.29
    -1 -2 0 2894.81 68.19
    -1 2 0 2974.4 68.79
    -1 2 0 2877.11 67.59
    1 2 0 2821.22 67.79
    -1 -2 0 2816.92 68.19
    1 -2 0 2928.11 67.59
    1 2 0 2795.12 67.79
    1 2 0 2939.51 68.99
    1 2 0 2787.72 68.89
    -1 2 0 2879.11 67.59
    1 2 0 2826.52 67.49
    1 2 0 2949.51 68.69
    1 2 0 2904.51 68.59
    1 2 0 2918.71 68.29
    1 -2 0 2794.52 67.29
    1 -2 0 2729.83 67.29
    1 2 0 2899.21 67.39
    1 2 0 2838.42 67.79
    -1 -2 0 2672.23 68.19
    1 -2 0 2853.61 67.49
    -1 2 0 2772.82 67.29
    1 -2 0 2920.91 67.39
    1 -2 0 2790.12 67.49
    -1 -2 0 2917.71 68.69
    1 2 0 2795.82 67.49
    1 -2 0 2934.91 68.49
    -2 2 0 306.57 9.1
    2 2 0 294.77 8.6
    2 2 0 310.67 8.5
    2 2 0 306.27 8.4
    -2 -2 0 306.87 8.1
    -2 -2 0 299.67 8.6
    -2 -2 0 304.77 8.4
    -2 -2 0 307.07 8.4
    -2 2 0 287.07 7.7
    2 2 0 301.27 8.2
    2 2 0 305.57 8.5
    -2 -2 0 300.77 8.8
    -2 2 0 294.47 9
    2 -2 0 304.47 8.5
    2 -2 0 299.87 8.4
    2 -2 0 294.17 9.1
    2 2 0 296.37 8.3
    2 2 0 306.37 8.1
    2 -2 0 312.07 8.7
    2 -2 0 312.87 7.7
    2 -2 0 315.57 8.6
    2 -2 0 300.87 7.7
    -2 2 0 295.77 8.4
    2 -2 0 302.77 8.7
    -2 -2 0 305.27 8.3
    -2 2 0 292.67 8.9
    2 2 0 315.47 8.1
    -2 2 0 294.67 8.4
    2 -2 0 308.37 9
    2 2 0 304.67 8.4
    2 2 0 303.47 8.3
    -2 2 0 306.77 8.6
    2 2 0 306.47 8.2
    -2 2 0 294.37 8
    2 2 0 302.37 8.6
    -2 2 0 298.67 8.6
    -2 -2 0 300.07 8.5
    -2 -2 0 294.57 8.2
    -2 -2 0 297.97 8.7
    3 -2 0 422.86 11.7
    -3 -2 0 420.56 11.5
    -3 -2 0 422.86 12.4
    -3 -2 0 427.36 12
    -3 2 0 407.76 10.8
    3 2 0 430.06 11.5
    3 -2 0 426.86 10.8
    -3 2 0 410.86 11.3
    -3 -2 0 422.96 11.7
    3 2 0 430.26 11.6
    -3 2 0 427.36 12.6
    3 2 0 425.36 11.7
    3 2 0 445.36 11.4
    -3 -2 0 424.66 11.9
    3 -2 0 428.66 11
    -3 -2 0 418.66 12.1
    -3 2 0 434.66 11.7
    3 -2 0 425.96 11.9
    3 -2 0 438.06 12.1
    -3 -2 0 417.76 12
    3 2 0 433.16 11.3
    3 2 0 424.26 12
    3 -2 0 427.76 12.8
    -3 2 0 415.86 12.6
    3 2 0 429.06 11.4
    3 2 0 427.16 11
    3 -2 0 436.36 12.1
    -3 2 0 412.56 12.1
    -3 -2 0 424.36 11.4
    -4 2 0 98.09 5.5
    -4 -2 0 103.59 4.6
    4 -2 0 97.89 3.5
    4 -2 0 99.29 4.4
    -4 2 0 112.29 5.7
    4 2 0 111.39 4.9
    4 2 0 89.39 5
    4 2 0 100.39 3.9
    4 2 0 95.09 3.8
    -4 -2 0 105.99 5
    -4 2 0 98.79 4.1
    4 -2 0 86.89 5.4
    -4 -2 0 104.29 4.1
    4 2 0 88.49 4.9
    -4 -2 0 98.39 5.6
    4 -2 0 99.79 4.7
    -4 -2 0 103.69 4.6
    4 -2 0 90.79 5.4
    4 2 0 104.49 4.5
    -4 2 0 100.29 4.9
    -4 2 0 103.89 4.5
    4 -2 0 102.09 4.8
    -4 -2 0 103.09 4.7
    4 -2 0 95.09 3.8
    4 2 0 104.59 4.2
    4 2 0 103.59 4
    -4 -2 0 101.49 4.9
    5 2 0 7.3 2.4
    -5 -2 0 2.2 2.2
    -5 -2 0 5.2 1.6
    5 2 0 4.3 2.2
    5 -2 0 5.6 2.9
    5 2 0 5.1 2.3
    -5 -2 0 3.5 2.6
    5 -2 0 4.1 1.3
    5 2 0 3.5 2
    -5 -2 0 3.5 2.2
    5 2 0 5.2 1.6
    -5 2 0 2.7 2.8
    5 -2 0 7.8 2.2
    5 2 0 6.9 1.8
    -5 2 0 5.2 1.8
    5 -2 0 7.1 2
    5 -2 0 1.1 2.7
    -5 -2 0 4.2 2.8
    -5 2 0 0.3 2.6
    5 -2 0 5.3 2.2
    5 2 0 5.8 1.6
    -5 2 0 7.1 2.5
    -6 2 0 42.5 4.6
    6 2 0 44.8 5
    -6 -2 0 51.49 4.5
    6 2 0 56.49 5.5
    6 2 0 43.6 3.1
    6 2 0 41.3 3.2
    6 -2 0 48.2 4.3
    -6 -2 0 50.29 5.2
    6 2 0 48 4.2
    6 2 0 47.9 3.5
    -6 -2 0 39.9 4.2
    6 -2 0 45.4 3.8
    -6 2 0 44.4 5.3
    -6 2 0 44.6 3.7
    -6 2 0 45.2 5.5
    6 -2 0 50.09 5.6
    6 -2 0 45.3 4.2
    6 -2 0 43.3 5.2
    6 2 0 34.9 4.1
    -6 -2 0 39.2 5.1
    7 2 0 4.4 3.5
    7 2 0 2.2 2.4
    -7 2 0 -0.1 2.8
    -7 2 0 -1.1 3.4
    7 2 0 -0.1 3.3
    7 -2 0 -3.1 3.2
    -7 2 0 -0.1 3.8
    7 2 0 1.8 3.1
    -7 -2 0 -5.6 2.7
    7 -2 0 1.4 3.8
    -7 -2 0 2.4 3.5
    7 -2 0 0.4 3.8
    7 -2 0 4.7 2.8
    -7 -2 0 4.8 2.7
    8 2 0 2 3.9
    8 2 0 -0.6 3.3
    -8 -2 0 5.4 4.5
    8 2 0 6.9 4.4
    -8 2 0 4 4.6
    -8 2 0 1 3.4
    8 -2 0 -2.2 4.1
    -8 -2 0 4 3.8
    8 -2 0 2.5 4.1
    -8 2 0 -11.7 4.1
    8 -2 0 7.2 4.9
    0 -3 0 0.3 0.9
    0 3 0 0.2 0.9
    0 -3 0 1.7 0.7
    0 -3 0 0.2 0.9
    0 -3 0 -0.4 1
    0 3 0 -0.3 0.8
    0 3 0 0.1 0.6
    0 3 0 2 1
    0 3 0 0.5 0.9
    0 3 0 3.1 1.1
    0 -3 0 0.4 1
    0 3 0 1.1 0.8
    0 -3 0 2.2 1.1
    0 -3 0 0.9 1.1
    0 -3 0 -0.2 0.9
    -1 -3 0 116.59 3.9
    -1 -3 0 114.39 3.9
    -1 -3 0 110.69 3.2
    1 -3 0 118.29 4.4
    1 -3 0 111.79 4
    -1 3 0 114.19 4
    1 3 0 115.89 3.1
    -1 -3 0 118.79 3.5
    -1 -3 0 116.69 3.5
    1 -3 0 115.09 4
    1 -3 0 115.09 3.8
    1 3 0 121.69 4.1
    -1 -3 0 110.49 4.2
    -1 3 0 110.79 3.9
    -1 3 0 110.29 4
    1 3 0 119.99 3.8
    -1 3 0 113.49 4.1
    -1 3 0 109.69 3.9
    -1 -3 0 112.89 4
    1 -3 0 112.39 3.2
    1 -3 0 113.19 3.3
    1 3 0 115.09 3.8
    1 -3 0 109.59 4
    1 3 0 117.19 3.7
    1 3 0 115.69 3.4
    -1 3 0 115.89 3.3
    -1 3 0 124.99 4.4
    -1 -3 0 116.29 3.7
    1 3 0 116.99 3.1
    1 3 0 120.49 3.9
    1 3 0 115.29 3.9
    1 -3 0 107.39 3.9
    1 3 0 117.59 3.2
    -2 -3 0 1127.09 27.8
    2 3 0 1114.89 27.7
    2 -3 0 1091.59 27.6
    -2 -3 0 1108.69 27.3
    -2 -3 0 1110.99 27.6
    2 3 0 1142.19 27.1
    -2 3 0 1110.19 27.9
    2 3 0 1116.49 27.5
    -2 -3 0 1098.89 27
    -2 3 0 1105.09 27.5
    -2 3 0 1100.89 27.4
    -2 -3 0 1068.59 27
    -2 -3 0 1114.29 27
    2 3 0 1126.69 27.3
    -2 3 0 1108.09 27.6
    -2 3 0 1129.69 26.6
    2 -3 0 1113.39 27.4
    -2 3 0 1127.69 27.4
    -2 -3 0 1105.39 27
    2 3 0 1096.19 27.3
    -2 -3 0 1082.29 27.3
    -2 3 0 1034.7 27.8
    -2 3 0 1140.69 28.1
    2 -3 0 1135.69 28.2
    2 3 0 1118.99 26.3
    2 3 0 1123.79 27
    2 -3 0 1091.49 27.5
    2 -3 0 1116.19 27.5
    -2 -3 0 1100.39 27.5
    2 3 0 1129.19 26.9
    2 3 0 1085.49 27
    2 3 0 1131.69 26.8
    -2 3 0 1101.89 27.6
    2 3 0 1078.29 27.5
    2 3 0 1117.59 26.9
    -3 3 0 271.47 7.6
    3 3 0 270.07 8.2
    -3 -3 0 270.37 8.8
    -3 3 0 276.37 8.6
    -3 -3 0 260.67 8
    3 3 0 271.57 8.2
    -3 -3 0 262.47 8.2
    3 3 0 272.37 7.8
    3 3 0 274.07 8
    -3 3 0 272.87 8.3
    -3 3 0 261.67 9.1
    3 -3 0 264.47 8.3
    3 3 0 264.37 8.2
    -3 -3 0 265.27 8.4
    -3 3 0 260.47 9
    -3 -3 0 261.57 8
    -3 3 0 254.97 7.1
    -3 -3 0 275.27 8.8
    3 -3 0 286.37 8.6
    3 -3 0 268.87 7.1
    3 -3 0 273.97 9.3
    3 -3 0 265.07 8.2
    3 3 0 269.07 8
    -3 -3 0 270.07 8.2
    3 3 0 276.67 7.7
    -3 -3 0 266.17 8.3
    -4 -3 0 566.14 15.7
    -4 3 0 561.74 15.1
    -4 -3 0 548.05 16.2
    4 -3 0 554.94 15.6
    4 3 0 573.44 15.2
    4 3 0 564.24 14.6
    4 3 0 613.14 16.1
    4 3 0 569.54 15.6
    -4 3 0 594.84 17.2
    4 3 0 556.14 16.3
    -4 -3 0 567.74 16.1
    -4 3 0 555.54 14.3
    -4 3 0 563.34 16.3
    4 -3 0 583.64 16
    4 -3 0 573.44 16.2
    4 -3 0 567.04 14.5
    4 -3 0 581.94 17.2
    -4 -3 0 561.04 16
    4 3 0 566.74 16
    -4 -3 0 565.94 15.4
    -4 -3 0 563.94 16.6
    4 -3 0 586.54 17.3
    -4 3 0 575.04 17
    4 3 0 582.54 15.1
    5 -3 0 3.2 2
    5 3 0 -0.6 1.8
    -5 -3 0 1.8 1.9
    5 3 0 0.1 1.2
    -5 -3 0 1.6 2.3
    -5 -3 0 1.4 1.5
    -5 3 0 5.8 3
    5 3 0 2.2 2.3
    -5 3 0 -2.1 2.6
    5 -3 0 0.6 1.8
    5 -3 0 0.3 2.1
    5 -3 0 -2.5 2.7
    5 -3 0 4.8 3
    5 3 0 0.6 1.9
    5 3 0 2.3 1.5
    5 3 0 0.3 2.1
    5 -3 0 2.1 1.3
    -5 3 0 4.5 1.7
    -5 3 0 7.8 2.6
    5 3 0 0.9 1.5
    -5 -3 0 1.4 2.9
    6 3 0 102.09 6.3
    6 -3 0 115.29 5.7
    6 3 0 105.39 4.8
    6 3 0 116.79 6.3
    6 3 0 100.39 5.6
    6 3 0 121.59 7
    6 -3 0 110.79 7.9
    -6 3 0 105.39 5.2
    -6 -3 0 109.79 5
    -6 -3 0 111.69 6.3
    6 -3 0 103.19 6.1
    6 3 0 115.49 7.2
    6 -3 0 100.69 7.5
    6 3 0 109.19 5.1
    6 -3 0 108.99 5.9
    -6 3 0 107.89 6.5
    -6 -3 0 116.69 6.7
    -6 3 0 123.89 7.8
    -6 -3 0 116.49 7.3
    -6 3 0 112.09 7.5
    -7 -3 0 1.6 3.5
    -7 3 0 2.4 3
    7 -3 0 3.1 4.1
    7 3 0 3.4 3.3
    -7 3 0 4.9 3.8
    7 -3 0 2.1 4
    -7 3 0 0.4 3.6
    7 3 0 0.6 3.1
    7 -3 0 2 2.7
    7 -3 0 1.2 2.6
    7 -3 0 2 3.9
    7 3 0 0.2 2.7
    -7 -3 0 3.1 2.7
    -7 -3 0 -1.8 3.1
    7 3 0 2.5 3.3
    8 3 0 40.7 6.4
    -8 -3 0 47.9 6.7
    8 -3 0 39.6 6.9
    -8 -3 0 41.6 6
    8 -3 0 50.49 7.6
    -8 3 0 43.7 6.9
    -8 3 0 37.1 6.5
    8 -3 0 45.9 6.7
    -8 3 0 41.7 5.5
    0 4 0 38.9 2.5
    0 4 0 33.3 1.7
    0 -4 0 34.5 2.3
    0 4 0 32.5 2.3
    0 4 0 33.2 2
    0 4 0 34.2 2.1
    0 -4 0 28.2 1.8
    0 -4 0 26.9 1.3
    0 -4 0 36 2.3
    0 -4 0 33 2
    0 -4 0 37.1 2.3
    0 -4 0 35.5 1.7
    0 -4 0 36.7 2.2
    0 4 0 32 1.9
    0 4 0 30.8 1.8
    0 -4 0 34.5 2.2
    -1 -4 0 9.1 1.4
    1 4 0 7.3 1.2
    -1 -4 0 8.8 1.4
    1 4 0 10.3 0.6
    1 -4 0 7 1.4
    -1 -4 0 8.1 1.7
    1 4 0 8.1 1
    1 4 0 7 1.4
    1 4 0 10.5 1.5
    1 4 0 7 1.3
    -1 4 0 7.3 1.5
    -1 4 0 7.3 1
    -1 4 0 8.3 1.5
    1 4 0 4.1 1.4
    -1 4 0 7.4 1.3
    -1 4 0 6.2 1.4
    1 4 0 7.2 1.3
    -1 -4 0 8.4 1.4
    1 -4 0 10.1 1.3
    1 -4 0 9.1 1
    1 -4 0 8.4 1.1
    -1 -4 0 9.1 1.1
    -1 -4 0 8.2 1
    -1 4 0 9.1 1.7
    1 -4 0 11.1 1.9
    1 -4 0 8.6 1.7
    1 4 0 11.2 1.7
    -1 4 0 7.1 1.4
    1 -4 0 8.3 1.5
    1 -4 0 8.7 1.6
    -1 -4 0 10.8 1.6
    -1 -4 0 8.2 1.5
    2 4 0 393.76 11.5
    2 -4 0 377.66 11.4
    -2 -4 0 379.36 10.9
    -2 -4 0 379.46 10.4
    2 -4 0 377.86 10.8
    2 4 0 381.46 9.9
    -2 -4 0 384.36 10.2
    2 4 0 388.36 10.4
    2 4 0 393.06 10.2
    2 -4 0 377.06 10.9
    2 4 0 389.96 9.9
    -2 4 0 375.96 9.3
    -2 4 0 374.86 11.2
    2 4 0 378.66 10.5
    -2 4 0 359.26 10.7
    -2 -4 0 384.66 9.9
    -2 4 0 390.66 10.8
    2 4 0 397.96 11.5
    2 4 0 383.46 10.6
    2 4 0 389.36 10.2
    2 4 0 393.06 9.5
    2 4 0 401.06 10
    -2 -4 0 398.66 11.2
    -2 -4 0 375.96 10.7
    -2 4 0 379.16 9.9
    -2 -4 0 385.46 10.2
    2 -4 0 389.66 10.8
    -2 4 0 373.56 10.7
    -2 -4 0 367.06 10.6
    -3 -4 0 27.9 2.9
    3 4 0 30.7 2.5
    -3 -4 0 26.2 2.7
    -3 -4 0 29.6 2.8
    -3 -4 0 29.3 2.5
    3 4 0 32.9 2.1
    3 -4 0 25.9 2.6
    -3 4 0 34.2 3.4
    -3 4 0 24.9 3.1
    3 4 0 27.2 2.3
    3 4 0 30.3 2.4
    -3 -4 0 33.9 2.5
    3 -4 0 30.1 2.9
    3 4 0 35.2 2.3
    3 4 0 30.2 2.4
    -3 4 0 27.9 2.8
    3 -4 0 29 2.7
    -3 -4 0 32.2 3.1
    3 -4 0 34.6 3.5
    3 4 0 30.6 1.5
    -3 4 0 29.1 1.8
    -3 -4 0 33.4 2.6
    -3 4 0 30.8 2.7
    -3 -4 0 30.2 2.7
    3 -4 0 27.8 1.4
    3 4 0 30.5 2.5
    -3 4 0 26.3 2.1
    4 -4 0 0.7 2.3
    4 4 0 -0.5 1.3
    -4 4 0 -0.2 2.2
    -4 4 0 0.2 1.4
    -4 -4 0 0 1.5
    4 -4 0 -0.3 1.6
    -4 -4 0 1.1 1.8
    -4 4 0 -2 1.1
    -4 -4 0 0.7 1.5
    4 -4 0 -0.5 1.8
    4 -4 0 0 2.3
    4 -4 0 -0.8 1.7
    -4 4 0 -1.3 0.8
    4 -4 0 0.3 0.8
    4 4 0 -1 1.4
    -4 4 0 0.2 2.1
    -4 -4 0 0.2 1.5
    -4 -4 0 -2 1.6
    -4 -4 0 -0.6 2
    -4 -4 0 -1.7 1.4
    4 4 0 0.1 0.9
    4 4 0 0.6 0.8
    -5 -4 0 20.3 2.8
    5 -4 0 20 4
    5 4 0 15.4 2.2
    -5 -4 0 21.9 2.7
    5 4 0 20.8 1.8
    -5 -4 0 20.3 3.1
    5 4 0 20.6 3.1
    -5 4 0 18.8 3.7
    5 4 0 18.3 2.9
    5 -4 0 10.2 3.6
    5 -4 0 18.5 3
    5 -4 0 19.1 2.9
    -5 -4 0 16.1 3.4
    -5 -4 0 17.1 3
    -5 -4 0 18.9 3.2
    -5 4 0 19.7 2.9
    5 4 0 19.2 2.3
    -5 4 0 17.6 2.2
    -5 4 0 19.5 3.9
    5 4 0 19.8 3
    5 4 0 19.6 2.8
    5 -4 0 18.6 2.8
    6 4 0 62.49 5.9
    -6 -4 0 63.79 5.4
    -6 4 0 56.09 5.3
    6 4 0 68.99 5.3
    6 4 0 64.29 4.9
    -6 -4 0 61.09 5.1
    -6 4 0 64.89 6.2
    6 -4 0 60.39 5
    -6 4 0 70.39 4.6
    6 -4 0 67.29 4.9
    6 -4 0 59.59 6.3
    6 4 0 53.69 4.4
    -6 -4 0 62.39 5.9
    6 4 0 57.49 5.3
    -6 4 0 62.49 6.3
    6 -4 0 58.79 6.3
    6 4 0 56.69 4.4
    -6 -4 0 58.49 4
    6 -4 0 68.69 5.3
    7 -4 0 30.6 4.2
    7 4 0 33.8 4.4
    7 -4 0 25.6 4.1
    -7 -4 0 30.2 4.4
    7 4 0 25.1 4.8
    -7 -4 0 33.9 4.8
    7 4 0 24.7 4.4
    7 4 0 23.3 4.3
    -7 4 0 30.3 5.3
    -7 4 0 33 4.8
    -7 4 0 29.2 5.7
    7 -4 0 35 5.9
    7 -4 0 27.5 5.3
    -7 -4 0 35.5 5.8
    7 -4 0 37.6 6.3
    8 -4 0 26.5 6.4
    8 4 0 29 5.5
    -8 4 0 24 4.8
    -8 4 0 30.2 6.4
    8 -4 0 29.1 6.3
    8 -4 0 9 5.4
    -8 4 0 22.4 6.1
    0 5 0 0.3 1.1
    0 -5 0 -0.6 1.2
    0 5 0 3.2 1.3
    0 5 0 0 1.1
    0 5 0 -0.1 1.1
    0 -5 0 -1.9 1.1
    0 -5 0 0.7 1.3
    0 -5 0 0.6 1.2
    0 5 0 -0.2 1.1
    0 -5 0 -1.3 1.1
    0 5 0 -0.8 0.7
    0 -5 0 1 0.8
    0 -5 0 -0.7 0.6
    0 -5 0 1.9 1.2
    0 5 0 1 1.3
    0 -5 0 -0.6 1
    1 5 0 93.39 3.8
    -1 5 0 82.29 3.6
    1 -5 0 84.79 3
    1 -5 0 81.59 3.1
    1 5 0 82.89 3.5
    1 5 0 88.59 3.6
    1 -5 0 88.29 3.9
    -1 -5 0 88.49 3.5
    -1 -5 0 87.89 3.8
    1 5 0 86.09 3.5
    -1 5 0 82.39 3
    1 -5 0 88.99 3.9
    -1 5 0 94.29 4.1
    1 -5 0 86.79 4.2
    1 5 0 91.99 3.6
    -1 -5 0 82.29 3.1
    -1 -5 0 86.39 4
    -1 -5 0 88.19 3.7
    1 -5 0 85.19 3.6
    1 5 0 88.29 3.1
    1 -5 0 87.89 3.8
    1 5 0 78.69 3.4
    -1 5 0 85.69 3.6
    -1 5 0 84.69 3.8
    1 5 0 89.49 3.6
    -1 -5 0 82.99 3
    -1 5 0 87.99 3.8
    -1 -5 0 82.89 3.5
    1 -5 0 87.89 3.4
    -1 5 0 85.39 3.1
    -1 5 0 89.69 3.7
    2 5 0 370.56 9.8
    -2 -5 0 377.36 10
    -2 -5 0 371.96 10.8
    2 5 0 375.16 10.3
    2 -5 0 357.96 10.6
    2 -5 0 353.66 10.7
    -2 5 0 370.66 11
    -2 -5 0 362.06 9.3
    2 -5 0 369.36 10.9
    2 5 0 366.96 10.5
    2 5 0 368.76 10.3
    -2 5 0 377.26 10.7
    -2 5 0 363.06 10.7
    2 5 0 369.46 9.3
    2 5 0 358.96 9.3
    2 -5 0 363.96 9.2
    -2 -5 0 366.56 10.6
    -2 -5 0 361.56 9.8
    2 5 0 372.96 9.3
    -2 -5 0 381.56 11.1
    2 -5 0 359.26 11.3
    -2 5 0 369.16 9.3
    2 -5 0 361.86 9.2
    -2 -5 0 351.96 10.5
    3 5 0 1.1 1.2
    3 5 0 1.4 1.4
    -3 5 0 -0.4 0.9
    -3 -5 0 0.2 1.2
    -3 -5 0 1 1.2
    3 -5 0 -0.6 0.5
    3 -5 0 0.1 1.7
    -3 -5 0 1.1 1.2
    -3 -5 0 0.4 1.4
    -3 5 0 0.4 1.3
    3 5 0 -0.9 1
    3 5 0 -0.7 0.9
    3 -5 0 2.2 2.2
    -3 -5 0 0.5 1.7
    -3 5 0 1.3 2
    -3 -5 0 -1.3 1.8
    3 5 0 0.7 0.6
    -3 5 0 -1.6 1.8
    -3 -5 0 1.3 1.6
    3 -5 0 2.1 1.8
    3 5 0 1.3 1.2
    3 -5 0 -2.3 1.6
    3 5 0 -1.5 1.2
    -4 5 0 64.59 4.9
    -4 -5 0 70.09 4.7
    4 -5 0 67.89 2.3
    4 5 0 70.39 3.6
    -4 5 0 66.09 2.8
    -4 5 0 67.19 4.5
    4 5 0 68.69 3.8
    4 -5 0 69.79 5.4
    -4 -5 0 71.89 3.8
    4 -5 0 66.69 4.2
    -4 -5 0 74.89 4.5
    -4 5 0 71.69 3.3
    -4 -5 0 73.89 4.3
    4 5 0 70.89 2.6
    4 5 0 71.49 2.6
    -4 -5 0 69.69 4
    4 -5 0 76.69 4.5
    -4 -5 0 69.69 3.9
    -4 -5 0 74.99 4.2
    4 -5 0 74.99 4.6
    4 -5 0 67.99 5.3
    -4 5 0 76.99 5.3
    5 -5 0 21.7 3.1
    -5 -5 0 26.5 3.6
    -5 5 0 19.1 4
    5 5 0 25.7 1.8
    5 5 0 26.4 2.7
    5 -5 0 26.2 3.4
    5 5 0 20 2.9
    -5 5 0 28.7 3.8
    5 -5 0 21.4 4.2
    5 -5 0 16.4 4
    -5 -5 0 25.7 3
    5 5 0 23.3 3
    5 5 0 28.8 3.6
    -5 -5 0 25.2 3.7
    -5 5 0 24.6 2.5
    -5 5 0 22 4.1
    -5 -5 0 25.2 3
    -5 -5 0 27.3 3.3
    5 -5 0 26.3 3.7
    6 5 0 111.09 6.2
    6 -5 0 102.89 8.3
    6 5 0 96.69 5.5
    -6 -5 0 111.09 6.4
    -6 5 0 119.59 7.5
    6 -5 0 100.99 5.9
    -6 5 0 110.99 7.6
    6 5 0 107.79 6.2
    -6 5 0 104.89 6.7
    -6 -5 0 94.19 5.3
    6 5 0 100.29 6.9
    6 5 0 108.39 6.5
    -6 -5 0 90.49 6
    6 -5 0 108.19 6.4
    6 -5 0 100.49 6.2
    6 -5 0 106.39 7.9
    7 -5 0 24.7 3.9
    7 5 0 26.9 4.4
    -7 -5 0 25.8 4.1
    -7 5 0 30.1 5.3
    7 -5 0 29.5 5.7
    7 5 0 29.8 5
    -7 5 0 23 4.5
    -7 5 0 27.1 5.3
    7 -5 0 30.1 5.7
    -7 -5 0 30.7 4.4
    7 -5 0 29.1 4.5
    7 5 0 34.5 4.8
    7 -5 0 41.4 6.4
    -8 5 0 10.7 4.3
    8 -5 0 12.7 5.2
    8 -5 0 16.7 5.7
    -8 5 0 9.6 4.7
    8 5 0 6.7 4.5
    -8 5 0 7.5 5
    8 -5 0 12.8 5.9
    0 -6 0 61.69 2.6
    0 -6 0 63.89 3.2
    0 6 0 59.79 3
    0 -6 0 65.09 3.2
    0 -6 0 63.49 2.2
    0 -6 0 63.39 3.2
    0 -6 0 66.59 3.4
    0 6 0 69.09 3.2
    0 6 0 66.49 3.5
    0 6 0 63.59 3.3
    0 -6 0 62.09 3.4
    0 6 0 64.19 3.2
    0 -6 0 71.89 3.6
    0 6 0 60.49 3.1
    0 -6 0 66.69 3.4
    0 6 0 64.69 2.6
    1 -6 0 336.47 9.9
    -1 6 0 339.87 9.7
    1 6 0 341.37 9.1
    -1 -6 0 327.37 9.9
    1 -6 0 322.47 10.2
    1 6 0 351.06 10.2
    -1 -6 0 334.77 9.6
    -1 -6 0 334.57 9.8
    -1 6 0 327.57 10
    1 -6 0 344.77 10.1
    -1 6 0 334.27 9.1
    1 -6 0 331.07 9.1
    -1 6 0 324.57 9.6
    -1 -6 0 348.87 9.2
    1 6 0 348.27 9.9
    -1 -6 0 329.27 10.1
    1 6 0 329.67 9.6
    1 6 0 350.86 9.6
    1 -6 0 322.17 9.6
    -1 6 0 343.57 9.2
    1 6 0 349.17 9.9
    1 -6 0 358.86 10.1
    1 -6 0 345.17 9.3
    -1 -6 0 339.37 9.2
    -1 -6 0 336.77 9.8
    2 6 0 50.29 1.8
    -2 -6 0 55.29 3.6
    2 6 0 53.99 1.9
    -2 6 0 52.19 3.6
    2 -6 0 50.09 3.4
    2 6 0 53.79 2.6
    2 6 0 51.59 3
    2 -6 0 51.29 3.6
    -2 6 0 52.39 2.3
    2 -6 0 53.99 2.2
    -2 -6 0 49.99 2.8
    -2 -6 0 59.49 3.5
    2 6 0 51.29 2.2
    -2 -6 0 49.99 3.2
    2 6 0 48.1 3
    2 -6 0 51.39 3.6
    -2 6 0 49.9 3.1
    2 -6 0 53.39 2.3
    -2 -6 0 55.59 2.7
    -2 -6 0 43.8 3.7
    -2 -6 0 53.19 2.3
    2 -6 0 57.59 4.2
    -3 6 0 -0.9 1.2
    3 6 0 0.4 0.7
    -3 -6 0 -1.5 1
    3 6 0 -0.9 1
    3 6 0 -0.9 1.2
    -3 6 0 -1.4 0.9
    -3 -6 0 0.9 1.2
    -3 -6 0 0.5 1.2
    -3 -6 0 1.8 1.7
    3 -6 0 -2.3 1.5
    3 6 0 -1 0.9
    3 6 0 0.4 1.1
    3 -6 0 -1.3 2.1
    3 -6 0 0.5 1.9
    -3 6 0 -2.5 1.8
    3 -6 0 -0.4 0.5
    -3 -6 0 1.6 1.6
    -3 -6 0 3 2
    3 -6 0 1.8 1.8
    3 6 0 -0.8 1
    -3 6 0 1.6 2
    -3 -6 0 -1.1 1.9
    4 6 0 24.3 1.3
    -4 -6 0 22.4 3.4
    4 -6 0 24.4 3.3
    -4 6 0 20.5 3.4
    -4 -6 0 21.7 3.3
    -4 -6 0 21.7 3
    4 -6 0 24.9 3.3
    -4 6 0 22.1 2.1
    -4 -6 0 24.5 2.7
    4 -6 0 25.6 3.2
    4 -6 0 14 3.4
    4 6 0 19.2 2.3
    4 -6 0 20.2 3.7
    -4 -6 0 24.1 2.5
    -4 6 0 22.8 1.8
    -4 -6 0 22.7 2.9
    -4 6 0 25.4 3.4
    -4 6 0 21.8 2.9
    -4 -6 0 24 2.5
    5 6 0 418.66 12.9
    -5 -6 0 434.06 14.6
    5 -6 0 419.06 15.3
    -5 6 0 438.96 14.1
    -5 -6 0 433.56 14.1
    -5 6 0 407.66 11.9
    5 -6 0 439.56 13.6
    -5 6 0 424.56 14.8
    -5 6 0 422.96 15
    -5 -6 0 419.06 12.8
    -5 -6 0 415.06 12.9
    -5 -6 0 420.86 13.1
    5 -6 0 408.16 15.2
    5 -6 0 425.76 13.7
    5 -6 0 448.76 14.4
    -6 -6 0 84.09 6
    -6 6 0 100.89 7.4
    6 -6 0 88.69 5.8
    6 6 0 78.79 5.9
    6 -6 0 92.19 6.2
    -6 -6 0 88.49 5.3
    -6 6 0 90.49 6.5
    6 -6 0 88.19 5.8
    6 6 0 78.59 5.3
    6 -6 0 98.29 7.8
    -6 -6 0 87.49 5.6
    6 -6 0 91.69 7.6
    -6 6 0 104.99 7.5
    6 6 0 93.99 5.9
    6 -6 0 108.59 7.8
    6 6 0 84.69 5.9
    6 6 0 86.09 5.2
    7 -6 0 3 2.9
    7 6 0 1.2 3
    -7 6 0 0.1 3.7
    7 -6 0 7.9 3.2
    7 6 0 3.4 2.7
    -7 6 0 1.2 4.4
    7 -6 0 -2 3.9
    7 -6 0 3.1 4.1
    7 6 0 1.7 3
    -7 6 0 -1.8 3.1
    7 -6 0 3.4 4.3
    8 -6 0 42.7 7.1
    8 -6 0 41 7.5
    -8 6 0 43.8 7.1
    8 -6 0 47 7.5
    -8 6 0 48.9 7.1
    8 6 0 46.5 6.5
    -8 6 0 40.5 6
    0 -7 0 -0.3 1.2
    0 7 0 -1.2 1.3
    0 7 0 -1.4 0.9
    0 -7 0 1.8 1.7
    0 -7 0 1.2 0.7
    0 -7 0 -0.5 1.3
    0 7 0 0.9 1.7
    0 -7 0 0.6 1.7
    0 -7 0 -0.3 1.4
    0 -7 0 1.2 0.9
    0 7 0 -1.7 1.1
    0 -7 0 -1.6 1.3
    0 7 0 -2.2 1.5
    0 -7 0 0.4 1.2
    0 7 0 0 1.3
    1 -7 0 0.9 1.3
    1 -7 0 1.7 1.7
    -1 7 0 -1 1.2
    -1 7 0 -1.1 1.3
    1 7 0 0.3 1.5
    1 -7 0 0.4 1.3
    1 7 0 -1.4 1.1
    -1 -7 0 0.5 1.6
    -1 -7 0 -0.2 1.5
    -1 -7 0 0.4 1
    1 7 0 2.5 1.6
    -1 -7 0 -0.6 1.7
    1 -7 0 -1.1 1.9
    -1 7 0 1.7 1.5
    1 -7 0 -1.9 1.2
    -1 -7 0 0.9 0.6
    1 -7 0 -2 1.6
    1 -7 0 -0.4 1.7
    -1 -7 0 -3.2 1.5
    -1 7 0 -0.3 1.3
    -1 -7 0 1.4 1.2
    -1 -7 0 1.3 1.5
    -2 -7 0 9.5 1.9
    -2 7 0 13 2.4
    2 -7 0 9.4 1.4
    -2 -7 0 10.8 2.3
    2 -7 0 11.9 2.3
    -2 7 0 12 1.5
    2 7 0 6.8 1.9
    -2 -7 0 11.8 1.4
    -2 7 0 10.2 1.9
    -2 -7 0 10.8 1.6
    2 -7 0 8.8 2.2
    2 -7 0 11.2 1.3
    -2 -7 0 10.5 2.5
    -2 -7 0 10.8 1.7
    2 -7 0 10 2.3
    2 -7 0 10.4 2.2
    2 7 0 11.4 1.3
    2 7 0 13.5 2
    3 7 0 35.3 2.1
    -3 7 0 46.3 2.7
    3 7 0 39.4 2.3
    -3 -7 0 43.7 2.9
    3 -7 0 42.4 1.6
    -3 -7 0 37.9 2.6
    3 -7 0 41.8 3.6
    -3 7 0 44.3 4
    3 -7 0 43.5 3.9
    -3 -7 0 42.6 3.6
    3 7 0 39.1 2.6
    -3 -7 0 34.6 3.6
    -3 7 0 34 3.4
    -3 -7 0 44.1 4.2
    3 -7 0 35.8 4
    3 7 0 45 1.9
    -3 -7 0 47.1 3.8
    3 7 0 41.2 2.3
    3 -7 0 43.4 3.7
    -4 7 0 418.76 13.4
    4 7 0 426.36 10.3
    -4 -7 0 428.76 13.5
    -4 -7 0 409.26 13.8
    -4 -7 0 410.76 12.9
    -4 7 0 407.06 14
    -4 7 0 417.36 11.2
    4 7 0 419.06 11.6
    4 -7 0 384.66 14.3
    4 -7 0 423.56 13.3
    -4 -7 0 421.56 12.1
    -4 7 0 424.16 14.1
    4 -7 0 414.26 13.2
    -4 -7 0 419.26 13
    -4 -7 0 429.66 12.2
    4 -7 0 421.36 14.4
    4 -7 0 421.76 13.6
    -4 7 0 418.76 11.6
    -5 7 0 107.29 6.5
    -5 7 0 102.99 4.5
    -5 -7 0 108.89 6
    -5 -7 0 112.39 5.3
    5 -7 0 90.59 7.8
    5 -7 0 103.69 7.5
    -5 -7 0 124.39 7.4
    -5 -7 0 118.09 6.6
    -5 7 0 120.09 7.5
    5 -7 0 110.39 6.5
    -5 7 0 116.39 7.3
    5 7 0 112.09 6.2
    5 -7 0 108.69 6.3
    5 7 0 93.39 5.1
    -5 -7 0 105.39 5.9
    5 -7 0 107.39 6.5
    6 -7 0 3.5 2.9
    6 7 0 1.3 2.4
    6 7 0 0 2.1
    6 -7 0 6.4 3.3
    6 -7 0 -1.9 3.6
    6 -7 0 1.5 2.6
    6 -7 0 -0.1 2.5
    6 7 0 3.9 2.7
    -6 -7 0 4.6 2.6
    6 7 0 1.9 2.9
    -6 7 0 -3.3 3.1
    -6 -7 0 1 3.1
    -6 7 0 2.1 3
    -6 -7 0 -1.1 1.9
    -6 7 0 5.2 3.7
    6 -7 0 -1.5 3.5
    7 -7 0 8.2 4.6
    7 -7 0 15.3 4.9
    -7 7 0 17.6 4.4
    7 -7 0 16.4 3.8
    7 -7 0 11.5 4.9
    -7 7 0 17.5 4.8
    7 -7 0 17.1 4.3
    -7 7 0 13.2 4.7
    7 7 0 11.6 3.4
    7 7 0 26.4 4.7
    0 -8 0 1833.22 44.2
    0 -8 0 1830.52 45.3
    0 -8 0 1868.31 45.6
    0 -8 0 1818.32 43.7
    0 -8 0 1872.01 45.8
    0 8 0 1852.31 44.7
    0 -8 0 1835.02 45.5
    0 -8 0 1865.61 45.6
    0 8 0 1849.42 44.2
    0 -8 0 1808.52 45.2
    0 -8 0 1874.81 45.3
    -1 8 0 134.29 4.9
    1 -8 0 150.08 6.2
    -1 -8 0 133.39 3.8
    -1 -8 0 128.29 5.6
    -1 -8 0 131.29 5.4
    1 -8 0 122.79 4.8
    -1 8 0 138.49 5.1
    1 -8 0 125.09 4.8
    1 -8 0 132.29 5.9
    -1 -8 0 132.69 5.3
    1 8 0 134.19 4.9
    -1 8 0 132.09 5.2
    -1 8 0 130.49 5.2
    -1 -8 0 136.29 5.9
    1 8 0 136.69 5.9
    -1 -8 0 143.29 5.6
    1 -8 0 126.99 4.9
    -1 -8 0 132.19 5
    1 -8 0 129.79 5.7
    -1 -8 0 135.49 5.6
    1 -8 0 138.19 5.5
    2 8 0 81.29 3.3
    -2 -8 0 87.19 4.4
    -2 -8 0 79.69 4.6
    2 -8 0 87.69 3.5
    -2 -8 0 84.39 5
    2 8 0 85.19 2.9
    -2 8 0 86.09 4.5
    -2 -8 0 82.39 3.4
    2 -8 0 85.09 5.3
    2 -8 0 83.69 3.4
    -2 8 0 78.19 4.8
    2 -8 0 88.29 4.9
    -2 -8 0 87.69 3.7
    2 -8 0 87.69 4.7
    -2 -8 0 81.49 3.8
    -2 8 0 80.59 3.5
    2 -8 0 91.29 4.9
    3 8 0 0.5 0.7
    3 -8 0 1.8 0.8
    3 -8 0 1 2.5
    -3 -8 0 0 2.3
    3 -8 0 2.9 1.8
    3 -8 0 1.8 2.3
    -3 -8 0 -0.1 1.9
    3 8 0 2.6 0.9
    3 8 0 1.5 1.1
    -3 8 0 1 2
    3 8 0 0.7 1.2
    -3 8 0 0.7 0.9
    -3 -8 0 0.1 1.3
    -3 8 0 0.3 2
    -3 -8 0 0.5 1.6
    3 -8 0 1.7 2.1
    -3 -8 0 1 1.8
    3 8 0 2 1.3
    -3 -8 0 2.3 1.4
    -4 8 0 25.4 3.9
    -4 8 0 20.1 3.4
    4 -8 0 21.5 3.3
    4 -8 0 21.9 4.1
    -4 -8 0 23.1 2.6
    4 -8 0 19 3.1
    4 8 0 28.7 2.4
    4 8 0 26.5 1.3
    -4 -8 0 22.9 3.3
    4 -8 0 21.6 3.9
    -4 -8 0 17.6 2.9
    -4 8 0 25.2 2.2
    -4 -8 0 27.4 4
    -4 8 0 26.7 4
    4 8 0 23.6 2.8
    -4 -8 0 26.3 2.7
    4 8 0 23 2.1
    4 -8 0 28.4 3.8
    -4 -8 0 29.7 3.8
    5 -8 0 1063.49 29.7
    5 8 0 1078.19 28.7
    5 -8 0 1036.7 31
    -5 -8 0 1085.59 29
    5 -8 0 1011.4 30.7
    5 -8 0 1050.19 29.2
    5 8 0 1069.19 27.1
    -5 -8 0 1062.89 27.7
    5 -8 0 1064.89 29
    -5 8 0 1042.7 30.5
    -5 8 0 1074.29 26.8
    -5 -8 0 1063.89 27.8
    -5 8 0 1063.19 29.6
    -5 -8 0 1052.19 29.5
    -5 -8 0 1057.09 28.8
    -5 -8 0 1090.39 30.3
    -5 8 0 1070.19 30.4
    6 8 0 8.2 2.8
    -6 8 0 3.7 3.9
    6 -8 0 7 4.3
    6 -8 0 6.5 3.9
    6 -8 0 6 3
    6 8 0 5.2 2.9
    6 -8 0 9.3 3.5
    -6 8 0 3.6 3.3
    -6 -8 0 -0.1 3.1
    -6 -8 0 7.7 2.7
    -6 8 0 3.4 3.7
    6 -8 0 3.8 3
    6 -8 0 6.2 4.3
    7 -8 0 -1.8 3.2
    7 -8 0 0.3 3.6
    7 8 0 0.8 2.9
    7 8 0 7.2 3.3
    7 -8 0 8 4.5
    -7 8 0 8.1 4.3
    -7 8 0 -1.9 3.3
    -7 8 0 -0.1 3.8
    7 -8 0 -1.1 4.6
    7 -8 0 -1.3 4.3
    0 9 0 0.2 1.2
    0 -9 0 0.1 0.8
    0 -9 0 1.7 1.8
    0 9 0 0 1.1
    0 -9 0 0.4 1.1
    0 -9 0 0.1 1.7
    0 -9 0 -0.5 1.7
    0 -9 0 1.4 1.9
    0 -9 0 0.3 1.9
    0 -9 0 0.5 1.6
    0 -9 0 1 1.9
    1 -9 0 372.16 11.6
    1 -9 0 392.96 11.8
    -1 -9 0 375.46 11.4
    -1 9 0 379.56 11.2
    -1 -9 0 384.96 11.9
    1 -9 0 377.06 12
    1 -9 0 364.96 11.8
    -1 -9 0 378.26 10.9
    -1 -9 0 371.76 11.5
    1 -9 0 364.76 10.8
    1 -9 0 373.96 10.6
    -1 -9 0 376.36 9.5
    -1 9 0 369.46 11
    -1 -9 0 368.36 11.5
    -1 -9 0 379.36 11.6
    -1 -9 0 371.36 11.6
    1 -9 0 368.76 10.8
    -2 -9 0 596.94 17.5
    2 -9 0 588.04 17.1
    2 -9 0 584.84 15.4
    2 9 0 586.24 14.3
    2 -9 0 596.14 17.3
    -2 9 0 611.04 16.9
    -2 -9 0 576.74 16.8
    2 -9 0 597.64 17.8
    2 -9 0 581.04 17.2
    -2 -9 0 598.14 15.6
    2 -9 0 586.24 15.6
    -2 -9 0 586.74 15.5
    -2 9 0 603.64 16.8
    -2 9 0 583.34 15.5
    -2 -9 0 591.64 16.9
    2 9 0 604.44 15.5
    -3 -9 0 200.28 7.9
    3 -9 0 210.78 8.4
    3 -9 0 211.88 8.3
    3 9 0 200.18 6.4
    -3 9 0 198.58 8.4
    -3 9 0 206.38 7.9
    -3 9 0 200.18 6.1
    -3 -9 0 222.98 8.9
    3 -9 0 198.98 5.8
    -3 -9 0 195.48 8
    -3 -9 0 205.78 6.7
    3 -9 0 208.98 9.1
    -3 -9 0 204.68 6.1
    3 9 0 209.08 6.1
    -3 -9 0 212.18 7
    3 -9 0 195.38 8.4
    -4 -9 0 128.19 5.3
    4 9 0 124.59 4.2
    4 -9 0 123.49 7.6
    4 9 0 117.29 5.4
    -4 -9 0 116.39 6.3
    -4 9 0 130.19 7
    -4 -9 0 126.19 5.3
    -4 -9 0 135.39 6.5
    4 -9 0 137.09 7.2
    4 9 0 132.29 3.8
    -4 9 0 121.69 6.7
    -4 9 0 114.09 4.7
    -4 -9 0 132.39 7.4
    -4 9 0 127.69 7.3
    4 -9 0 126.89 7.8
    4 -9 0 121.89 6.6
    4 -9 0 122.09 6.6
    5 -9 0 1.4 3.3
    5 -9 0 1.3 3.7
    -5 9 0 1.3 3.1
    5 9 0 2.1 2.2
    -5 9 0 1 3.3
    -5 9 0 5.4 3
    -5 -9 0 3.4 2.8
    5 -9 0 1.3 3.5
    5 -9 0 2.1 2.8
    5 -9 0 6.2 3.1
    -5 -9 0 2.3 2.7
    -5 -9 0 0.1 1.8
    5 -9 0 7.6 3.2
    -5 -9 0 0.5 1.9
    -5 -9 0 0.8 3.2
    6 -9 0 35.4 5.7
    6 9 0 42.5 4.5
    -6 9 0 31.2 5.4
    6 -9 0 28.9 5.6
    -6 -9 0 42.3 5.6
    -6 9 0 35.1 5.1
    6 -9 0 35.4 5.1
    -6 -9 0 40.8 4.7
    6 -9 0 34.2 4.5
    6 -9 0 43.6 5
    6 9 0 44 4.7
    6 -9 0 26.2 5.6
    -6 9 0 35.8 5.6
    7 -9 0 12.1 4.3
    -7 9 0 16.2 5
    7 -9 0 13.7 4.9
    -7 9 0 14.2 4.3
    -7 9 0 14.9 4.9
    7 -9 0 6.7 4.8
    7 -9 0 13.9 4.2
    7 9 0 7.9 3.8
    7 -9 0 6 5.1
    0 -10 0 17.5 2.6
    0 -10 0 20.2 2.9
    0 -10 0 20.8 1.4
    0 -10 0 24.6 3.2
    0 -10 0 21.5 1.9
    0 -10 0 25.5 3
    0 10 0 19.5 2.2
    0 10 0 20.3 1.9
    0 -10 0 19.4 2.6
    0 -10 0 25 3
    0 -10 0 22.1 2.7
    1 -10 0 42.9 3.8
    -1 -10 0 43.4 3.8
    -1 -10 0 45.4 2
    -1 -10 0 56.89 3.8
    1 -10 0 44.4 2.9
    -1 -10 0 45.7 3.5
    1 -10 0 47.9 4.4
    -1 -10 0 41.1 3.8
    1 -10 0 38.3 3.9
    -1 10 0 45 3.1
    -1 -10 0 48.3 3.3
    1 -10 0 40.8 3.1
    1 -10 0 38.9 3.2
    1 -10 0 47.4 4
    1 -10 0 45.3 3.9
    -1 10 0 44.2 3.3
    -1 -10 0 39.9 3.7
    -1 -10 0 39.3 3.7
    2 -10 0 0.7 1.5
    -2 -10 0 2.5 2
    2 -10 0 0.2 2.2
    2 -10 0 -1.8 2.3
    -2 10 0 -3.1 1.7
    -2 -10 0 3.7 2
    -2 -10 0 -1.4 1.2
    2 -10 0 -0.4 2.1
    -2 -10 0 -0.7 1.9
    2 -10 0 -0.8 1.3
    -2 -10 0 -1.3 1.3
    2 -10 0 -0.1 1.4
    2 -10 0 0.7 1.8
    -2 10 0 -1.2 1.7
    -3 -10 0 1.3 1.1
    3 -10 0 -2.6 2.1
    -3 10 0 3.2 1.2
    -3 -10 0 0.2 1.4
    -3 10 0 -1.4 2.2
    3 -10 0 1.1 2.5
    -3 10 0 1 2.3
    -3 -10 0 2.2 2.1
    3 -10 0 2.8 2.5
    -3 -10 0 -2.5 2
    3 10 0 0.2 1.1
    3 -10 0 -0.2 2.8
    3 -10 0 1 1.1
    -3 -10 0 -2.1 1.3
    -3 -10 0 -6.6 2.3
    3 10 0 0.3 1.1
    -4 10 0 19.2 2.4
    4 10 0 18.3 2.5
    4 -10 0 19.6 3.9
    -4 -10 0 19 3.5
    -4 10 0 19.1 3.7
    4 -10 0 14.7 4
    4 -10 0 16.4 3.4
    -4 -10 0 15.4 3.4
    -4 -10 0 19.1 2.5
    -4 10 0 7 3.4
    4 -10 0 10.9 3.4
    -4 -10 0 20.8 3.4
    4 -10 0 17.4 4.3
    -4 10 0 13.4 3.8
    4 -10 0 16.3 3.4
    -4 -10 0 16.9 2.5
    -5 10 0 38.6 5.3
    -5 -10 0 47.5 3.9
    5 -10 0 34.6 5.7
    5 -10 0 41.3 4.8
    -5 10 0 43.3 5.7
    5 10 0 43.7 4
    -5 -10 0 46.5 4.9
    -5 10 0 28.5 4.5
    5 -10 0 43.2 5
    5 -10 0 50.79 5.6
    -5 -10 0 36.1 4.4
    -5 -10 0 42.5 5.9
    5 -10 0 46.6 5.8
    -5 -10 0 41.1 3.6
    5 -10 0 41.1 5.9
    6 -10 0 51.89 5.6
    6 -10 0 47.1 6.6
    6 10 0 62.39 8.5
    -6 10 0 57.59 6.7
    -6 -10 0 58.39 5.6
    6 -10 0 64.29 6
    -6 -10 0 49.2 5.4
    6 -10 0 52.59 6.3
    6 -10 0 62.49 7.4
    -6 10 0 60.49 6.4
    -6 -10 0 52.69 6.3
    6 -10 0 47 6.5
    -6 10 0 51.99 6.5
    -7 10 0 2.5 4.3
    7 -10 0 -3.2 4.1
    -7 10 0 1 4.1
    -7 10 0 -2.5 3.6
    7 10 0 -1 2.8
    7 -10 0 -1.9 4.5
    7 -10 0 9.9 4.2
    7 -10 0 -2.3 4.6
    7 -10 0 5.3 3.6
    0 -11 0 1.1 1.2
    0 -11 0 -1.1 1.9
    0 -11 0 0.3 1.9
    0 -11 0 -0.6 0.7
    0 -11 0 -0.2 2
    0 -11 0 2.4 2.1
    0 11 0 -0.8 1.3
    0 11 0 0.3 1.1
    0 -11 0 -1.9 1.7
    0 -11 0 1.6 1.9
    0 -11 0 -1.3 1.7
    1 -11 0 23.7 2.8
    -1 -11 0 26.7 1.8
    -1 11 0 28.5 2.8
    1 -11 0 37.8 3.7
    1 -11 0 25.5 3.4
    1 -11 0 30.1 3.5
    -1 -11 0 30.6 3.2
    1 -11 0 24.1 2.7
    -1 11 0 25.6 2.9
    -1 -11 0 29.5 3.4
    -1 -11 0 25.8 3.3
    1 -11 0 23.1 3.4
    1 -11 0 29.6 3.8
    -1 -11 0 30.1 3.5
    -1 -11 0 22.9 2.6
    -1 -11 0 29.3 3.5
    -1 -11 0 30 1.8
    1 -11 0 26.7 2.4
    -1 -11 0 31.2 3.5
    2 -11 0 306.07 11.9
    -2 -11 0 336.97 11.8
    2 -11 0 331.97 10
    2 -11 0 309.97 10.4
    2 -11 0 336.77 11.5
    -2 11 0 315.97 10.8
    -2 -11 0 320.37 11.2
    2 -11 0 331.67 11.5
    -2 -11 0 327.37 9.8
    -2 -11 0 314.77 9.7
    -2 -11 0 320.27 10.6
    -2 -11 0 324.87 11
    2 -11 0 324.67 9.7
    -2 11 0 312.47 10.8
    2 -11 0 323.87 11.3
    3 -11 0 579.74 17.8
    -3 -11 0 600.74 17.5
    -3 11 0 569.64 17.7
    -3 -11 0 585.54 16.2
    3 -11 0 579.94 15
    -3 11 0 598.64 17.6
    3 -11 0 578.24 17.9
    3 -11 0 597.54 17.6
    3 -11 0 544.35 18.6
    -3 -11 0 566.14 18.3
    3 11 0 592.54 14.6
    3 11 0 584.74 15.2
    -3 -11 0 581.54 15.3
    3 -11 0 566.54 17.9
    -3 11 0 570.54 15.4
    -3 -11 0 566.14 15.7
    -3 -11 0 577.24 17.5
    4 -11 0 73.39 5.8
    -4 11 0 81.79 6.3
    -4 -11 0 73.09 4.2
    -4 -11 0 69.29 5.7
    4 11 0 79.19 3.9
    4 -11 0 75.99 5.8
    4 -11 0 81.89 5.9
    4 -11 0 65.49 6.4
    -4 11 0 67.09 4.2
    -4 11 0 71.99 5.2
    4 -11 0 67.09 6.1
    -4 -11 0 73.09 5.4
    -4 -11 0 74.69 4.1
    4 -11 0 55.09 6.4
    -4 -11 0 65.59 5.6
    -5 11 0 331.87 12.8
    -5 -11 0 320.37 13.4
    5 -11 0 318.47 12.7
    5 -11 0 318.27 12.6
    -5 11 0 319.17 13.4
    -5 11 0 303.67 13.2
    5 -11 0 314.07 13.7
    5 -11 0 320.57 14.5
    -5 -11 0 340.17 12.1
    -5 -11 0 305.87 12
    5 -11 0 324.57 13.3
    5 -11 0 315.77 13
    6 -11 0 0.8 4.2
    -6 11 0 8.1 4.2
    6 -11 0 5.2 4
    -6 11 0 5.5 3.7
    6 -11 0 3.6 3.9
    6 -11 0 5 3.8
    6 -11 0 21.3 4.3
    -6 -11 0 5.2 4
    6 -11 0 4.4 4.7
    -6 -11 0 6.2 3.6
    -6 11 0 8.6 4.2
    -6 -11 0 8.4 3.7
    7 -11 0 66.99 8.6
    -7 11 0 86.39 8.2
    7 -11 0 77.59 7.4
    -7 11 0 83.39 8.9
    7 -11 0 82.19 8.9
    7 -11 0 77.29 9.2
    7 -11 0 75.29 7.7
    -7 11 0 81.59 8.6
    0 -12 0 2186.98 55.49
    0 -12 0 2173.58 55.29
    0 -12 0 2220.58 54.89
    0 -12 0 2220.48 55.29
    0 12 0 2214.28 53.09
    0 -12 0 2266.77 55.39
    0 12 0 2203.78 53.99
    0 -12 0 2195.08 54.79
    0 -12 0 2169.68 53.09
    0 -12 0 2190.38 54.89
    1 -12 0 42 4.5
    1 -12 0 40.7 4.3
    -1 -12 0 45.3 2.4
    -1 -12 0 43.9 4
    1 -12 0 42.8 3
    -1 -12 0 36.6 4
    -1 -12 0 45.1 4.4
    1 -12 0 57.49 4.5
    -1 -12 0 50.19 3.8
    1 -12 0 52.79 4.7
    -1 -12 0 44.3 2.3
    -1 -12 0 46.8 4.1
    -1 -12 0 48.1 4.4
    -1 12 0 44.5 3.7
    -1 12 0 44.9 3.5
    1 -12 0 43.3 3.4
    1 -12 0 40.5 3.7
    1 -12 0 47.2 4.4
    -1 -12 0 47 4.6
    -2 -12 0 223.88 9
    -2 12 0 217.98 8.4
    2 -12 0 211.28 7.9
    -2 -12 0 204.38 7.3
    2 -12 0 210.18 9.2
    -2 -12 0 206.48 7.3
    -2 -12 0 204.88 8.2
    2 -12 0 200.88 8.5
    -2 -12 0 209.08 8.7
    -2 -12 0 223.78 9.4
    2 -12 0 208.18 7.4
    2 -12 0 216.18 7.6
    2 -12 0 235.78 9.9
    2 -12 0 227.48 9
    -2 12 0 223.68 8.5
    3 -12 0 86.29 6.3
    -3 -12 0 93.89 5.8
    -3 12 0 91.19 6.1
    -3 -12 0 86.09 4.3
    3 -12 0 80.79 5.7
    3 -12 0 88.29 6.1
    -3 -12 0 76.39 5.3
    3 -12 0 90.19 6.7
    -3 -12 0 91.79 6.1
    3 -12 0 94.49 7.2
    -3 12 0 80.69 5.2
    3 -12 0 85.59 6.3
    3 -12 0 87.29 3.9
    -3 -12 0 89.29 4
    -3 -12 0 81.19 4.7
    -4 -12 0 68.59 5.8
    -4 -12 0 65.79 5.6
    -4 -12 0 69.89 6.6
    4 -12 0 65.29 7
    -4 12 0 48.9 5.5
    -4 12 0 65.89 5.8
    4 -12 0 57.69 6.2
    -4 -12 0 67.69 4.1
    -4 -12 0 58.59 3.9
    4 -12 0 61.79 5.8
    4 -12 0 71.89 5.9
    -4 12 0 71.59 4.3
    4 -12 0 63.29 6.2
    4 -12 0 63.59 5.9
    -5 12 0 -3.1 3.3
    -5 -12 0 2.9 3.7
    -5 -12 0 2.6 3.4
    5 -12 0 -5.4 3
    -5 12 0 -5 3.2
    5 -12 0 -1.1 3.3
    -5 -12 0 0.8 2.7
    5 -12 0 0.3 4.1
    5 -12 0 5.8 3.6
    5 -12 0 -1.5 3.6
    -5 12 0 -1.4 2.9
    5 -12 0 2.9 3.3
    6 -12 0 -7.4 3.3
    -6 -12 0 0.3 3.9
    6 -12 0 3.7 3.5
    6 -12 0 -0.8 4.3
    -6 12 0 4.4 3.7
    -6 12 0 1.7 4
    -6 -12 0 -0.5 3
    6 -12 0 -2 4.4
    6 -12 0 -0.1 3.9
    6 -12 0 0.1 3.9
    -6 12 0 -0.1 3.8
    -6 -12 0 4.2 3.2
    -7 12 0 146.59 10.5
    7 -12 0 154.08 10.9
    -7 12 0 165.18 11.3
    7 -12 0 138.69 11.7
    -7 12 0 132.39 9.6
    -7 -12 0 158.08 10
    7 -12 0 142.79 9.9
    7 -12 0 143.49 12
    7 -12 0 149.49 9.7
    0 13 0 2.2 1.5
    0 -13 0 3.8 2.6
    0 -13 0 3.2 2.5
    0 -13 0 7.3 2.5
    0 13 0 0.1 1.6
    0 -13 0 -0.2 2.1
    0 -13 0 2.6 2.6
    0 -13 0 -1.1 1.5
    0 -13 0 7.8 2.7
    0 -13 0 6.1 2.7
    -1 -13 0 50.19 4.2
    -1 -13 0 47.4 2.5
    -1 -13 0 38.1 4.2
    1 -13 0 37.2 3.7
    1 -13 0 47.4 4.9
    -1 13 0 46.4 3.9
    1 13 0 46.3 3.4
    -1 13 0 44.3 3.6
    1 -13 0 48 4.1
    -1 -13 0 41.5 2.4
    1 -13 0 39 4.4
    1 -13 0 41.5 4.4
    -1 -13 0 42.4 4.4
    1 -13 0 43.4 3
    1 -13 0 40.1 4.6
    -1 -13 0 46.8 4.5
    -1 -13 0 38.9 4.4
    -1 -13 0 45 4.5
    1 -13 0 53.19 4.8
    -2 13 0 125.59 6.3
    -2 -13 0 139.89 7.1
    2 -13 0 119.99 5.6
    2 -13 0 128.19 7.7
    -2 13 0 122.19 6.4
    -2 -13 0 127.39 5.4
    2 -13 0 116.39 5.8
    2 -13 0 131.89 7.4
    -2 -13 0 125.49 6.8
    2 -13 0 131.09 7.2
    2 -13 0 118.79 7
    -2 -13 0 111.99 6.6
    -2 -13 0 128.29 6.4
    2 -13 0 113.49 5.5
    -2 -13 0 119.29 5.4
    3 -13 0 169.78 8.5
    -3 13 0 161.28 7.9
    3 -13 0 170.88 8.7
    -3 -13 0 148.99 7.7
    -3 -13 0 167.98 6.4
    3 -13 0 175.48 8.1
    -3 -13 0 166.38 8
    -3 -13 0 174.78 6.2
    -3 13 0 170.78 8.5
    3 -13 0 161.78 8.6
    3 -13 0 162.78 5.9
    3 -13 0 176.48 9.6
    -3 -13 0 160.38 6.8
    -3 -13 0 154.88 8.8
    3 -13 0 167.18 8.6
    4 -13 0 262.87 12.8
    4 -13 0 273.87 12.2
    4 -13 0 267.67 11.8
    -4 13 0 265.17 9.5
    4 -13 0 278.17 11.7
    4 -13 0 276.77 11.5
    -4 -13 0 266.37 9.5
    -4 13 0 274.47 11.7
    -4 -13 0 273.97 12.3
    -4 -13 0 280.87 11.3
    -4 13 0 278.17 11.4
    -4 -13 0 286.37 11.5
    4 -13 0 292.37 11.6
    -5 13 0 12 3.3
    5 -13 0 7.8 4.1
    5 -13 0 8.5 3.7
    -5 -13 0 5.5 3.5
    5 -13 0 9 3.4
    5 -13 0 8.8 4.8
    -5 13 0 -1.3 3.8
    -5 -13 0 13.1 4.5
    5 -13 0 16.5 4.4
    -5 -13 0 5.6 3.2
    -5 13 0 13.4 4.5
    5 -13 0 12.1 3.9
    -6 13 0 17.8 4.8
    -6 13 0 27.4 5.8
    -6 -13 0 22.5 4.6
    6 -13 0 19.3 4.8
    6 -13 0 22.6 5.3
    -6 13 0 25 5.7
    6 -13 0 28.8 7
    6 -13 0 25.7 6.5
    -6 -13 0 31.5 5
    -6 -13 0 29.8 5.9
    6 -13 0 34 6
    6 -13 0 26.8 5.2
    0 -14 0 738.73 22.1
    0 -14 0 764.82 21.8
    0 -14 0 764.22 20.3
    0 14 0 765.82 20.9
    0 -14 0 747.63 21.8
    0 -14 0 767.52 22.6
    0 -14 0 749.03 22.3
    0 -14 0 760.62 22.3
    0 14 0 749.92 19.7
    0 -14 0 764.72 21.8
    -1 14 0 1651.73 42.6
    1 -14 0 1645.74 43.7
    1 -14 0 1662.03 44.1
    1 -14 0 1636.24 42.5
    1 -14 0 1730.93 44
    -1 -14 0 1652.73 43.2
    1 14 0 1650.53 41.6
    -1 -14 0 1709.93 43.6
    -1 -14 0 1667.73 43.8
    1 -14 0 1696.23 43.7
    1 -14 0 1635.64 41.1
    1 -14 0 1693.93 44.2
    1 -14 0 1679.73 42.7
    -1 -14 0 1643.74 43.6
    -1 -14 0 1738.53 42.8
    1 -14 0 1700.23 42.7
    -1 -14 0 1630.74 40.4
    -1 14 0 1664.13 42
    2 -14 0 201.38 7.7
    -2 -14 0 200.08 7.7
    -2 -14 0 201.38 7.6
    2 -14 0 208.78 9.5
    -2 14 0 186.38 8.4
    -2 -14 0 203.28 9.1
    -2 -14 0 215.08 9.8
    2 -14 0 192.28 8.8
    2 -14 0 198.38 10
    -2 -14 0 209.78 8.7
    2 -14 0 209.58 9.5
    2 -14 0 214.38 8.1
    2 -14 0 211.78 9.6
    2 -14 0 216.38 8.2
    -2 14 0 208.38 8.6
    2 -14 0 197.68 9.6
    -2 -14 0 214.38 9.4
    -3 -14 0 448.36 13.8
    3 -14 0 428.96 12.7
    3 -14 0 459.15 16
    -3 -14 0 470.25 15.5
    -3 -14 0 455.85 16.3
    3 -14 0 465.15 17.1
    -3 -14 0 466.65 15.4
    3 -14 0 429.56 15.3
    -3 14 0 447.96 15.2
    -3 -14 0 435.66 12.9
    -3 -14 0 440.76 13.1
    -3 14 0 464.25 15.3
    3 -14 0 428.86 15.7
    3 -14 0 443.66 14.7
    3 -14 0 444.26 15.9
    -4 14 0 14.9 3.8
    4 -14 0 16.9 5.1
    -4 -14 0 12.4 4.5
    -4 -14 0 15.4 3.7
    -4 -14 0 11.1 2.6
    4 -14 0 14.9 4.1
    4 -14 0 16.8 3.9
    4 -14 0 10.6 4.2
    4 -14 0 14.2 4
    -4 -14 0 14.7 3.9
    -4 14 0 11 2.9
    -4 14 0 17.5 3.9
    4 -14 0 13.1 4.2
    -5 -14 0 185.28 10.7
    -5 -14 0 171.68 9.3
    5 -14 0 180.38 9.8
    -5 14 0 161.18 10
    5 -14 0 149.19 10.9
    -5 -14 0 180.28 9.5
    5 -14 0 155.18 10.2
    5 -14 0 179.38 10.3
    -5 14 0 179.08 10.5
    5 -14 0 192.88 10.1
    5 -14 0 177.48 9.7
    -5 14 0 176.28 9.5
    6 -14 0 12.4 4.9
    -6 14 0 12.8 4.1
    6 -14 0 11.2 4.7
    -6 -14 0 10.7 4.3
    6 -14 0 28.2 5.7
    6 -14 0 27.4 5.6
    -6 14 0 21.5 5.6
    6 -14 0 13.6 5.9
    -6 -14 0 11.3 4.4
    -6 14 0 20.8 5.7
    -6 -14 0 19.6 5.6
    6 -14 0 23.4 6
    0 15 0 2.4 2
    0 -15 0 5.7 3.1
    0 15 0 0.5 1.6
    0 -15 0 1.9 3
    0 -15 0 5.4 2.7
    0 -15 0 4.4 3.1
    0 -15 0 3.2 3
    0 -15 0 0.8 2.6
    0 -15 0 3 1.9
    0 -15 0 5.5 3.2
    -1 -15 0 234.08 10
    -1 -15 0 234.18 10.2
    -1 -15 0 237.38 9.9
    -1 15 0 231.28 8.6
    -1 -15 0 237.48 7.2
    1 -15 0 243.08 9.2
    1 -15 0 223.98 7.6
    1 -15 0 242.48 10.5
    -1 -15 0 250.97 10.3
    1 -15 0 227.38 10.4
    1 -15 0 232.28 10.4
    1 -15 0 235.88 9.3
    1 -15 0 232.08 10.2
    1 15 0 240.28 8.4
    1 -15 0 239.98 9.5
    1 -15 0 226.98 9.9
    -1 15 0 214.28 8.9
    -1 -15 0 250.27 9.5
    -2 15 0 -1.9 2.5
    2 -15 0 -1.8 3
    2 -15 0 3.3 3.2
    -2 -15 0 1.3 3
    -2 -15 0 3.8 2.5
    2 -15 0 5.4 3
    2 -15 0 1.7 2.3
    -2 -15 0 5.7 3.4
    2 -15 0 2.6 2.2
    2 -15 0 3.6 3.7
    2 -15 0 -1.1 3.1
    2 -15 0 1.2 2.4
    -2 -15 0 1.3 2.4
    -2 -15 0 4.3 2.3
    -2 15 0 3.7 2.6
    -2 -15 0 2.1 2
    2 -15 0 2.4 2.6
    -3 -15 0 142.99 7.8
    -3 -15 0 139.89 8.9
    -3 -15 0 137.69 6.7
    3 -15 0 147.09 8.7
    -3 -15 0 151.18 8.2
    3 -15 0 161.88 7.8
    3 -15 0 151.88 8.8
    3 -15 0 146.99 9.4
    3 -15 0 136.29 8.2
    -3 15 0 144.99 8.2
    -3 15 0 147.79 7.9
    3 -15 0 147.39 8.5
    -4 -15 0 368.06 14.9
    4 -15 0 314.47 13.8
    -4 15 0 334.37 13.3
    4 -15 0 308.67 13.7
    4 -15 0 333.77 13
    4 -15 0 327.97 13.7
    -4 -15 0 327.57 13.3
    4 -15 0 341.57 13.7
    -4 -15 0 315.87 12.8
    4 -15 0 323.27 14.8
    -4 15 0 349.37 14
    -5 -15 0 9.3 4.6
    5 -15 0 4.3 3.9
    5 -15 0 -0.2 3.4
    5 -15 0 5.2 5.4
    5 -15 0 -6.3 3.6
    5 -15 0 -1.8 3.8
    -5 -15 0 -1 3.3
    -5 15 0 -1 3.3
    -5 15 0 -4.4 3.7
    -5 15 0 2.2 3.9
    -5 -15 0 -2.1 3.7
    5 -15 0 -0.8 3.6
    -6 15 0 4.4 4.8
    -6 15 0 6.1 4.3
    6 -15 0 8.4 4.5
    6 -15 0 9.1 4.7
    -6 -15 0 9.7 4.2
    -6 15 0 5.3 4.3
    -6 -15 0 6.3 5
    6 -15 0 10.3 5.1
    6 -15 0 6.6 4.5
    6 -15 0 4.8 4.8
    6 -15 0 0.9 5.5
    -6 -15 0 9.4 4.3
    0 -16 0 807.12 23.2
    0 -16 0 767.02 22.9
    0 16 0 768.52 21.8
    0 -16 0 786.02 23.1
    0 -16 0 768.12 23.5
    0 -16 0 802.42 21.3
    0 -16 0 781.02 24
    0 -16 0 775.42 23.7
    0 16 0 789.12 20.5
    0 -16 0 798.92 23.8
    1 -16 0 254.67 11.2
    1 -16 0 296.27 12.1
    -1 -16 0 292.37 11.7
    -1 -16 0 274.47 11.3
    -1 -16 0 272.37 11.2
    -1 -16 0 288.87 10.7
    -1 16 0 279.57 9.7
    1 -16 0 263.17 11.5
    1 -16 0 271.47 10.4
    -1 -16 0 288.27 11.7
    1 16 0 279.27 9.6
    1 -16 0 273.97 11.6
    1 -16 0 281.37 11.9
    -1 16 0 259.57 10.2
    1 -16 0 278.37 10.6
    1 -16 0 266.17 10.2
    -2 -16 0 151.78 7.7
    -2 -16 0 154.68 6.7
    -2 -16 0 154.98 8.9
    -2 16 0 152.38 7.8
    2 -16 0 145.09 6.6
    2 -16 0 146.39 8.6
    -2 -16 0 154.88 8.5
    -2 16 0 146.69 7.5
    2 -16 0 145.19 8.6
    2 16 0 147.09 6.1
    2 -16 0 154.18 9.2
    2 -16 0 151.68 8.2
    2 -16 0 145.69 7.2
    -2 -16 0 152.98 7
    2 -16 0 152.98 6.9
    2 -16 0 149.99 8.9
    2 -16 0 156.58 8.7
    -2 -16 0 163.98 8.6
    -3 -16 0 10.5 3.9
    -3 -16 0 11.8 2.8
    3 -16 0 18.7 4.5
    -3 16 0 18.5 3.9
    -3 -16 0 23.1 4.4
    3 -16 0 11 3.8
    3 -16 0 17.2 4
    3 -16 0 16 3.6
    3 -16 0 16.2 5
    3 -16 0 9.6 4.1
    3 -16 0 13.9 4.4
    -3 -16 0 11.3 4.4
    -3 16 0 7 3.4
    -4 16 0 18.5 4.5
    -4 16 0 26.3 4.8
    4 -16 0 28.1 5.5
    4 -16 0 21.7 4.6
    4 -16 0 22.2 5.6
    4 -16 0 23.4 5.1
    4 -16 0 27.2 5.1
    -4 -16 0 23.7 4.8
    -4 -16 0 21.5 4.8
    -4 -16 0 39 6.3
    4 -16 0 26.5 5.1
    -5 16 0 4 4
    -5 -16 0 4.5 4.3
    -5 16 0 -3.4 4.2
    5 -16 0 -7.2 4.3
    5 -16 0 6 4.7
    -5 -16 0 -4.1 3.4
    5 -16 0 8.6 3.9
    5 -16 0 -0.7 4.1
    5 -16 0 0.5 4.2
    -5 -16 0 2.3 3.7
    -5 16 0 -1.2 2.7
    5 -16 0 -0.3 4
    0 -17 0 6.1 3.4
    0 17 0 1.8 2.5
    0 -17 0 5.2 2.8
    0 -17 0 6.4 3.5
    0 -17 0 1.5 2
    0 -17 0 6.6 3.5
    0 -17 0 3.3 3.3
    0 -17 0 3.6 3.4
    0 -17 0 2 3
    -1 -17 0 -0.7 2.4
    -1 -17 0 0.8 3.2
    -1 -17 0 -1.2 2.6
    -1 -17 0 -1.4 3.7
    1 -17 0 0.6 2.8
    1 -17 0 0.3 2.5
    -1 -17 0 -0.9 3.2
    -1 17 0 2.7 2.2
    1 -17 0 0.4 3.3
    1 17 0 0 1.7
    1 -17 0 4.4 3.4
    1 -17 0 -0.6 3.2
    1 -17 0 5.6 3.5
    -1 -17 0 -0.3 2.9
    1 -17 0 -0.5 2.6
    1 -17 0 -1.9 3
    -1 17 0 2.6 2.4
    2 -17 0 4 3
    -2 17 0 8.7 3.2
    -2 -17 0 7.3 2.6
    -2 -17 0 11.1 2.8
    2 -17 0 12.1 3.3
    2 -17 0 18.2 4.1
    2 -17 0 13.1 4.3
    2 17 0 10.7 2.4
    2 -17 0 9.2 3.9
    -2 -17 0 12.7 3.3
    2 -17 0 5.1 2.7
    -2 -17 0 6 3.8
    -2 17 0 10.1 3.2
    2 -17 0 6.8 4.1
    2 -17 0 9.1 2.9
    -2 -17 0 8.2 3.8
    -2 -17 0 15.1 4.4
    -3 17 0 122.89 7.8
    3 -17 0 128.19 8.6
    3 -17 0 128.59 7.1
    3 -17 0 143.69 9
    -3 -17 0 125.09 6.6
    3 -17 0 124.89 8.8
    -3 -17 0 127.49 9.1
    -3 17 0 105.49 7.2
    3 -17 0 139.09 8.8
    -3 -17 0 121.09 8.3
    3 -17 0 126.89 8.7
    3 -17 0 115.39 9.2
    -3 -17 0 119.39 8
    4 -17 0 99.49 8.9
    -4 -17 0 108.89 7.8
    4 -17 0 103.19 8.6
    4 -17 0 109.69 7.6
    -4 17 0 105.69 7.9
    -4 17 0 111.39 8.5
    -4 -17 0 116.79 9.3
    4 -17 0 104.39 8.5
    4 -17 0 118.79 8.6
    -4 -17 0 112.59 8.3
    4 -17 0 91.19 9.2
    -5 -17 0 15.1 4.6
    -5 17 0 12.9 5.4
    5 -17 0 8.7 4.9
    5 -17 0 4.9 5.5
    -5 17 0 13.1 4.8
    -5 17 0 14.7 4.7
    -5 -17 0 7.2 4.2
    -5 -17 0 9.3 5.1
    5 -17 0 15.4 5
    5 -17 0 10.8 5.2
    5 -17 0 13.8 4.3
    5 -17 0 6.9 5
    0 18 0 150.58 7.2
    0 -18 0 161.58 8.5
    0 -18 0 148.69 9.1
    0 -18 0 132.39 8
    0 -18 0 145.79 9
    0 -18 0 156.78 8.8
    0 -18 0 156.28 8.4
    0 -18 0 145.39 8.8
    1 -18 0 14.2 3.9
    -1 -18 0 10.8 4
    -1 -18 0 15.1 3.9
    1 -18 0 12.1 4.2
    1 -18 0 18.1 3.9
    -1 -18 0 10.7 3.2
    1 -18 0 11.9 4.1
    -1 -18 0 11.3 3.9
    1 -18 0 18.3 4.7
    1 -18 0 8.5 3.8
    1 -18 0 12.4 3.3
    1 18 0 8.3 2.4
    -1 18 0 10.1 3.2
    -1 -18 0 14.9 3.5
    -1 -18 0 12.5 4.3
    1 -18 0 10.5 4.1
    2 -18 0 30.7 5.4
    2 -18 0 25.7 3.9
    -2 -18 0 29.9 5.1
    -2 18 0 31.9 4.3
    2 -18 0 25.6 3.9
    -2 -18 0 25.5 4.9
    2 -18 0 40.4 5.8
    2 -18 0 32.4 5.6
    2 -18 0 27.8 5.4
    -2 18 0 29.4 4.5
    -2 -18 0 30.8 4
    -2 -18 0 36.7 4.7
    2 -18 0 29.9 5.3
    2 -18 0 28.8 4.5
    -2 -18 0 23.7 5.6
    -3 -18 0 0.1 3.5
    3 -18 0 -2 2.9
    -3 18 0 4.8 3.6
    3 -18 0 1.6 4
    -3 -18 0 1.1 4.2
    3 -18 0 0.6 3.7
    -3 18 0 -3.8 3
    3 -18 0 -0.3 3.9
    -3 -18 0 1.1 3.8
    3 -18 0 -2.9 3.9
    3 -18 0 -1.9 3.7
    -4 -18 0 0.7 4.6
    -4 -18 0 6.1 4.1
    4 -18 0 4.3 4.4
    -4 -18 0 -1.8 3.9
    4 -18 0 -0.5 3.8
    4 -18 0 -0.8 4.1
    4 -18 0 2.9 5
    4 -18 0 0.4 3.8
    4 -18 0 -1.3 4.8
    -4 18 0 -1.3 2.6
    -4 18 0 -3.8 3.1
    5 -18 0 64.39 8
    5 -18 0 48.6 7
    -5 -18 0 56.09 7.2
    -5 18 0 68.69 7.5
    5 -18 0 56.39 7.2
    -5 18 0 62.19 7.3
    5 -18 0 56.39 8.5
    -5 -18 0 60.19 7.2
    5 -18 0 62.59 7
    -5 -18 0 62.79 8.2
    5 -18 0 53.49 7.4
    -5 18 0 55.49 7.9
    0 -19 0 -2.3 3.1
    0 -19 0 -2.1 3.4
    0 -19 0 -3 3
    0 -19 0 -4.7 3.5
    0 -19 0 -6.8 3.2
    0 -19 0 -2.5 3.3
    0 -19 0 -4.4 3.6
    0 19 0 -0.4 2.1
    1 -19 0 17.2 5
    -1 -19 0 18.5 4.4
    -1 -19 0 18.5 3.9
    -1 -19 0 7.3 4.7
    -1 -19 0 12.3 3.4
    1 -19 0 13 3.6
    1 -19 0 20.4 4.1
    1 -19 0 11.4 4.2
    1 19 0 18 3.1
    -1 -19 0 17.9 4.6
    1 -19 0 14 4.6
    -1 19 0 18.2 3.8
    -1 -19 0 18.2 4.3
    1 -19 0 19.2 4.7
    1 -19 0 7 3.6
    -2 -19 0 11.9 4.8
    2 -19 0 10.5 3.3
    -2 19 0 10.9 3.6
    2 -19 0 9.6 4.6
    2 -19 0 9.9 3.7
    -2 -19 0 4.6 4.2
    2 -19 0 19.6 4.9
    2 -19 0 16 4.7
    2 -19 0 9.8 4.5
    -2 -19 0 10 3.1
    -2 19 0 8.7 3.1
    -2 -19 0 10 3.6
    2 -19 0 8.9 4.6
    3 -19 0 32.5 6.1
    3 -19 0 35.5 5.6
    3 -19 0 28.8 6.6
    3 -19 0 34.2 6
    -3 19 0 25.2 4.9
    -3 -19 0 31.3 6.2
    -3 19 0 28.5 5.1
    3 -19 0 31 5.8
    3 -19 0 37 6.2
    -3 -19 0 33.7 5.8
    -3 -19 0 27.5 5.2
    -4 -19 0 59.49 8.1
    -4 -19 0 63.39 7.1
    4 -19 0 50.39 6.9
    4 -19 0 70.69 7.7
    4 -19 0 62.49 7.6
    -4 19 0 55.79 6.9
    4 -19 0 62.09 7.7
    4 -19 0 47.6 7.7
    4 -19 0 58.09 7.6
    -4 -19 0 71.49 7.7
    -4 19 0 68.89 7.3
    0 -20 0 339.27 13.9
    0 -20 0 350.86 14.9
    0 -20 0 370.86 14.4
    0 -20 0 349.07 15
    0 -20 0 346.07 14.5
    0 -20 0 350.46 14.1
    0 20 0 378.86 13
    1 -20 0 14 4
    1 -20 0 12.4 4.6
    -1 -20 0 9.6 4.5
    -1 -20 0 10.5 4
    1 -20 0 15.5 4.6
    -1 20 0 7 3.3
    1 -20 0 13.2 4.9
    -1 -20 0 10.6 5.2
    1 -20 0 11.8 3.8
    -1 -20 0 6.9 3.7
    -1 -20 0 15.4 4.6
    1 -20 0 11 4.6
    1 -20 0 13.1 4.7
    2 -20 0 19.8 5.3
    -2 20 0 30.8 4.8
    -2 -20 0 20.8 5.4
    2 -20 0 19.7 4.7
    2 -20 0 25.4 5.4
    2 -20 0 24.3 5.5
    2 -20 0 29.8 4.7
    2 -20 0 22.3 5.6
    2 -20 0 22 5.6
    -2 -20 0 18.5 4.2
    -2 -20 0 23.9 5.2
    -2 -20 0 17 4.9
    3 -20 0 5.8 4.5
    3 -20 0 8.1 4.6
    3 -20 0 4 4.4
    -3 -20 0 9.8 5.3
    -3 20 0 7.2 3.9
    3 -20 0 -1.2 4.4
    -3 -20 0 10.4 5.1
    -3 -20 0 3.7 4.3
    3 -20 0 5 5
    3 -20 0 9.9 5.9
    -3 20 0 1.3 3.6
    -4 20 0 65.19 7.2
    4 -20 0 71.19 8.3
    -4 -20 0 75.39 9
    4 -20 0 68.19 8.2
    4 -20 0 76.29 8.7
    4 -20 0 74.09 9.1
    -4 -20 0 62.29 7.7
    4 -20 0 74.39 7.9
    -4 20 0 83.69 7.9
    4 -20 0 76.59 8.6
    -4 -20 0 73.89 8
    0 -21 0 5.3 4.6
    0 -21 0 4.2 4.2
    0 -21 0 -3.5 3.9
    0 -21 0 -3.8 3.3
    0 -21 0 6 4.1
    0 21 0 -0.8 2.7
    -1 -21 0 205.78 11.3
    1 -21 0 201.08 11.7
    -1 -21 0 187.08 9.6
    -1 -21 0 197.48 11.2
    1 -21 0 203.98 11.5
    1 -21 0 204.68 11.1
    -1 21 0 193.88 9.8
    1 -21 0 189.08 11.3
    -1 -21 0 212.48 11.1
    1 -21 0 195.18 11.5
    1 -21 0 213.48 10.7
    -1 -21 0 189.68 10.5
    1 -21 0 176.78 9.9
    2 -21 0 337.97 15
    2 -21 0 297.17 14.4
    -2 21 0 306.57 12.9
    -2 -21 0 325.77 15.1
    2 -21 0 285.17 14.7
    -2 -21 0 331.37 14.5
    2 -21 0 312.67 12.8
    -2 -21 0 275.47 13.8
    2 -21 0 328.57 14.6
    2 -21 0 290.37 14.7
    3 -21 0 49.8 6.5
    3 -21 0 59.49 7.9
    -3 -21 0 64.69 7.7
    3 -21 0 52.69 7.4
    -3 -21 0 47.8 7.5
    3 -21 0 71.69 8.2
    3 -21 0 57.49 8.6
    -3 -21 0 66.39 7.7
    3 -21 0 58.99 7.7
    -3 21 0 59.49 6.7
    0 -22 0 313.67 13.9
    0 -22 0 309.07 14.2
    0 -22 0 313.37 13.6
    0 -22 0 322.77 13.9
    0 -22 0 309.27 14.8
    1 -22 0 -7 3.5
    -1 22 0 -1.7 2.9
    -1 -22 0 2 3.3
    -1 -22 0 -1.7 3.9
    1 -22 0 11.6 4.8
    -1 -22 0 0.8 6
    1 -22 0 4.8 3.8
    1 -22 0 0 4
    -1 -22 0 -2.8 3.9
    1 -22 0 -1.5 4.4
    -1 -22 0 -0.8 4.2
    1 -22 0 -0.9 4.5
    2 -22 0 11.1 5
    -2 -22 0 5 4.6
    -2 22 0 8.4 3.9
    2 -22 0 3.1 4.7
    2 -22 0 1.4 4.7
    -2 -22 0 0.3 4.5
    2 -22 0 1.7 4.8
    2 -22 0 4.3 4.6
    -2 -22 0 -1.1 4.9
    0 0 1 0 0.1
    0 0 -1 -0.1 0.1
    0 0 -1 0 0.1
    0 0 1 -0.1 0.1
    0 0 -1 -0.1 0.1
    0 0 -1 0 0.1
    0 0 1 0.1 0.1
    0 0 1 -0.1 0.1
    0 0 -1 0.1 0.1
    0 0 1 0 0.1
    0 0 -1 -0.1 0.1
    0 0 -1 0 0.1
    -1 0 1 406.86 10.2
    -1 0 -1 341.37 10.5
    -1 0 1 468.25 10.7
    1 0 1 376.36 10.1
    -1 0 -1 457.45 10.3
    -1 0 1 463.45 10.8
    1 0 1 383.86 10.2
    1 0 -1 445.16 10.7
    -1 0 -1 447.96 10.4
    1 0 -1 441.66 10.6
    1 0 -1 354.46 9.9
    -1 0 -1 406.06 10.2
    1 0 1 380.56 10.2
    1 0 1 363.76 10.1
    1 0 1 395.06 10.3
    1 0 1 381.76 10.2
    -1 0 1 451.55 10.7
    -1 0 -1 456.55 10.7
    -1 0 -1 418.96 10.2
    -1 0 -1 448.06 10.8
    -1 0 -1 405.46 10.2
    -1 0 -1 395.16 10.3
    -1 0 -1 453.15 10.6
    1 0 1 424.36 10.6
    -1 0 1 452.35 10.6
    1 0 -1 443.56 10.5
    1 0 -1 438.26 10.5
    -1 0 1 466.15 10.6
    2 0 -1 189.38 5.8
    2 0 -1 188.78 5.2
    -2 0 1 176.98 5.9
    2 0 1 173.28 6
    -2 0 1 182.18 5.6
    -2 0 1 190.48 5.2
    2 0 -1 182.28 5.5
    2 0 1 178.38 5.7
    2 0 1 194.38 5.4
    -2 0 -1 184.58 6
    2 0 1 187.28 5.4
    2 0 1 186.48 5.4
    2 0 -1 196.98 5.1
    2 0 -1 185.38 5.9
    2 0 1 187.88 5
    2 0 1 179.88 5.5
    2 0 -1 186.08 5.9
    2 0 -1 179.98 6.1
    2 0 1 177.88 5.4
    -2 0 -1 183.18 5.4
    2 0 1 185.88 5.8
    2 0 1 192.38 5.5
    2 0 -1 200.88 6.1
    2 0 1 186.78 5.3
    2 0 -1 183.88 5.7
    2 0 1 179.88 5.6
    -2 0 -1 190.28 5.1
    2 0 -1 196.68 5.9
    2 0 -1 181.78 5.7
    -2 0 1 195.78 6.2
    -2 0 -1 185.58 5.4
    -2 0 -1 186.38 5.9
    -2 0 1 193.88 5.8
    -2 0 -1 183.08 6.2
    -2 0 1 189.28 6.1
    -2 0 -1 185.78 5.5
    2 0 1 183.98 6.2
    2 0 -1 188.18 5.6
    2 0 -1 184.58 5.5
    2 0 -1 192.68 6.1
    2 0 1 182.38 5.9
    -2 0 -1 183.78 5.3
    -2 0 1 189.58 5.1
    3 0 1 71.69 2.7
    -3 0 -1 67.79 3.3
    -3 0 1 65.09 4
    3 0 1 66.69 3.5
    -3 0 -1 71.79 3.3
    -3 0 -1 71.89 3.6
    -3 0 -1 69.89 3.3
    3 0 -1 67.29 3.5
    3 0 -1 71.39 3.4
    3 0 -1 70.99 2.8
    3 0 -1 67.49 3.7
    -3 0 1 68.39 2.7
    3 0 -1 67.39 3.4
    3 0 1 83.99 4.3
    3 0 -1 75.99 4.4
    -3 0 1 73.29 3.4
    -3 0 -1 77.59 4.3
    3 0 1 78.49 4.1
    3 0 1 77.89 3.5
    -3 0 -1 72.19 3.8
    3 0 1 69.59 3.1
    3 0 1 71.69 3.2
    3 0 -1 76.39 3.9
    3 0 1 69.59 3.1
    -3 0 1 75.69 3.7
    -3 0 1 64.79 3.9
    -3 0 -1 72.89 4.1
    3 0 1 79.19 3.3
    3 0 -1 66.69 3.4
    3 0 -1 77.39 3
    3 0 1 71.09 3.2
    3 0 -1 72.09 3.3
    3 0 1 72.09 3.3
    -4 0 -1 138.79 6.5
    4 0 1 143.69 5.1
    4 0 -1 146.79 5
    -4 0 1 146.59 5.8
    4 0 -1 144.49 5.5
    -4 0 1 150.08 4.6
    4 0 1 133.99 5.3
    4 0 -1 141.99 5.8
    4 0 1 152.88 6.6
    4 0 -1 141.49 4.7
    4 0 1 145.49 5.4
    4 0 1 142.89 6.4
    4 0 -1 144.89 4.5
    4 0 1 146.69 5.2
    -4 0 1 143.09 5.7
    -4 0 -1 145.09 6.4
    4 0 -1 137.69 6.2
    -4 0 1 150.18 6.5
    4 0 1 143.79 5.8
    -4 0 1 143.99 6.4
    -4 0 -1 150.28 5.7
    -4 0 -1 142.29 5.3
    4 0 -1 137.09 6.6
    4 0 1 146.89 4.5
    4 0 -1 142.69 6
    -5 0 -1 406.16 12
    -5 0 1 399.26 10.8
    5 0 -1 400.36 12.1
    -5 0 1 418.86 13.8
    5 0 -1 419.56 10.9
    5 0 -1 409.16 11.6
    5 0 -1 412.06 13.8
    5 0 -1 394.06 12.9
    5 0 1 387.36 12
    5 0 1 410.06 13.9
    5 0 1 392.86 12.1
    -5 0 1 421.16 13.7
    5 0 1 409.06 11.9
    -5 0 -1 409.56 13.6
    -5 0 -1 402.36 13.8
    5 0 1 410.56 13.8
    5 0 -1 398.06 13.4
    -5 0 1 395.76 12.3
    5 0 -1 411.26 11.1
    5 0 -1 415.76 12.7
    5 0 1 400.06 12.6
    -5 0 1 405.06 12.7
    -5 0 -1 421.56 12.6
    6 0 -1 48.1 4.4
    -6 0 1 50.69 5.3
    6 0 1 56.19 5.6
    -6 0 -1 55.09 5.8
    6 0 1 49.2 3.7
    6 0 1 52.69 4.1
    6 0 -1 49.3 5.3
    -6 0 1 54.49 4.5
    -6 0 -1 53.99 5.5
    6 0 -1 48.3 4.1
    6 0 1 41.4 3.9
    -6 0 1 51.39 4.6
    6 0 -1 49.1 5.1
    6 0 1 46.4 5.2
    -6 0 -1 48.1 3.9
    -6 0 1 49 5.3
    6 0 1 52.59 3.3
    6 0 1 55.79 6.1
    6 0 1 51.09 4.6
    6 0 -1 43.1 4.4
    -6 0 -1 46.5 4.3
    6 0 -1 51.49 3.6
    7 0 -1 -1.9 2.6
    7 0 -1 3.2 2.9
    7 0 1 -4.2 2.8
    -7 0 -1 4.7 3.7
    7 0 1 -3.9 3.3
    7 0 -1 0.7 3.9
    -7 0 -1 -0.5 3.2
    -7 0 1 3.8 3.5
    7 0 -1 0.8 3.3
    7 0 1 -4.8 3
    -7 0 1 -0.3 3.6
    -7 0 -1 -0.7 2.5
    -7 0 1 0.5 2.8
    8 0 1 4.5 4.3
    -8 0 1 11.5 4.5
    8 0 -1 1.7 4.7
    8 0 -1 9.5 4.9
    8 0 1 6.8 4.8
    -8 0 -1 3.7 4.4
    8 0 -1 0.7 3.7
    -8 0 1 -1.5 4.4
    -8 0 -1 5.1 3.9
    8 0 1 4.2 4.5
    0 1 1 0 0.1
    0 -1 1 0 0.2
    0 1 -1 -0.2 0.2
    0 1 1 0.1 0.2
    0 -1 1 -0.2 0.2
    0 1 -1 -0.2 0.2
    0 1 1 -0.1 0.2
    0 1 -1 0 0.2
    0 -1 -1 0 0.2
    0 -1 -1 -0.1 0.1
    0 -1 1 0.1 0.2
    0 1 1 -0.1 0.2
    0 -1 1 0.1 0.2
    0 1 -1 0.1 0.2
    0 -1 -1 -0.2 0.2
    0 -1 -1 0 0.2
    0 -1 -1 -0.1 0.2
    0 -1 -1 0.1 0.2
    0 1 1 -0.1 0.2
    0 1 -1 -0.3 0.2
    0 1 1 -0.1 0.2
    0 -1 -1 -0.2 0.2
    0 1 -1 0 0.2
    0 1 1 0.1 0.2
    0 -1 1 -0.1 0.2
    0 -1 1 0 0.2
    1 -1 1 3297.57 83.29
    -1 1 1 3874.01 85.99
    1 -1 1 3632.44 85.89
    -1 1 1 3244.48 84.59
    1 1 -1 3765.92 84.99
    -1 -1 -1 3925.51 85.99
    -1 1 1 3475.45 84.99
    1 1 -1 2964.4 84.49
    -1 -1 -1 3805.92 86.09
    1 -1 1 3103.39 84.89
    1 1 -1 2932.31 84.89
    -1 -1 -1 3786.12 83.79
    -1 -1 -1 3679.53 85.89
    -1 1 1 3811.72 84.39
    1 -1 1 3654.23 85.19
    -1 -1 -1 3624.64 85.19
    -1 -1 -1 3853.71 84.59
    -1 -1 -1 3676.83 84.29
    1 -1 1 3776.42 85.29
    1 1 -1 3043.5 84.79
    1 1 -1 3536.35 84.09
    -1 1 1 3927.61 86.29
    1 -1 1 3146.99 84.39
    -1 -1 -1 3451.95 84.49
    1 -1 1 3587.04 84.09
    1 1 -1 3774.12 84.09
    1 -1 1 2990.7 84.29
    1 1 -1 3783.72 85.59
    1 1 -1 3138.59 84.79
    -1 1 1 3153.68 84.49
    -1 1 1 3375.46 84.49
    -1 -1 1 3529.85 85.49
    -1 1 -1 3474.65 84.79
    1 1 1 3607.84 83.99
    -1 1 -1 3512.95 85.09
    -1 -1 1 3438.46 84.89
    1 1 1 3349.17 83.09
    -1 -1 1 3811.12 85.99
    1 -1 -1 3928.91 85.39
    1 1 1 3722.73 84.99
    -1 1 -1 3157.28 85.09
    -1 1 -1 3737.63 85.59
    -1 -1 1 3646.44 84.29
    -1 -1 1 3765.62 85.79
    1 1 1 3811.92 85.09
    -1 1 -1 3716.93 85.69
    1 -1 -1 3004.4 84.69
    1 -1 -1 3174.88 84.39
    -1 1 -1 3694.43 85.39
    -1 -1 1 3623.74 85.29
    -1 -1 1 3192.38 84.49
    1 -1 -1 2957.2 84.59
    -1 -1 1 3602.84 83.99
    1 -1 -1 3691.23 84.39
    1 -1 -1 3789.92 84.79
    -1 1 -1 3625.74 84.19
    1 -1 -1 2918.71 84.29
    -1 1 -1 3519.55 85.29
    -1 1 -1 3808.92 83.39
    1 1 1 3686.83 85.89
    1 1 1 3628.64 84.39
    -1 -1 1 3813.92 85.69
    -1 1 -1 3576.34 84.89
    -2 1 1 806.32 19.1
    -2 1 1 797.02 20.5
    -2 1 1 809.32 20.2
    2 1 -1 777.62 20.1
    -2 -1 -1 798.02 20
    -2 -1 -1 781.92 20.1
    -2 1 1 787.72 20.1
    2 1 -1 793.92 20.2
    2 -1 1 800.12 19.9
    2 -1 1 793.72 20
    -2 -1 -1 811.52 20.1
    2 1 -1 785.32 20.2
    2 1 -1 801.92 20.2
    2 -1 1 832.52 20
    -2 -1 -1 795.52 19.9
    2 -1 1 808.32 20.3
    -2 -1 -1 812.42 19.6
    2 1 -1 803.42 19.9
    2 -1 1 776.22 20.6
    2 1 -1 791.42 20.1
    -2 1 1 792.62 20.3
    2 -1 1 810.92 19.5
    -2 1 1 804.32 19.9
    -2 -1 -1 802.52 19.7
    2 -1 1 807.82 19.6
    2 1 -1 809.92 19.4
    2 -1 1 804.52 20
    -2 -1 -1 796.32 20.2
    2 -1 1 805.42 19.8
    2 1 -1 817.32 20.1
    2 -1 1 794.72 19.4
    2 1 -1 801.82 19.6
    -2 1 1 778.02 20.3
    -2 -1 -1 783.92 20.4
    2 1 -1 810.62 19.7
    2 1 -1 837.72 20.3
    2 1 -1 827.52 19.8
    2 -1 1 808.92 20.5
    -2 1 1 793.12 19.6
    2 1 -1 802.32 20.2
    2 -1 1 810.02 19.1
    -2 1 1 834.12 20.5
    2 -1 1 801.32 20.5
    2 1 -1 800.72 19.4
    -2 -1 1 815.72 20
    2 -1 -1 804.92 19.1
    2 1 1 779.62 20.4
    2 -1 -1 812.62 20.7
    -2 -1 1 810.02 20.3
    -2 1 -1 814.92 19.5
    2 -1 -1 814.12 20.2
    -2 1 -1 797.32 19.9
    -2 -1 1 798.42 19.7
    2 1 1 806.12 19.9
    2 1 1 823.52 20.2
    2 1 1 830.72 19.7
    2 -1 -1 785.72 20.4
    2 -1 -1 779.92 20.5
    2 1 1 796.32 20
    -2 1 -1 848.22 20.7
    2 -1 -1 794.32 20.1
    2 -1 -1 806.82 19.6
    -2 -1 1 806.52 20.1
    2 -1 -1 783.32 20.1
    -2 1 -1 782.32 19.6
    -2 -1 1 796.22 20.2
    -2 1 -1 770.72 19.7
    2 1 1 793.32 20.1
    2 -1 -1 807.52 20.5
    -2 1 -1 796.22 20
    2 1 1 787.12 19.8
    -2 1 -1 831.42 20.6
    -2 -1 1 834.92 20.3
    2 1 1 807.62 19.7
    2 -1 -1 799.42 19.7
    2 1 1 816.12 19.9
    -2 1 -1 794.82 20
    -2 1 -1 795.52 20.3
    -2 1 -1 791.32 19.4
    -2 -1 1 800.62 19.8
    2 1 1 816.82 19.6
    2 1 1 833.42 20
    2 -1 -1 803.92 20.4
    2 1 1 806.62 19.4
    -2 1 -1 801.62 20.1
    2 1 1 818.22 19.9
    2 -1 -1 790.22 20.1
    2 -1 -1 807.32 20.3
    -3 -1 -1 960.6 23.8
    3 -1 1 990.4 24.4
    -3 1 1 975.3 24
    -3 -1 -1 979.8 24.2
    3 1 -1 1039.3 25.3
    3 1 -1 949.8 24.5
    3 -1 1 964.3 23.8
    3 1 -1 971 24.5
    3 1 -1 991.2 23.6
    3 -1 1 1008.4 24.6
    -3 1 1 973.2 24.2
    -3 -1 -1 968.4 24.4
    3 -1 1 955.6 24.2
    3 1 -1 960.3 24.8
    -3 1 1 974.9 25.2
    -3 -1 -1 967.1 25.2
    -3 1 1 997.8 23.2
    3 1 -1 959.8 24.8
    -3 -1 -1 953.6 24.6
    3 1 -1 971.7 24.3
    3 1 -1 982 25
    3 -1 1 999.7 23.1
    3 1 -1 991.3 23.8
    -3 -1 -1 981.8 24.3
    -3 -1 -1 981 24.9
    -3 1 1 981.8 24.7
    3 -1 1 985.4 23.9
    -3 1 1 963.6 25.1
    3 -1 1 947.21 25.3
    3 1 -1 1012.8 23.9
    3 -1 1 976.9 23.8
    3 -1 1 951.6 24.3
    3 1 -1 964.9 23.8
    3 1 1 972.3 24.1
    3 1 1 974.3 24.1
    3 -1 -1 969.5 23.3
    3 -1 -1 987.3 24.1
    3 -1 -1 1001.6 25.4
    -3 -1 1 922.41 24.9
    3 1 1 964.6 23.8
    3 -1 -1 956.8 23.9
    -3 1 -1 941.51 25.2
    -3 1 -1 954.8 24.2
    3 -1 -1 980.4 25.2
    3 1 1 951.7 25.1
    3 -1 -1 966.8 24.2
    3 1 1 968.9 24.3
    -3 1 -1 981.4 23.9
    3 1 1 954.4 24.4
    -3 -1 1 963.7 24.6
    -3 1 -1 983.2 24.6
    3 1 1 942.81 24.3
    -3 1 -1 927.41 23.8
    3 1 1 1000.8 25.5
    -3 -1 1 943.11 23.8
    -3 -1 1 971.3 24.9
    -3 -1 1 981.1 25
    3 1 1 953.9 24.5
    3 1 1 965.8 24.2
    -3 -1 1 941.01 24.4
    3 -1 -1 961.7 24.5
    -3 1 -1 982.2 24.4
    -3 1 -1 941.41 25.2
    3 1 1 931.61 23.7
    3 -1 -1 953.8 24.6
    3 1 1 962.9 24.2
    3 -1 -1 945.21 24.8
    4 -1 1 529.35 15.1
    -4 1 1 547.25 16.3
    4 -1 1 579.74 14.8
    4 1 -1 556.04 15.5
    -4 -1 -1 550.14 15.2
    4 -1 1 549.25 15.2
    -4 1 1 577.44 15.8
    4 1 -1 572.24 14.3
    -4 1 1 577.14 16.6
    4 1 -1 562.64 14.6
    4 1 -1 559.74 16.1
    -4 -1 -1 538.45 16
    -4 1 1 564.74 15.2
    -4 -1 -1 549.15 16.4
    -4 -1 -1 551.94 14.4
    -4 -1 -1 569.04 15.3
    4 1 -1 541.65 14.9
    -4 -1 -1 560.44 15.8
    4 1 -1 558.34 16.2
    4 -1 1 532.15 16.5
    4 -1 1 558.74 14.6
    -4 1 1 553.84 13.8
    -4 -1 -1 560.24 15.4
    4 1 -1 550.64 14.6
    4 -1 1 539.95 15.2
    4 1 -1 550.64 15.9
    4 -1 1 561.94 15.5
    4 -1 1 539.35 14.6
    -4 -1 1 560.74 16.3
    4 -1 -1 547.25 15.6
    4 1 1 564.74 16.5
    -4 -1 1 562.84 15.5
    4 1 1 549.74 15.5
    4 1 1 551.84 16.1
    4 1 1 567.24 14.7
    -4 1 -1 571.74 15.6
    -4 1 -1 560.44 14.9
    4 1 1 577.24 15.2
    -4 -1 1 552.84 16.1
    4 -1 -1 583.74 15.7
    4 -1 -1 560.14 15.4
    4 -1 -1 556.44 14.8
    4 1 1 558.44 15.1
    4 -1 -1 532.35 16.5
    4 -1 -1 566.64 14.1
    4 1 1 544.85 14.6
    -4 -1 1 558.04 14.5
    -4 1 -1 557.44 16.4
    -4 1 -1 573.04 16.6
    -4 -1 1 585.14 15.6
    -4 1 -1 567.44 14.7
    4 -1 -1 544.85 16.3
    4 -1 -1 554.64 15.9
    4 1 1 570.04 14.4
    5 1 -1 194.88 6.1
    5 -1 1 190.78 6.4
    -5 1 1 188.28 7.7
    -5 1 1 194.48 8.6
    -5 -1 -1 204.08 7.4
    5 1 -1 195.38 8.5
    5 -1 1 208.08 7.3
    -5 -1 -1 187.48 7.2
    5 1 -1 187.78 6.8
    -5 -1 -1 208.48 8.5
    5 -1 1 181.08 7.4
    5 1 -1 200.78 8
    5 -1 1 165.18 8.3
    5 -1 1 193.48 7.1
    5 -1 1 189.78 8.6
    -5 -1 -1 200.48 8.7
    -5 1 1 195.78 7.2
    5 1 -1 189.18 7.5
    5 1 -1 188.18 8
    5 1 -1 199.48 6.6
    5 -1 1 192.58 7.2
    -5 1 1 193.18 8.6
    5 -1 -1 206.88 8.2
    5 -1 -1 189.78 5.8
    5 1 1 192.18 6.5
    5 1 1 187.58 6.6
    -5 -1 1 191.48 8.3
    5 -1 -1 187.88 6.7
    5 -1 -1 195.78 5.8
    -5 1 -1 201.18 8.8
    5 1 1 190.28 7.6
    5 1 1 197.88 7.1
    5 -1 -1 200.18 8.7
    -5 -1 1 187.28 8.2
    -5 -1 1 191.78 7.6
    5 -1 -1 192.78 7.6
    5 1 1 183.58 8.3
    5 1 1 191.58 8.4
    -5 1 -1 195.38 6.8
    5 1 1 205.08 7.1
    -5 -1 1 202.68 7.5
    -5 1 -1 198.58 7.6
    5 -1 -1 190.28 7.3
    5 -1 -1 199.18 8.8
    -5 1 -1 190.38 8.5
    -5 -1 1 188.18 6.2
    -6 -1 -1 46.7 4
    6 -1 1 45.1 5.2
    6 1 -1 36 4.6
    6 1 -1 58.19 4.8
    6 1 -1 52.69 5
    6 1 -1 39.6 3.6
    6 -1 1 37.3 5.4
    -6 -1 -1 43 4
    -6 1 1 49.5 5.3
    -6 1 1 49 5.4
    6 -1 1 50.29 4.1
    6 -1 1 43 5.1
    -6 -1 -1 50.69 5.2
    6 -1 1 43.9 3.1
    6 1 -1 37.4 4.5
    6 -1 1 42.5 3.9
    6 -1 1 41.5 3.8
    -6 -1 -1 45.1 5.3
    -6 1 1 44.4 4.8
    6 1 -1 47.9 5.3
    -6 1 1 48.9 4.1
    -6 1 -1 50.09 5.6
    -6 -1 1 48.1 4.6
    -6 -1 1 40.1 4
    6 -1 -1 48.2 4.6
    -6 -1 1 39.8 4.8
    -6 1 -1 48.2 3.8
    6 -1 -1 49.4 4.2
    6 1 1 40.1 3.1
    6 -1 -1 47.3 5.3
    6 1 1 44.9 4.9
    6 1 1 48.8 5.4
    -6 1 -1 43.8 4.4
    6 -1 -1 38.5 4.1
    -6 1 -1 50.29 5.7
    6 -1 -1 45.9 5.4
    6 1 1 48.3 4.1
    6 1 1 49.7 3.9
    6 1 1 38.8 4
    6 1 1 45.7 3.4
    -6 -1 1 45.1 5.1
    6 -1 -1 50.29 3.6
    6 1 1 53.19 5.8
    7 1 -1 9.9 3
    7 1 -1 4.7 3.5
    7 1 -1 5.6 3
    7 1 -1 4.5 3.4
    -7 -1 -1 8.1 3.1
    -7 1 1 3.7 3.9
    -7 1 1 9.2 3.3
    -7 -1 -1 2.9 3.8
    7 -1 1 5.8 3.7
    -7 -1 -1 12.5 4.1
    7 -1 1 4.5 3.9
    7 -1 1 1.5 3.8
    -7 1 1 7.8 4.2
    -7 -1 1 10.7 4.1
    7 1 1 7.5 3.7
    -7 -1 1 5 3.8
    7 1 1 10.2 4.2
    -7 1 -1 14.8 4.3
    7 -1 -1 7.3 2.7
    -7 -1 1 11.7 3.1
    7 -1 -1 6.2 3.5
    7 -1 -1 7.2 3.9
    -7 1 -1 10.4 3.2
    7 1 1 5.6 2.8
    7 1 1 6 3.7
    -7 1 -1 9.6 3.9
    -8 -1 -1 43.2 6.6
    8 1 -1 38.4 5.9
    8 -1 1 42.2 6.3
    -8 -1 -1 40 6.1
    -8 1 1 42.4 5.7
    -8 1 1 40.9 6.3
    8 1 -1 49.3 7.1
    8 -1 1 42.3 6.3
    8 1 -1 35.4 5.8
    -8 1 1 54.29 7
    8 -1 1 50.89 7.3
    -8 -1 1 34.5 5.8
    8 -1 -1 33.8 6
    8 1 1 44.2 6.8
    8 -1 -1 43.5 7
    -8 1 -1 46.9 6.9
    8 1 1 39.3 6.2
    -8 1 -1 46.1 5.3
    -8 1 -1 35.8 6
    8 1 1 39.8 6.1
    -8 -1 1 36.6 6.5
    8 -1 -1 27 5.7
    1 2 -1 804.22 19.9
    1 2 -1 807.22 20.1
    -1 -2 -1 816.02 20.1
    1 -2 1 833.42 20.4
    1 -2 1 856.11 20.6
    -1 -2 -1 792.72 20.3
    1 2 -1 845.62 20.2
    -1 -2 -1 800.52 19.9
    1 -2 1 842.12 20.2
    1 2 -1 837.62 19.7
    1 -2 1 826.12 19.6
    -1 2 1 834.22 20.1
    -1 -2 -1 829.12 20.1
    1 -2 1 820.72 20.3
    1 2 -1 824.62 20.3
    1 2 -1 825.52 19.8
    1 2 -1 840.92 20.1
    -1 -2 -1 767.92 19.6
    1 -2 1 812.52 20.1
    1 2 -1 802.02 20.2
    -1 2 1 841.12 20.5
    -1 2 1 816.62 20.3
    -1 2 1 816.62 20.2
    1 2 -1 827.72 20.4
    -1 -2 -1 829.62 20.2
    -1 2 1 876.41 20.6
    1 2 -1 846.52 19.8
    1 -2 1 828.72 20.3
    1 2 -1 818.42 19.8
    -1 -2 -1 826.72 20.2
    1 -2 -1 838.12 20.1
    1 2 1 844.02 19.5
    -1 -2 1 810.32 19.6
    -1 -2 1 821.12 20.3
    -1 2 -1 858.71 20.6
    -1 -2 1 833.52 20.1
    -1 2 -1 871.81 20.6
    -1 -2 1 829.82 19.8
    -1 -2 1 841.42 20.2
    -1 2 -1 823.72 20.2
    1 2 1 830.32 20.1
    -1 2 -1 814.32 20.3
    1 -2 -1 831.82 20.3
    1 -2 -1 851.61 20.6
    1 2 1 819.12 19.9
    -1 2 -1 835.12 20.3
    1 -2 -1 813.42 20.3
    1 2 1 825.02 20.3
    -1 -2 1 839.92 19.9
    1 -2 -1 848.52 20.4
    1 2 1 827.62 20.1
    1 2 1 818.42 19.7
    -1 -2 1 859.21 19.9
    1 2 1 810.42 20.3
    1 2 1 814.22 20.3
    -1 2 -1 812.82 20
    1 2 1 827.12 20.2
    1 -2 -1 839.32 20.6
    1 2 1 808.42 19.9
    -1 -2 1 832.82 20.3
    1 -2 -1 838.32 20.5
    1 2 1 806.82 20
    -1 2 -1 786.12 20.1
    -1 -2 1 838.72 20.5
    1 2 1 831.72 20.2
    2 2 -1 1585.94 38.2
    -2 2 1 1581.04 38.6
    -2 2 1 1557.14 38.3
    -2 2 1 1583.34 37.9
    2 2 -1 1574.94 38.4
    2 2 -1 1580.84 38.3
    -2 -2 -1 1589.94 38.2
    2 -2 1 1580.64 38.3
    2 -2 1 1589.54 38.1
    2 -2 1 1647.14 38.3
    2 2 -1 1518.55 38.2
    2 2 -1 1674.93 38.2
    -2 2 1 1564.74 38.8
    -2 -2 -1 1624.64 38.2
    2 -2 1 1569.54 37.7
    2 2 -1 1580.54 37.9
    2 -2 1 1564.54 38.8
    -2 2 1 1555.64 38.4
    2 2 -1 1608.14 38.4
    -2 -2 -1 1613.84 38
    -2 -2 -1 1542.75 38
    -2 -2 -1 1609.74 37.7
    -2 -2 -1 1621.84 38.7
    2 2 -1 1609.44 38.2
    -2 2 1 1597.74 38.7
    -2 -2 -1 1554.54 37.9
    2 -2 1 1580.14 38.3
    -2 -2 -1 1596.44 38.2
    2 -2 1 1593.64 37.2
    2 2 -1 1622.14 38
    2 2 -1 1636.34 37.7
    -2 2 1 1555.94 38.3
    2 -2 1 1591.84 38.5
    -2 -2 -1 1586.24 38.4
    -2 2 1 1609.74 37.9
    2 -2 1 1565.84 38.9
    2 2 -1 1638.34 37.7
    2 -2 -1 1606.74 38.4
    -2 2 -1 1546.95 38.7
    -2 -2 1 1515.75 38.3
    2 2 1 1539.85 37.2
    -2 2 -1 1583.74 38.3
    2 2 1 1570.84 37.9
    -2 2 -1 1531.25 38.7
    2 2 1 1612.14 38
    -2 2 -1 1555.04 38.2
    -2 -2 1 1553.64 38.5
    -2 2 -1 1560.54 38
    2 2 1 1610.94 38.4
    2 2 1 1550.54 37.6
    -2 2 -1 1567.14 37.4
    2 2 1 1504.35 38.1
    -2 -2 1 1588.04 38.4
    2 2 1 1567.74 38.1
    2 2 1 1541.95 38.5
    -2 2 -1 1571.94 38.1
    2 2 1 1600.14 38.1
    2 -2 -1 1568.64 37.9
    -2 2 -1 1567.44 38.2
    2 -2 -1 1612.74 38.9
    2 -2 -1 1515.85 38.6
    2 2 1 1588.14 38
    2 -2 -1 1592.84 38.5
    -2 -2 1 1563.74 38
    -2 -2 1 1602.44 38.1
    -2 -2 1 1545.45 37.7
    -2 -2 1 1582.44 38.2
    2 -2 -1 1586.94 38.8
    2 2 1 1538.95 37.9
    -2 -2 1 1540.05 38.3
    -2 2 -1 1651.63 38.9
    2 -2 -1 1613.04 38.4
    2 2 1 1569.94 38.1
    2 -2 -1 1508.55 38.7
    2 -2 -1 1582.94 38.4
    -2 2 -1 1588.14 37.7
    -3 -2 -1 224.88 7.4
    -3 2 1 244.68 8.3
    -3 2 1 240.98 7.2
    3 2 -1 238.88 7.7
    -3 -2 -1 234.28 7
    -3 2 1 236.78 8.1
    -3 -2 -1 232.98 7.7
    3 2 -1 254.57 7.1
    -3 -2 -1 224.58 8
    3 -2 1 236.78 6.5
    3 2 -1 245.28 7.2
    3 -2 1 235.88 6.7
    3 2 -1 237.68 7.2
    3 -2 1 234.48 7.5
    3 2 -1 236.38 7
    -3 -2 -1 250.17 7.1
    -3 2 1 230.18 7.1
    -3 2 1 243.58 7.8
    3 -2 1 234.68 7.3
    3 -2 1 237.98 8.4
    3 2 -1 239.48 6.7
    3 -2 1 246.18 7.5
    3 2 -1 243.68 7.8
    -3 -2 -1 239.58 7.4
    -3 2 1 240.58 5.8
    -3 -2 -1 240.28 7.8
    3 2 -1 237.08 6.7
    3 -2 -1 234.18 6.8
    3 -2 -1 239.58 7.9
    -3 2 -1 230.58 6.7
    -3 2 -1 229.28 8.2
    -3 -2 1 231.38 7.3
    -3 2 -1 240.98 8.3
    -3 -2 1 233.18 7.9
    3 2 1 242.78 8
    3 2 1 235.68 6.5
    -3 -2 1 236.78 7.8
    3 -2 -1 224.18 7.5
    -3 -2 1 227.88 7.6
    3 2 1 230.48 6.9
    3 2 1 243.48 7.5
    3 -2 -1 244.28 7.8
    -3 -2 1 229.28 7.1
    3 2 1 224.68 7.2
    -3 2 -1 240.68 7.4
    -3 -2 1 230.38 7.7
    -3 2 -1 236.28 6.7
    -3 -2 1 237.88 7.1
    3 2 1 235.38 7.1
    3 2 1 243.88 7.4
    3 2 1 229.48 7.3
    -3 -2 1 237.68 7.7
    3 2 1 233.68 7.6
    3 2 1 235.68 7.2
    3 -2 -1 244.38 6.1
    3 -2 -1 240.18 7.1
    3 -2 -1 224.18 8.3
    3 2 1 228.58 7
    -3 2 -1 233.48 7.5
    -3 2 -1 237.28 7.3
    3 -2 -1 228.38 8.2
    3 2 1 246.08 7
    4 2 -1 78.89 4.3
    4 -2 1 82.49 5.2
    4 2 -1 83.49 3.5
    4 -2 1 73.89 4
    -4 2 1 78.79 4.4
    4 2 -1 78.19 4.6
    -4 2 1 79.59 4.9
    -4 2 1 78.49 3.8
    4 -2 1 79.29 4.1
    4 -2 1 74.69 3.9
    -4 -2 -1 71.29 3.8
    4 -2 1 75.29 3.2
    -4 -2 -1 72.89 4.8
    -4 2 1 76.39 3.8
    -4 -2 -1 83.89 4.7
    -4 -2 -1 75.19 4.2
    4 2 -1 80.49 4.5
    4 -2 1 76.79 3.2
    4 2 -1 79.29 3.3
    -4 -2 -1 68.69 4
    4 2 -1 71.59 3.9
    -4 2 1 81.89 5
    4 2 -1 68.29 3.4
    -4 -2 -1 74.59 4.3
    4 2 -1 83.59 4.2
    -4 -2 -1 78.89 3.5
    4 -2 -1 78.29 4.2
    4 -2 -1 81.69 3.8
    4 -2 -1 81.99 5.2
    -4 -2 1 81.89 3.7
    4 -2 -1 79.89 2.7
    -4 2 -1 87.19 4.9
    -4 -2 1 80.39 4.6
    4 2 1 81.29 3.8
    -4 2 -1 80.29 4.3
    4 2 1 84.69 4.3
    4 -2 -1 81.59 3.5
    4 -2 -1 84.89 5
    4 2 1 78.09 3.7
    -4 -2 1 74.99 4.7
    -4 2 -1 76.39 3.5
    4 2 1 83.79 3.6
    -4 -2 1 77.99 4.2
    -4 2 -1 90.49 5.2
    4 -2 -1 80.09 4.2
    4 2 1 70.89 3.1
    4 -2 -1 75.49 4.4
    4 2 1 77.89 4.6
    4 2 1 84.89 4.4
    -4 -2 1 82.29 4
    4 2 1 76.99 3.5
    -4 2 -1 78.79 3.4
    5 -2 1 41.6 4.7
    -5 2 1 37.4 3.9
    5 -2 1 46.1 3.7
    -5 -2 -1 46.1 4.5
    5 2 -1 43.2 3
    5 2 -1 42.7 4
    5 2 -1 41 4.1
    5 -2 1 49.4 3.5
    -5 -2 -1 43.4 4.5
    5 -2 1 44.8 3.8
    -5 2 1 45.3 4.6
    5 2 -1 45.3 4.2
    -5 2 1 37.6 3.3
    -5 -2 -1 39.4 3.6
    5 2 -1 37.1 2.9
    5 2 -1 38.9 2.7
    -5 2 1 39.2 4.5
    5 2 -1 39.9 3.6
    5 -2 1 47.5 4.8
    5 -2 1 40.7 2.8
    -5 -2 -1 41 3.4
    5 -2 1 46.9 2.9
    5 -2 -1 39.4 2
    -5 2 -1 41.5 4.8
    5 2 1 41 3.2
    5 2 1 32.7 3.4
    -5 -2 1 39 2.9
    5 -2 -1 42.5 3.7
    5 2 1 38.4 2.9
    5 2 1 35.8 3.9
    -5 2 -1 40.2 4.6
    5 -2 -1 45.5 3.3
    5 -2 -1 50.79 4.9
    5 2 1 46.4 4.3
    -5 -2 1 37.3 4
    -5 2 -1 43.5 4
    5 2 1 42.3 3.5
    5 2 1 41.9 2.9
    -5 2 -1 47.2 3.2
    5 -2 -1 49.5 5.2
    -5 -2 1 40 3.6
    5 2 1 42.2 2.8
    -5 -2 1 40.4 3.7
    5 -2 -1 38.2 3.8
    -5 -2 1 38.2 4.2
    6 2 -1 176.08 6.6
    6 2 -1 169.28 8.3
    6 -2 1 169.58 9.2
    6 -2 1 176.28 7.4
    -6 2 1 173.38 8.1
    6 2 -1 175.78 7.5
    -6 2 1 178.48 7.2
    6 2 -1 164.38 8.3
    -6 -2 -1 166.18 7.4
    -6 2 1 183.58 9.6
    6 -2 1 181.88 9.6
    6 -2 1 185.88 7.4
    6 2 -1 177.18 8.3
    -6 2 1 173.48 9
    -6 -2 -1 177.78 7.5
    6 -2 1 172.18 9.4
    -6 -2 -1 186.48 9.5
    6 -2 1 174.88 7.4
    -6 -2 -1 182.78 9
    6 2 1 186.58 9.2
    6 2 1 171.48 7.8
    -6 2 -1 188.88 9.3
    -6 -2 1 183.08 8.9
    6 2 1 157.88 8
    6 -2 -1 177.28 7.7
    6 -2 -1 175.68 9
    6 -2 -1 167.68 9.1
    -6 2 -1 174.58 9.1
    6 -2 -1 180.68 6.9
    -6 2 -1 175.48 8
    6 2 1 184.38 6.5
    6 2 1 175.88 7.1
    6 2 1 173.38 6.9
    -6 -2 1 179.98 7.8
    -6 2 -1 181.58 6.8
    6 2 1 158.18 8.6
    6 -2 -1 179.28 7.9
    -6 -2 1 174.38 8.8
    -7 2 1 2.7 3.6
    7 -2 1 2.6 4
    7 2 -1 -1.7 3.2
    -7 2 1 3.8 3.1
    7 2 -1 -3 3
    7 -2 1 -3.6 3.8
    -7 -2 -1 2.2 3.7
    -7 2 1 5.4 3.6
    -7 -2 -1 3.1 3.3
    7 2 -1 1 2.5
    7 2 -1 -4.6 3.1
    7 2 -1 3.1 2.7
    7 -2 1 4.2 3.6
    -7 -2 1 1.6 3.2
    7 -2 -1 0.3 3.6
    7 -2 -1 8.9 3.9
    -7 2 -1 1.3 3.4
    7 2 1 -1.7 3.2
    7 -2 -1 4.1 2.7
    -7 2 -1 2.7 3.6
    7 -2 -1 2.6 2.9
    -7 2 -1 -1.9 2.6
    7 2 1 -1.8 3.1
    7 2 1 0.2 2.5
    7 2 1 2.8 3.4
    -7 -2 1 0.7 2.6
    -7 -2 1 1.7 3.9
    -8 -2 -1 -2.8 3.8
    -8 2 1 -2.9 3.2
    -8 2 1 -1.6 3.7
    8 -2 1 5.7 4.4
    8 -2 1 1.7 4.2
    8 2 -1 0.5 3
    8 -2 1 -3.4 3.6
    -8 -2 -1 8.3 4.7
    -8 2 1 -5.4 3.8
    8 2 -1 -3.2 3.2
    8 2 -1 -0.8 3.8
    -8 -2 1 2.4 4.1
    8 -2 -1 -4.3 4
    8 -2 -1 -2 4.2
    8 2 1 -2.7 3.6
    -8 2 -1 -1.4 3.6
    -8 2 -1 -5.4 3.6
    8 2 1 4 4
    -8 2 -1 6.1 4.7
    8 -2 -1 3.2 4.4
    8 2 1 -0.2 3.3
    -8 -2 1 2 4.7
    0 -3 1 531.25 12.8
    0 -3 -1 525.25 13.1
    0 3 -1 504.85 12.7
    0 3 -1 505.55 12.9
    0 -3 -1 513.65 12.5
    0 -3 1 504.35 12.9
    0 -3 -1 511.15 13
    0 3 1 527.55 13.1
    0 -3 1 507.45 12.4
    0 3 1 512.25 12.5
    0 3 1 521.55 12.5
    0 3 -1 507.35 12.4
    0 -3 1 519.45 13
    0 3 -1 506.15 12.4
    0 3 1 519.45 12.8
    0 -3 1 505.15 12.4
    0 -3 -1 506.05 12.8
    0 3 1 501.45 12.8
    0 -3 1 508.45 12.9
    0 3 1 527.35 13
    0 3 1 518.25 12.8
    0 -3 -1 513.35 12.9
    0 3 1 499.95 12.8
    0 -3 1 512.05 12.8
    0 3 -1 501.25 12.9
    0 -3 1 496.55 12.8
    0 -3 1 507.85 12.8
    0 3 -1 517.85 12.8
    0 -3 -1 525.15 12.6
    0 -3 -1 504.05 12.8
    0 -3 1 503.75 12.7
    0 3 -1 502.15 12.8
    0 3 -1 500.65 12.9
    0 3 -1 520.35 12.8
    0 -3 -1 511.55 12.9
    0 3 -1 522.25 12.8
    0 -3 -1 508.45 12.7
    1 -3 1 490.65 13.1
    1 3 -1 488.85 12.8
    1 3 -1 496.35 12.5
    -1 3 1 493.35 12.2
    -1 3 1 493.55 12.8
    1 -3 1 494.05 12.9
    1 3 -1 474.85 12.9
    -1 -3 -1 483.05 12.9
    1 -3 1 487.45 12.9
    -1 -3 -1 486.25 12.6
    -1 -3 -1 487.45 12.5
    -1 -3 -1 490.75 12.5
    1 -3 1 493.15 12.9
    1 3 -1 494.45 12.3
    1 3 -1 491.95 12.5
    -1 3 1 493.55 12.7
    -1 3 1 515.75 13.2
    1 3 -1 505.65 12.8
    -1 -3 -1 483.05 12
    -1 3 1 493.95 12.9
    1 -3 1 490.65 12.1
    1 3 -1 484.85 12.7
    1 3 -1 500.45 12.1
    1 -3 1 494.65 11.9
    -1 3 1 493.15 12.9
    -1 3 1 480.95 12.7
    1 -3 1 466.55 12.7
    -1 -3 -1 495.65 12.8
    1 3 -1 487.85 12.3
    1 -3 1 500.45 12.9
    1 3 1 506.45 12.1
    -1 -3 1 520.25 12.2
    1 -3 -1 500.55 13
    -1 3 -1 498.75 12.1
    1 3 1 497.35 12.7
    1 3 1 506.45 12.5
    1 -3 -1 498.85 13.2
    -1 3 -1 499.25 12.9
    -1 -3 1 510.55 13.1
    1 3 1 489.35 12
    1 -3 -1 488.65 12.9
    -1 -3 1 483.35 12.5
    1 3 1 497.15 12.2
    -1 3 -1 508.25 12.7
    1 -3 -1 499.65 12.8
    1 -3 -1 503.05 12.8
    -1 3 -1 493.55 11.9
    1 -3 -1 504.15 12.7
    -1 -3 1 490.15 12.3
    1 3 1 513.15 12.8
    1 3 1 503.85 13
    -1 3 -1 503.25 12.9
    1 3 1 502.95 12.8
    1 -3 -1 501.45 12.9
    1 3 1 498.95 11.9
    -1 3 -1 555.14 13.2
    -1 3 -1 494.05 12.8
    -1 -3 1 506.25 12.8
    1 3 1 495.25 12.7
    -1 3 -1 499.65 12.9
    1 3 1 491.15 12.5
    -1 -3 1 497.75 12.8
    -1 -3 1 499.05 12.9
    -2 -3 -1 532.85 13.9
    -2 -3 -1 518.35 13.6
    -2 3 1 530.65 12.7
    2 3 -1 550.24 13.9
    2 3 -1 527.35 13
    -2 3 1 525.85 13.6
    2 3 -1 549.25 13.7
    -2 -3 -1 531.45 14.1
    2 3 -1 519.95 14
    -2 3 1 518.75 14.3
    2 -3 1 536.95 14.2
    -2 -3 -1 495.95 13.2
    -2 -3 -1 516.85 13.5
    2 3 -1 519.25 13.3
    2 3 -1 523.25 13.4
    2 3 -1 509.05 13.5
    2 3 -1 524.25 13.1
    2 -3 1 525.85 13.9
    2 3 -1 529.45 13.9
    2 3 -1 519.95 13.8
    -2 3 1 508.95 13.8
    -2 3 1 546.35 14.5
    2 -3 1 505.45 13.6
    -2 -3 -1 523.85 13.4
    2 -3 1 515.85 13.9
    -2 -3 -1 514.25 13.6
    -2 3 1 509.65 14
    -2 -3 -1 524.45 14.1
    2 -3 1 556.04 14.7
    2 3 -1 524.95 13.3
    -2 3 1 491.25 13.8
    2 -3 1 517.45 13.8
    2 -3 -1 531.45 14.5
    -2 3 -1 517.65 13.2
    2 3 1 525.85 12.4
    2 -3 -1 522.25 13.7
    -2 -3 1 542.65 14
    2 3 1 526.35 13.6
    2 3 1 530.55 13.2
    -2 -3 1 515.65 13.1
    -2 3 -1 521.55 14.3
    2 -3 -1 523.95 14.1
    -2 3 -1 543.15 13.9
    2 3 1 525.35 13.5
    2 -3 -1 519.55 13.9
    -2 3 -1 510.75 14.3
    -2 3 -1 509.85 13.9
    2 3 1 498.05 13.8
    -2 -3 1 533.25 13.9
    -2 -3 1 519.75 14.2
    -2 -3 1 511.25 13.7
    2 3 1 526.45 14.1
    2 3 1 508.05 13.9
    2 3 1 531.25 13.6
    2 3 1 521.35 13.8
    -2 -3 1 502.65 13.6
    -2 3 -1 535.85 14.5
    -2 3 -1 510.95 13.9
    -2 -3 1 531.35 13.3
    -2 -3 1 516.85 13.2
    -2 3 -1 528.45 12.9
    -2 -3 1 518.45 13.8
    2 3 1 532.55 13
    2 3 1 520.85 13.5
    2 3 1 516.45 13.3
    2 -3 -1 520.35 14.4
    -2 3 -1 514.65 13.6
    -2 3 -1 514.35 13.7
    2 -3 -1 522.15 13.9
    -3 -3 -1 186.28 6.8
    3 3 -1 189.88 5.9
    -3 -3 -1 189.68 6.6
    -3 3 1 187.78 5
    -3 -3 -1 192.18 5.9
    3 3 -1 200.18 6.5
    -3 -3 -1 195.08 6.5
    3 -3 1 188.88 6.4
    3 3 -1 182.48 6.2
    -3 3 1 193.88 6.1
    3 3 -1 195.98 6.1
    3 3 -1 194.58 6.2
    3 -3 1 203.18 6.8
    3 3 -1 189.38 6.4
    -3 3 1 189.18 6.8
    3 -3 1 191.68 6.6
    3 3 -1 186.48 5.8
    -3 -3 -1 193.48 6.5
    3 -3 1 192.68 5.1
    -3 3 1 194.58 7.2
    -3 -3 -1 192.68 6.4
    -3 3 1 191.08 7.3
    -3 -3 -1 184.48 6.2
    -3 -3 -1 190.18 7.1
    3 -3 1 192.88 7.5
    -3 3 1 197.98 6.3
    3 -3 -1 179.78 6.6
    3 3 1 189.18 5.1
    3 3 1 183.18 5.8
    -3 3 -1 186.08 7.2
    3 -3 -1 189.68 6.3
    3 -3 -1 199.88 6.8
    3 3 1 193.28 6.3
    3 3 1 196.88 6.2
    -3 -3 1 196.98 6.8
    -3 -3 1 189.08 6
    3 3 1 194.68 6.2
    -3 -3 1 187.28 6.2
    -3 -3 1 191.88 6.6
    -3 3 -1 188.48 5.6
    -3 3 -1 200.98 6.8
    3 3 1 190.08 6.1
    -3 3 -1 183.38 7.3
    3 3 1 189.78 6.3
    -3 -3 1 198.48 6.5
    -3 3 -1 188.78 5.7
    -3 -3 1 188.68 6.7
    -3 -3 1 189.28 6.9
    -3 3 -1 193.48 6.5
    -3 -3 1 185.58 6.8
    3 -3 -1 182.38 7.3
    3 3 1 202.48 7.1
    3 -3 -1 183.28 7.4
    3 -3 -1 186.88 5.6
    4 3 -1 33.4 3.2
    -4 -3 -1 36 2.8
    -4 3 1 34 3.8
    -4 3 1 34.2 2.6
    4 3 -1 30 2.3
    4 -3 1 34.8 2.2
    4 3 -1 38.6 3.4
    -4 -3 -1 32.8 3.1
    -4 3 1 38.2 2.9
    -4 -3 -1 27.7 3.1
    -4 -3 -1 31.7 2.6
    4 3 -1 31.2 2.2
    4 -3 1 38.5 3.2
    4 3 -1 36.4 2.3
    4 3 -1 38.1 3.3
    4 -3 1 37.1 2
    -4 -3 -1 41.2 3.2
    -4 3 1 32.9 3.3
    -4 3 1 34.5 3.7
    -4 -3 -1 26.4 3.3
    4 -3 1 30.1 2.9
    4 -3 1 32.7 3.9
    4 3 -1 30.4 3
    4 -3 1 31.8 2.8
    -4 -3 -1 35.1 3.1
    4 -3 -1 32.4 2.7
    -4 -3 1 35.5 3.3
    -4 -3 1 33.7 2.8
    -4 3 -1 32.8 3.2
    4 3 1 34.2 2.6
    -4 -3 1 32.6 3.3
    4 -3 -1 34 2.2
    4 3 1 31 2.6
    -4 -3 1 29.8 3.1
    4 -3 -1 28.3 3.7
    4 3 1 39.6 3
    -4 3 -1 36.2 2.4
    4 3 1 29.9 2.6
    4 -3 -1 29.5 3
    -4 3 -1 31.3 3.7
    -4 -3 1 40.4 2.9
    -4 3 -1 35.1 3.8
    4 3 1 32.3 3
    4 3 1 34.3 1.9
    4 3 1 35.6 3.2
    4 -3 -1 34.6 3.2
    -4 3 -1 32.5 2.3
    4 -3 -1 40.7 4.2
    -4 -3 1 31.3 3.4
    -5 3 1 240.68 9.3
    -5 -3 -1 244.68 8.9
    -5 -3 -1 240.78 8.3
    -5 -3 -1 250.97 9.2
    5 -3 1 237.68 10.2
    -5 -3 -1 259.37 10
    -5 3 1 251.07 10
    5 3 -1 247.18 9.1
    5 3 -1 252.17 7.6
    -5 3 1 241.68 8.2
    5 3 -1 236.68 9.1
    -5 3 1 247.78 10.1
    5 -3 1 241.28 8.7
    5 -3 1 227.18 10.1
    5 -3 1 256.37 7.4
    5 3 -1 244.68 8.7
    -5 -3 -1 238.08 8.9
    -5 -3 -1 240.88 9.3
    5 3 -1 246.38 7.7
    5 3 -1 241.48 9.2
    5 -3 1 261.77 8.7
    5 -3 1 251.87 8.8
    -5 -3 -1 246.78 8
    5 3 1 233.68 8.2
    -5 3 -1 236.28 7.7
    -5 -3 1 248.78 9.2
    5 3 1 241.78 7.1
    -5 -3 1 243.58 9.6
    -5 3 -1 240.78 10.1
    5 -3 -1 245.38 8.4
    -5 -3 1 237.28 7.9
    5 -3 -1 238.08 9
    5 3 1 247.48 9.2
    -5 3 -1 240.68 10.1
    5 3 1 229.08 9.6
    5 3 1 237.48 8.2
    5 -3 -1 241.08 9.1
    5 -3 -1 244.78 7.6
    5 3 1 257.07 9.1
    5 3 1 239.68 9.6
    -5 3 -1 238.98 9.1
    5 3 1 243.88 7.9
    5 -3 -1 230.78 10.2
    5 -3 -1 237.68 10.2
    -5 -3 1 242.18 9
    -6 -3 -1 4.3 3.2
    -6 3 1 4.6 2.1
    6 -3 1 0.7 2
    6 3 -1 3.4 3
    6 -3 1 1.3 3.3
    -6 3 1 -2.3 2.4
    -6 3 1 -3.1 3
    6 -3 1 1.7 2.2
    6 -3 1 4.1 3.5
    6 -3 1 -2.2 3.2
    -6 -3 -1 0.7 2.4
    -6 3 1 -2.2 2.9
    6 3 -1 -1.3 2.2
    6 -3 1 4.4 2.5
    -6 -3 -1 4.3 3.1
    6 3 -1 2 2.4
    6 3 -1 1.8 2.4
    6 3 1 1.7 2.3
    -6 3 -1 6.5 3.6
    6 3 1 2.9 2.6
    -6 -3 1 0.4 2.7
    6 3 1 1 1.7
    6 -3 -1 1.1 2.6
    6 -3 -1 0.2 3
    -6 3 -1 0.3 1.9
    6 3 1 2.1 2.6
    6 3 1 3.2 1.9
    -6 3 -1 -0.4 2.5
    -6 -3 1 1.4 1.7
    -6 3 -1 3.5 3.5
    6 -3 -1 0.7 2.5
    6 -3 -1 0.6 3.3
    -6 -3 1 -1.6 2.2
    6 -3 -1 3.3 2.1
    6 3 1 2.4 2.1
    -6 -3 1 3.4 2.9
    6 3 1 5.1 3.1
    -7 -3 -1 122.19 7.9
    7 3 -1 108.79 7.5
    -7 3 1 114.69 8.3
    7 -3 1 116.39 6.7
    -7 -3 -1 134.39 8.6
    7 -3 1 129.19 9.1
    7 -3 1 115.69 9.2
    7 -3 1 116.49 6.7
    -7 3 1 115.79 7.7
    7 3 -1 121.39 7.4
    7 -3 1 127.79 8.7
    -7 3 1 112.69 8.7
    -7 -3 -1 114.09 6.7
    7 3 -1 124.29 7.9
    7 3 -1 129.69 8.3
    7 3 -1 120.19 6.6
    7 3 1 103.69 7.3
    -7 -3 1 114.69 6.9
    7 -3 -1 112.89 6.7
    7 3 1 104.09 7.3
    7 3 1 114.29 8
    -7 3 -1 128.09 8.7
    7 -3 -1 117.49 8.3
    -7 3 -1 111.49 8.3
    7 -3 -1 127.09 6.9
    7 -3 -1 105.39 8.5
    -7 -3 1 115.39 7.7
    -7 -3 1 121.99 8.2
    -7 3 -1 118.49 7.2
    7 3 1 124.69 7
    8 3 -1 12.2 4.6
    -8 3 1 14.7 5.7
    -8 -3 -1 6.1 4.7
    8 3 -1 7.2 4.8
    8 -3 1 3.7 3.9
    -8 3 1 6.8 4.3
    8 -3 1 5.9 4.6
    -8 3 1 4.8 4.5
    8 -3 1 6.3 4.9
    -8 3 -1 17 5.6
    -8 -3 1 4.1 4.7
    8 3 1 7.4 4.3
    8 -3 -1 8.4 5.2
    8 -3 -1 11.4 4.8
    -8 -3 1 8.9 3.9
    8 3 1 7.1 4.1
    -8 3 -1 5.9 4.5
    -8 3 -1 4.5 3.6
    8 -3 -1 5 4.7
    0 4 1 864.61 21.1
    0 4 1 847.82 21.4
    0 4 1 866.91 21.1
    0 4 -1 846.62 20.7
    0 4 -1 863.41 21.1
    0 4 -1 870.61 21.3
    0 4 -1 861.81 21.1
    0 4 1 847.22 21.2
    0 4 1 853.81 20.8
    0 -4 1 850.11 21.1
    0 4 1 888.41 20.8
    0 4 -1 849.41 21.1
    0 -4 1 844.12 20.7
    0 -4 -1 852.51 21.2
    0 4 -1 871.51 21.2
    0 4 -1 861.31 21.3
    0 4 1 844.22 21.2
    0 -4 -1 823.22 21.1
    0 -4 -1 869.71 21.3
    0 -4 1 854.21 20.6
    0 -4 1 848.02 21.3
    0 -4 -1 864.21 20.8
    0 4 -1 863.21 21.2
    0 -4 1 868.11 21.2
    0 4 -1 851.21 21.3
    0 -4 1 860.71 21.1
    0 4 -1 871.11 20.6
    0 4 1 889.41 21.5
    0 -4 1 845.22 21.3
    0 -4 -1 864.01 21.4
    0 -4 -1 891.51 21.5
    0 -4 1 851.01 21.2
    0 -4 -1 849.52 21.2
    0 -4 1 844.92 21.3
    0 -4 -1 879.71 20.8
    -1 -4 -1 795.92 19.5
    1 -4 1 797.02 20.5
    1 4 -1 799.32 20.4
    -1 -4 -1 784.02 20.1
    1 -4 1 802.92 19.5
    1 -4 1 799.32 20.3
    1 -4 1 793.12 20.7
    1 4 -1 818.32 20.1
    -1 4 1 808.82 20.4
    1 4 -1 817.42 20.4
    -1 4 1 823.12 20.8
    1 -4 1 807.92 20.5
    -1 -4 -1 793.72 19.5
    1 4 -1 817.82 19.9
    1 -4 1 818.12 20.4
    1 4 -1 827.72 20.4
    -1 4 1 803.62 19.7
    -1 4 1 814.22 20.4
    -1 4 1 799.82 20.4
    -1 -4 -1 806.32 20.2
    -1 4 1 791.62 20.2
    1 4 -1 779.22 20.5
    1 -4 1 808.12 19.7
    -1 -4 -1 807.12 20.6
    1 4 -1 812.62 20
    1 4 -1 817.62 19.8
    1 4 -1 804.22 19.4
    1 -4 1 793.02 20.3
    -1 -4 -1 803.92 20.4
    -1 4 1 808.12 20.5
    -1 -4 1 813.52 19.9
    1 4 1 805.72 19.4
    1 -4 -1 812.42 20.2
    1 -4 -1 806.52 20.4
    -1 -4 1 824.22 20.4
    1 -4 -1 821.02 19.8
    -1 4 -1 822.82 20.4
    1 -4 -1 807.92 20.6
    -1 -4 1 807.72 20.4
    1 4 1 815.82 20.3
    1 -4 -1 861.81 20.9
    1 4 1 793.62 20.3
    -1 -4 1 814.02 19.8
    -1 4 -1 814.42 19.7
    1 4 1 820.42 20.1
    1 -4 -1 829.82 19.8
    1 4 1 840.32 19.6
    -1 -4 1 814.22 20.6
    -1 -4 1 841.02 19.5
    -1 4 -1 800.42 20.5
    -1 4 -1 842.92 20.5
    1 4 1 832.12 20.1
    1 -4 -1 808.52 20.4
    1 4 1 839.42 20.4
    -1 4 -1 795.92 20.3
    1 -4 -1 846.92 20.5
    1 4 1 794.32 20.5
    -1 -4 1 814.32 20.4
    -1 4 -1 831.62 20.7
    -1 -4 1 794.32 20.1
    -1 4 -1 818.12 19.5
    -1 -4 1 829.32 20
    1 4 1 829.62 20.4
    -1 4 -1 813.52 20.3
    -2 4 1 1239.08 30.5
    2 4 -1 1266.27 30.1
    2 4 -1 1212.08 29.8
    -2 -4 -1 1239.58 30.3
    -2 4 1 1227.28 30.7
    2 -4 1 1215.78 30.7
    -2 4 1 1227.98 29.3
    2 -4 1 1220.98 29.2
    -2 -4 -1 1222.88 30.7
    2 4 -1 1253.67 29.7
    2 4 -1 1214.68 30.2
    -2 -4 -1 1221.68 29.8
    -2 -4 -1 1194.18 30.3
    2 -4 1 1247.78 31.4
    -2 -4 -1 1165.68 30.9
    -2 4 1 1231.78 31.1
    2 4 -1 1227.58 29.6
    2 4 -1 1243.78 30.5
    2 -4 1 1190.98 30.5
    -2 -4 -1 1210.68 30.5
    2 -4 1 1194.98 30.8
    -2 -4 -1 1210.18 30.3
    2 4 -1 1218.58 30.5
    2 4 -1 1251.27 30.7
    2 4 1 1279.27 29.5
    2 4 1 1238.28 30.7
    2 4 1 1247.98 29.8
    2 4 1 1205.48 30.2
    -2 -4 1 1206.28 29.8
    -2 -4 1 1236.28 29.7
    2 4 1 1274.57 31.5
    -2 4 -1 1265.17 30.7
    2 4 1 1259.07 29
    -2 -4 1 1231.58 31
    2 -4 -1 1292.27 31.5
    -2 4 -1 1238.98 30
    -2 -4 1 1217.78 30.1
    2 -4 -1 1226.18 30.8
    2 -4 -1 1226.28 31.2
    -2 4 -1 1290.87 31.3
    -2 4 -1 1205.88 30.5
    -2 -4 1 1249.57 30.8
    2 4 1 1241.38 29.7
    2 4 1 1258.17 30.3
    -2 -4 1 1244.58 30.6
    2 4 1 1263.07 30.5
    2 -4 -1 1244.28 30.6
    -2 -4 1 1256.47 30.3
    2 4 1 1233.58 30.4
    -2 -4 1 1279.37 29.9
    2 4 1 1269.57 29.6
    -2 -4 1 1265.87 30.7
    -2 4 -1 1208.48 30.6
    2 -4 -1 1239.78 30.9
    3 -4 1 89.99 4.3
    3 4 -1 83.79 3.1
    3 -4 1 84.49 4.4
    3 -4 1 88.49 5.2
    3 4 -1 94.49 3.9
    3 4 -1 84.99 3.9
    -3 -4 -1 90.29 4.4
    3 4 -1 94.29 3.6
    3 -4 1 90.09 4.1
    -3 4 1 89.99 3.7
    -3 4 1 89.59 4.1
    -3 -4 -1 89.29 3.9
    -3 -4 -1 86.59 4.5
    -3 4 1 87.39 4.8
    3 4 -1 88.89 3.5
    -3 4 1 87.89 4.2
    -3 -4 -1 89.49 4.1
    -3 4 1 91.89 4.8
    -3 -4 -1 82.79 4
    -3 4 1 83.69 2.8
    -3 -4 -1 98.29 3.9
    3 4 -1 91.89 3.9
    -3 -4 -1 90.59 4.2
    -3 -4 1 90.89 4.2
    -3 4 -1 91.49 3.5
    -3 4 -1 86.99 3.2
    3 -4 -1 85.19 4.3
    3 4 1 92.39 3.8
    -3 -4 1 81.69 4.6
    3 -4 -1 95.99 4.3
    3 4 1 89.99 3.8
    3 4 1 94.09 3.4
    3 4 1 91.79 2.6
    3 4 1 98.39 4.1
    3 -4 -1 86.19 5.1
    -3 4 -1 91.49 4.5
    -3 -4 1 90.99 4.5
    3 4 1 99.59 4.1
    -3 -4 1 90.89 4.4
    3 4 1 94.39 2.6
    3 4 1 94.49 3.9
    -3 -4 1 89.09 3.7
    3 -4 -1 94.99 4.6
    -3 -4 1 94.29 4.1
    -3 4 -1 93.59 5
    -3 -4 1 97.69 3.9
    3 4 1 94.99 3.8
    -3 -4 1 87.49 4.4
    -3 4 -1 92.89 5
    3 -4 -1 88.49 5.1
    -4 4 1 24.7 2.4
    4 4 -1 26.2 2
    4 -4 1 26.7 1.4
    -4 -4 -1 24.4 3.1
    -4 4 1 23.4 3.4
    4 4 -1 28.9 3
    -4 4 1 26 3.5
    4 -4 1 27.7 2.9
    -4 4 1 23.9 3
    -4 -4 -1 25.1 2.7
    -4 -4 -1 22.6 2.6
    4 4 -1 28.7 2.3
    -4 -4 -1 27.6 3.3
    4 -4 1 21.4 2.8
    -4 -4 -1 26.4 2.9
    4 4 -1 22.6 2.7
    -4 -4 -1 23 2.7
    4 -4 1 27.1 3
    4 -4 1 24 3.6
    4 4 1 23.9 2.3
    4 -4 -1 30.5 2
    -4 -4 1 27.1 3
    4 4 1 25.5 1.5
    -4 4 -1 22.9 3.3
    4 4 1 25 1.4
    -4 4 -1 23.3 3.2
    4 -4 -1 22.2 3.5
    -4 4 -1 28.1 2.1
    -4 -4 1 28.2 2.5
    -4 -4 1 23 3.1
    -4 -4 1 23.7 2.5
    4 -4 -1 28.1 3.7
    -4 4 -1 21 2.8
    -4 -4 1 25.6 2.7
    4 -4 -1 31.2 3.2
    4 -4 -1 28 2.7
    4 4 1 29.2 2.7
    -4 4 -1 24.6 2
    -4 -4 1 33 3.4
    -4 -4 1 26.2 3.2
    -4 -4 1 29.3 3
    4 -4 -1 24.8 3
    -5 -4 -1 115.29 6.2
    -5 -4 -1 110.79 6.5
    5 -4 1 106.39 7
    5 -4 1 110.79 7.1
    5 4 -1 108.49 4.2
    5 4 -1 95.99 5.6
    -5 4 1 110.39 6.7
    5 4 -1 109.39 5.5
    5 -4 1 103.29 5.6
    -5 -4 -1 104.79 5
    -5 -4 -1 112.59 5.9
    -5 4 1 109.99 4.8
    -5 4 1 111.89 6.2
    -5 4 1 107.89 6.7
    5 4 -1 105.79 5.8
    -5 -4 -1 109.49 5.7
    -5 -4 -1 104.69 5.5
    5 -4 1 113.19 5.7
    5 -4 1 110.39 5.6
    5 4 -1 108.09 4.6
    5 4 -1 117.09 6
    -5 -4 1 102.69 5
    -5 -4 1 115.29 5.9
    5 4 1 108.49 5
    5 4 1 113.39 5.1
    -5 4 -1 102.49 6.7
    5 4 1 112.89 6.2
    5 4 1 105.99 3.6
    5 -4 -1 111.19 5.8
    -5 4 -1 114.19 6.9
    -5 4 -1 118.59 4.6
    5 -4 -1 108.29 5.7
    5 4 1 104.49 4.8
    -5 -4 1 102.59 5.7
    -5 4 -1 109.39 6
    5 4 1 105.69 5.7
    5 4 1 107.09 5.6
    5 4 1 111.39 6
    5 -4 -1 108.59 6.9
    -5 4 -1 104.39 4
    5 -4 -1 112.59 5.5
    -5 -4 1 100.49 6.2
    5 -4 -1 104.59 7
    6 4 -1 139.29 7.3
    6 -4 1 144.99 7
    6 -4 1 146.59 7.2
    -6 4 1 138.59 6.1
    6 4 -1 128.19 7
    -6 -4 -1 137.19 7.1
    -6 4 1 136.49 7.5
    6 -4 1 144.19 8.7
    6 -4 1 137.29 8.1
    6 4 -1 137.09 6.7
    -6 -4 -1 141.89 7.5
    -6 4 1 143.49 8.3
    -6 4 1 146.59 8.5
    6 4 -1 140.29 7.4
    6 -4 1 152.68 9.3
    -6 -4 -1 143.39 8.2
    6 -4 1 136.89 6.6
    6 -4 -1 144.79 8.8
    -6 4 -1 144.89 7.5
    6 4 1 144.09 7.2
    6 4 1 133.89 7.6
    6 -4 -1 154.38 7.3
    6 -4 -1 134.49 6.5
    6 4 1 145.29 6
    -6 -4 1 143.49 6
    -6 -4 1 136.19 7
    6 4 1 151.18 7.2
    -6 4 -1 149.49 8.5
    -6 4 -1 136.39 8.4
    6 4 1 149.59 8
    6 4 1 143.29 6.4
    6 -4 -1 138.19 7.2
    -6 -4 1 138.49 7.9
    6 -4 -1 138.59 8.4
    -6 -4 1 137.39 7.4
    6 4 1 122.89 5.9
    -7 4 1 4.9 3.9
    7 4 -1 1.6 3
    7 -4 1 2.1 4
    -7 4 1 8.3 4.3
    7 -4 1 11.1 3.9
    7 4 -1 7.3 3
    7 4 -1 6.1 3.4
    -7 -4 -1 2.3 3.6
    7 -4 1 5.5 3.1
    7 -4 1 4.7 4
    -7 -4 -1 6.8 3.4
    7 -4 1 11 3.2
    -7 4 1 -0.4 2.9
    7 4 -1 5.5 2.9
    7 4 -1 6.5 3.7
    -7 4 -1 5.9 3.4
    -7 -4 1 10.4 4.2
    7 -4 -1 7.6 3.3
    -7 4 -1 3.5 3.9
    7 4 1 7.1 3.1
    7 -4 -1 6.4 4
    -7 4 -1 4.5 4
    7 4 1 3.2 2.8
    7 4 1 3.6 3.2
    -7 -4 1 3 3.1
    7 -4 -1 0.3 3.1
    7 -4 -1 3.5 4.1
    7 -4 -1 9.9 3.5
    -7 -4 1 10.5 3.7
    7 4 1 7.4 3.6
    -8 4 1 57.09 7.4
    -8 4 1 53.89 6.3
    8 -4 1 71.19 8.3
    8 -4 1 53.39 7.6
    -8 4 1 60.69 7.6
    8 4 -1 50.09 6.8
    8 -4 1 63.79 8.2
    -8 4 -1 49.7 7
    -8 4 -1 49.5 7.1
    8 -4 -1 49 7.5
    8 -4 -1 49.2 7
    8 4 1 55.39 7
    -8 4 -1 54.89 6.2
    8 -4 -1 48.1 7.2
    0 -5 1 149.79 4.4
    0 5 1 152.98 5.3
    0 -5 1 145.79 4.9
    0 5 -1 150.88 5
    0 5 -1 149.19 5
    0 -5 1 153.68 5.3
    0 5 -1 159.38 5.3
    0 -5 -1 146.29 5
    0 -5 -1 151.58 5.1
    0 -5 -1 150.78 5.3
    0 5 1 148.49 4.9
    0 5 -1 162.08 5.2
    0 -5 1 151.18 5
    0 5 1 152.48 5.1
    0 5 1 152.28 5
    0 5 -1 156.98 5.1
    0 -5 -1 153.18 5.3
    0 -5 -1 152.48 5
    0 -5 1 148.09 5.2
    0 5 -1 151.38 5
    0 5 -1 154.28 4.4
    0 -5 1 150.18 5.2
    0 5 1 161.58 4.9
    0 5 -1 152.88 5
    0 5 1 150.18 4.6
    0 -5 1 149.79 5
    0 -5 1 158.88 5.2
    0 5 1 151.98 5.2
    0 5 -1 157.68 4.9
    0 -5 1 149.59 4.2
    0 5 1 155.58 4.5
    0 -5 -1 148.69 5.1
    0 -5 -1 154.18 4.5
    0 -5 -1 146.69 5.1
    0 -5 -1 153.28 4.6
    1 -5 1 450.65 11.9
    1 -5 1 433.06 12.1
    1 5 -1 441.06 11.8
    -1 -5 -1 421.26 11.7
    -1 5 1 444.36 11.3
    1 -5 1 441.96 12.3
    1 5 -1 447.86 10.8
    1 5 -1 441.26 11.4
    -1 -5 -1 425.76 11.7
    1 5 -1 440.16 12
    1 -5 1 443.36 11.3
    -1 -5 -1 441.76 11.9
    1 -5 1 442.26 11.8
    -1 5 1 430.96 11.9
    1 5 -1 444.16 12.1
    1 -5 1 443.66 11.1
    -1 5 1 437.66 12.3
    -1 5 1 420.96 11.9
    1 -5 1 433.46 12
    -1 -5 -1 442.06 11.1
    -1 5 1 457.15 12.1
    -1 5 1 441.26 12
    -1 -5 -1 428.76 11.8
    1 5 -1 437.96 11.9
    1 5 -1 449.56 11.9
    1 5 -1 442.76 11.3
    -1 -5 -1 439.66 11.7
    -1 -5 -1 440.86 11
    1 -5 1 445.16 11.9
    1 5 -1 441.36 11.9
    -1 -5 -1 444.56 12.2
    -1 5 1 433.66 11.7
    1 5 1 431.06 11.6
    -1 5 -1 451.15 12.2
    -1 -5 1 426.26 12.2
    -1 -5 1 431.56 11.5
    1 5 1 420.26 12.1
    -1 5 -1 425.96 11.1
    -1 5 -1 421.26 12
    -1 -5 1 435.16 11.4
    -1 -5 1 432.26 11.8
    -1 -5 1 449.46 12
    1 5 1 434.76 11.8
    1 5 1 437.46 11.1
    -1 -5 1 439.56 10.8
    1 5 1 441.66 10.6
    1 5 1 420.96 11.6
    -1 -5 1 429.46 11.9
    1 -5 -1 435.86 12.1
    1 5 1 446.06 11.9
    -1 5 -1 435.86 11.8
    1 5 1 441.06 11.9
    -1 5 -1 442.66 11.8
    -1 -5 1 426.56 11.9
    1 -5 -1 446.76 12.4
    1 -5 -1 444.36 11.7
    -1 5 -1 449.16 12.3
    1 -5 -1 446.26 12
    1 -5 -1 425.16 12
    -1 -5 1 424.56 11.4
    1 -5 -1 437.66 11.4
    1 -5 -1 446.36 11.9
    -1 5 -1 439.86 11.9
    -1 5 -1 445.76 11.3
    1 5 1 442.56 12
    1 -5 -1 441.66 11.3
    2 5 -1 337.77 9.1
    -2 -5 -1 336.67 9.8
    2 -5 1 343.57 10.5
    2 -5 1 336.97 9.7
    -2 -5 -1 334.07 9.3
    -2 -5 -1 324.17 9.5
    2 5 -1 338.47 8.7
    -2 -5 -1 331.97 8.1
    2 -5 1 326.67 10
    2 5 -1 327.17 8.6
    2 -5 1 331.87 8.4
    2 5 -1 350.36 8.5
    -2 5 1 336.17 10.2
    2 -5 1 330.47 8
    -2 -5 -1 336.77 8.7
    -2 5 1 326.47 8.4
    2 -5 1 326.77 9.9
    -2 5 1 335.27 9.7
    -2 -5 -1 326.27 10.1
    2 5 -1 341.27 9.1
    -2 5 1 322.27 9.8
    2 5 -1 337.17 9.7
    2 5 -1 341.47 9.2
    2 5 1 331.97 9.6
    2 -5 -1 341.77 10.5
    2 5 1 318.17 8.6
    -2 -5 1 314.37 10.1
    2 -5 -1 313.07 10
    -2 5 -1 324.77 9.8
    -2 5 -1 345.87 10.2
    -2 -5 1 307.47 8.6
    2 5 1 328.27 8.1
    2 5 1 310.27 8.9
    -2 -5 1 322.37 9.9
    2 5 1 335.97 8.6
    -2 -5 1 330.67 8.6
    -2 -5 1 310.97 9.6
    2 -5 -1 315.97 9.6
    2 5 1 330.87 9.5
    -2 -5 1 319.07 8.8
    2 5 1 325.27 8.4
    2 5 1 331.07 9.3
    2 -5 -1 332.87 9.9
    -2 -5 1 301.47 9.1
    -2 5 -1 328.67 9.8
    -2 -5 1 326.37 9.3
    2 5 1 320.67 8.3
    2 5 1 324.17 9.2
    2 5 1 332.67 9.5
    -2 -5 1 314.27 8.4
    -2 -5 1 313.07 9.6
    3 -5 1 160.78 6.1
    -3 -5 -1 159.48 5.4
    3 -5 1 158.88 7.1
    3 5 -1 164.48 5.5
    -3 5 1 159.28 6.3
    -3 -5 -1 161.88 6
    -3 -5 -1 147.29 6.4
    -3 -5 -1 164.18 5.7
    3 -5 1 165.58 6.5
    -3 5 1 158.08 6.8
    3 5 -1 164.28 5.3
    3 5 -1 173.08 5.3
    -3 -5 -1 175.88 6
    3 5 -1 165.48 5.4
    -3 -5 -1 165.38 6.3
    3 5 -1 165.58 4.8
    -3 5 1 176.68 7
    -3 5 1 158.78 4.7
    3 -5 1 158.78 6.4
    3 5 -1 168.38 5.5
    3 5 1 163.08 5.9
    3 5 1 160.28 5.3
    3 -5 -1 159.38 7
    -3 -5 1 162.08 5.4
    -3 5 -1 167.98 6.4
    3 5 1 163.98 5.7
    3 5 1 160.68 5
    -3 -5 1 160.88 5.3
    3 5 1 159.68 5.2
    3 5 1 162.78 5.4
    3 -5 -1 157.98 6.2
    -3 -5 1 155.28 6.4
    -3 -5 1 156.08 5.7
    3 -5 -1 165.58 6.6
    -3 5 -1 164.58 5
    -3 5 -1 163.68 5.2
    -3 -5 1 161.68 6.2
    -3 5 -1 173.18 6.8
    -3 -5 1 162.78 6.7
    3 -5 -1 159.48 7
    -3 5 -1 168.48 6.9
    3 -5 -1 168.38 6.5
    3 5 1 156.68 5.8
    -3 -5 1 158.68 6.2
    -4 -5 -1 68.39 3.9
    -4 -5 -1 73.49 3.9
    -4 5 1 72.49 4.6
    -4 5 1 67.79 2.2
    -4 5 1 63.99 4.9
    -4 -5 -1 63.69 4.2
    4 -5 1 67.89 4.1
    4 -5 1 65.79 4.2
    4 5 -1 62.59 3.7
    -4 -5 -1 64.89 4.1
    -4 -5 -1 71.89 4.7
    4 -5 1 63.49 5.6
    4 -5 1 64.49 4.3
    -4 5 1 60.89 3.4
    -4 5 1 61.09 5.1
    -4 -5 -1 62.19 3.8
    4 5 -1 67.49 2.8
    -4 5 -1 66.59 5
    4 -5 -1 60.39 4.4
    4 5 1 66.39 3.5
    -4 -5 1 66.19 4.7
    -4 -5 1 62.19 4.2
    4 5 1 61.59 1.9
    4 5 1 65.49 1.9
    -4 -5 1 62.29 3.8
    4 -5 -1 63.29 4.2
    4 -5 -1 52.99 4.9
    -4 5 -1 56.59 4.9
    -4 5 -1 62.99 3
    4 -5 -1 61.49 5.2
    -4 -5 1 67.89 3.5
    -4 5 -1 57.49 2.9
    4 5 1 62.79 3.7
    4 -5 -1 65.49 2.6
    -4 -5 1 68.89 4.5
    -4 -5 1 69.79 4
    4 5 1 62.19 4.2
    -4 5 -1 69.89 4.5
    -4 -5 1 70.19 3.8
    4 5 1 62.89 3.7
    4 -5 -1 59.09 4
    5 5 -1 35.8 3.6
    5 5 -1 41 3.9
    -5 -5 -1 39.9 3.8
    -5 -5 -1 35.3 3.4
    -5 5 1 38.6 4.7
    -5 -5 -1 45.1 3.7
    -5 5 1 38.1 3.1
    5 5 -1 38.3 2.3
    5 5 -1 38.3 3.8
    -5 -5 -1 48.3 4.7
    5 -5 1 43.4 4.1
    5 -5 1 39 4.1
    5 -5 1 37.6 5
    -5 5 1 41 4.9
    5 -5 1 42.3 4.8
    -5 5 1 43.1 4.4
    5 -5 1 32.4 4.9
    5 5 -1 37.6 3
    5 -5 1 39.5 4
    -5 -5 -1 39.2 4
    5 5 1 35.7 4.1
    -5 5 -1 36.7 2.7
    5 -5 -1 34.2 3.9
    5 5 1 40.6 3.5
    5 -5 -1 38.7 4.9
    5 5 1 37 3.3
    -5 -5 1 38.6 3.5
    5 -5 -1 39.3 4.1
    -5 -5 1 38.1 3.3
    -5 -5 1 35.8 3.6
    -5 5 -1 37.2 2.4
    5 5 1 35.1 3.5
    -5 5 -1 44 5
    5 5 1 38.1 1.6
    -5 5 -1 36 4.7
    -5 5 -1 42.1 4.1
    5 5 1 36.3 3.3
    5 -5 -1 31.7 4.8
    5 -5 -1 45.6 3.9
    -5 -5 1 38.1 4.3
    -6 -5 -1 127.79 7.1
    6 -5 1 132.29 6.7
    -6 -5 -1 126.99 6.9
    -6 -5 -1 127.69 6
    -6 -5 -1 120.89 6.4
    6 5 -1 115.09 6.2
    6 -5 1 142.29 7
    6 -5 1 117.99 6.6
    6 5 -1 123.99 6.9
    6 -5 1 117.39 8.3
    -6 5 1 118.39 7.2
    6 5 -1 120.19 7.2
    6 -5 1 135.19 8.6
    6 -5 1 126.69 8.5
    -6 5 1 124.99 7.8
    -6 5 1 145.29 8.4
    -6 5 1 131.79 8.3
    6 5 -1 129.39 6.9
    6 -5 -1 117.09 7
    6 -5 -1 135.99 6.6
    -6 5 -1 125.89 8.1
    -6 -5 1 131.69 7.3
    6 -5 -1 130.29 8.4
    6 5 1 126.19 5.9
    -6 5 -1 138.49 7.4
    -6 -5 1 124.69 6
    -6 5 -1 114.19 7.9
    6 5 1 117.59 7.2
    -6 -5 1 128.29 6.9
    6 5 1 123.79 6.7
    6 5 1 135.89 7.5
    6 -5 -1 133.09 7.3
    6 5 1 124.99 5.8
    6 5 1 130.29 5.9
    6 5 1 113.99 6.4
    6 -5 -1 122.99 8.9
    7 -5 1 4.9 4.4
    7 -5 1 -2.9 3.7
    -7 5 1 -1.7 2.9
    7 -5 1 2.8 3
    7 5 -1 1.1 2.8
    -7 5 1 12 4.4
    7 5 -1 5.4 2.9
    7 -5 1 1.2 2.7
    7 -5 1 5.8 4.7
    7 5 -1 0.8 2.9
    -7 5 1 -0.6 3.7
    7 5 -1 -1.2 3.1
    7 -5 -1 4 4
    7 -5 -1 -1.4 3.9
    -7 5 -1 3.2 3.8
    7 5 1 7 3.3
    -7 5 -1 3.7 3.9
    7 -5 -1 1.3 2.8
    7 -5 -1 1 3.1
    -7 -5 1 -0.9 2.7
    7 -5 -1 6.2 4.2
    7 5 1 7.6 3.2
    7 5 1 1.3 3.1
    -7 -5 1 0.6 2.9
    -7 5 -1 9.1 3.5
    8 -5 1 19.2 5.9
    -8 5 1 9.6 4.7
    8 -5 1 12.6 5.2
    8 -5 1 11.4 6
    -8 5 1 28.7 5.2
    -8 5 1 12.2 5.3
    8 5 -1 19.8 4.9
    8 -5 -1 15.2 5.5
    -8 5 -1 18.7 5.6
    8 -5 -1 15.7 5.9
    -8 5 -1 10.6 5.1
    -8 5 -1 20.1 4.7
    8 5 1 10.9 4.3
    8 -5 -1 20.5 6
    0 -6 -1 12.5 1.8
    0 -6 -1 11.3 1.8
    0 -6 1 9.8 1.9
    0 -6 -1 9.1 1.6
    0 6 -1 10.7 1.2
    0 6 -1 12.6 1.7
    0 6 -1 12.5 2
    0 -6 -1 11.4 1.9
    0 6 -1 11.8 1.7
    0 6 -1 11.4 1.7
    0 6 -1 8.3 1.6
    0 6 1 11.3 1.3
    0 6 -1 12.8 1.7
    0 6 1 16.7 2
    0 -6 1 12.1 1.6
    0 -6 -1 15.6 2.3
    0 6 -1 12.7 1.8
    0 -6 -1 12.4 1.8
    0 -6 1 11.7 1.7
    0 6 1 12.8 1.8
    0 -6 1 11.7 1.9
    0 6 1 14.5 1.7
    0 -6 -1 12.9 1.9
    0 -6 1 12.5 1.3
    0 -6 1 13.3 1.1
    0 6 1 15.2 1.8
    0 -6 1 12.4 1.9
    0 -6 1 10.1 1.7
    0 -6 -1 10.7 1.3
    0 6 1 10.8 1.5
    0 -6 1 10 1.7
    0 6 1 13.4 1.8
    0 6 1 9.7 1.8
    1 -6 1 687.73 17.7
    1 -6 1 651.73 16.5
    -1 -6 -1 642.04 17.1
    1 -6 1 640.34 17.3
    1 6 -1 680.73 16.6
    1 -6 1 645.44 16.8
    1 -6 1 645.94 17.4
    1 6 -1 655.23 17.1
    -1 -6 -1 659.63 17.5
    -1 6 1 638.74 17.2
    1 6 -1 658.43 16.7
    -1 -6 -1 651.53 17
    -1 -6 -1 639.04 17.1
    -1 -6 -1 645.24 16.2
    1 6 -1 670.83 17
    -1 -6 -1 659.33 17
    1 -6 1 641.44 16.3
    -1 -6 -1 653.23 16.4
    1 -6 1 668.23 17.3
    -1 6 1 671.13 16.6
    -1 6 1 657.23 17
    -1 6 1 651.93 16.9
    1 -6 1 639.14 16.9
    -1 -6 1 639.94 17.1
    1 6 1 634.44 17
    -1 -6 1 659.33 17.2
    1 -6 -1 638.44 16.5
    -1 -6 1 651.73 17.2
    1 6 1 657.03 15.5
    -1 6 -1 648.04 16.3
    1 6 1 654.43 16.9
    1 6 1 649.74 16.3
    -1 6 -1 628.34 16.4
    1 -6 -1 637.44 17.3
    1 6 1 657.23 16.9
    1 6 1 657.83 17.2
    1 -6 -1 640.14 16.5
    -1 6 -1 625.84 16.9
    1 -6 -1 650.53 17
    1 6 1 668.53 17.2
    1 -6 -1 644.84 16.8
    -1 -6 1 643.04 17.4
    -1 6 -1 659.23 17
    -1 -6 1 637.84 16.5
    -1 -6 1 651.43 16.7
    -1 -6 1 656.43 17.1
    -1 -6 1 652.13 15.8
    -1 6 -1 648.44 17.3
    1 -6 -1 659.23 17.7
    -1 6 -1 659.63 18.3
    1 -6 -1 639.84 17.2
    1 -6 -1 635.14 17.3
    -1 -6 1 648.64 16.6
    -2 -6 -1 473.35 13.2
    2 6 -1 500.15 12.6
    2 -6 1 492.75 14.1
    -2 6 1 495.65 12.5
    -2 -6 -1 490.65 13.5
    -2 -6 -1 481.25 12.5
    2 -6 1 505.65 14.6
    2 -6 1 486.45 12.5
    -2 -6 -1 502.05 14.3
    -2 6 1 487.45 13.8
    -2 -6 -1 487.35 12.2
    2 -6 1 487.15 12.1
    2 -6 1 484.75 13.8
    2 6 -1 482.15 12.2
    2 6 -1 496.85 13.4
    2 -6 1 503.25 14.1
    2 6 -1 500.95 13.1
    2 6 -1 499.65 13.1
    -2 -6 -1 484.75 13.8
    -2 6 1 505.55 14.2
    -2 -6 1 508.15 12.3
    2 -6 -1 499.05 13.9
    -2 -6 1 485.95 14
    2 6 1 496.75 13.6
    2 6 1 514.55 12.2
    -2 6 -1 507.75 13.8
    2 6 1 478.45 13.5
    -2 -6 1 488.85 12.6
    2 6 1 494.95 12.7
    2 6 1 489.45 12.2
    -2 -6 1 484.55 12
    -2 -6 1 493.55 13.1
    2 -6 -1 471.15 14
    -2 -6 1 464.15 13.7
    2 -6 -1 490.75 14.5
    -2 -6 1 492.15 12.8
    -2 6 -1 490.15 14
    2 -6 -1 494.45 12.5
    2 6 1 502.75 12.5
    -2 -6 1 481.65 14.3
    -2 -6 1 488.75 13.7
    2 -6 -1 495.45 14
    -2 6 -1 484.95 12.4
    -3 -6 -1 250.07 8.6
    3 -6 1 243.58 9.4
    3 6 -1 243.58 7.3
    3 6 -1 258.77 7.2
    3 6 -1 238.08 7.6
    3 6 -1 259.17 6.9
    -3 -6 -1 242.28 7.3
    -3 -6 -1 239.18 7.8
    3 -6 1 256.97 8.7
    -3 -6 -1 255.87 9
    -3 -6 -1 243.88 8.1
    3 -6 1 252.37 8.5
    -3 6 1 243.68 6.9
    -3 6 1 236.88 8.5
    3 6 -1 251.17 7.2
    -3 6 1 239.88 6.3
    -3 6 1 236.28 9
    -3 -6 -1 238.48 8.3
    3 -6 1 247.18 8.7
    -3 -6 1 228.78 8.2
    3 6 1 256.37 7.3
    -3 6 -1 250.37 7.4
    3 -6 -1 249.38 8.8
    -3 6 -1 241.08 9
    -3 -6 1 245.68 8.4
    -3 6 -1 252.17 9.1
    3 6 1 245.68 7
    3 -6 -1 242.18 8.3
    -3 6 -1 230.08 8.3
    3 6 1 252.57 7.9
    3 -6 -1 249.48 8.6
    -3 -6 1 253.17 7.4
    3 6 1 250.67 7.3
    -3 -6 1 250.17 7.2
    -3 -6 1 243.88 8.6
    3 6 1 258.97 7
    -3 -6 1 265.77 9.2
    3 -6 -1 262.07 9.5
    3 -6 -1 248.38 9.3
    -3 -6 1 257.17 7.8
    3 6 1 245.08 8
    -4 -6 -1 235.88 8
    4 -6 1 237.78 8.8
    -4 -6 -1 236.08 8.5
    -4 -6 -1 240.98 7.8
    4 -6 1 244.18 9.2
    -4 -6 -1 238.18 8.5
    4 -6 1 243.58 10.1
    4 6 -1 234.68 7.6
    -4 -6 -1 243.78 8.9
    -4 6 1 241.58 6.5
    -4 6 1 248.78 9.1
    -4 -6 -1 230.68 9.2
    4 6 -1 231.88 7.7
    -4 6 1 240.38 7.6
    -4 6 1 241.08 9.7
    -4 6 1 264.07 9.6
    4 -6 1 239.98 8.6
    4 6 -1 242.88 6.7
    -4 -6 1 246.38 9.4
    4 6 1 237.48 8.2
    4 6 1 241.38 7.2
    -4 -6 1 235.38 7.8
    -4 6 -1 243.58 9.6
    4 6 1 244.18 8.6
    -4 -6 1 243.88 9.1
    -4 -6 1 233.18 8.5
    4 -6 -1 240.78 9.9
    4 -6 -1 238.38 6.4
    -4 6 -1 239.88 9
    -4 -6 1 232.98 8.1
    4 -6 -1 239.78 8.8
    -4 6 -1 251.67 9.8
    -4 6 -1 238.28 7.2
    -4 -6 1 231.28 8.6
    4 6 1 242.58 7.7
    4 -6 -1 244.88 8.7
    4 -6 -1 235.78 9.9
    -4 -6 1 248.78 7.8
    -4 6 -1 241.88 7.1
    4 -6 -1 239.38 9.1
    5 6 -1 74.99 4.8
    -5 -6 -1 72.39 4.7
    -5 6 1 62.29 3.7
    5 -6 1 63.09 4.6
    5 -6 1 78.49 6.5
    5 -6 1 73.49 5.5
    -5 6 1 65.69 5.4
    -5 6 1 56.49 5.6
    5 -6 1 70.69 6.4
    5 6 -1 62.59 4.5
    -5 6 1 74.59 5.9
    5 -6 1 60.19 4.7
    -5 -6 -1 58.09 4.9
    5 6 -1 79.89 4
    5 6 -1 71.49 2.9
    -5 -6 -1 69.29 4.5
    -5 -6 -1 54.39 5.2
    5 -6 1 75.39 6.2
    -5 6 -1 56.29 5.2
    5 -6 -1 73.19 4.9
    -5 6 -1 68.09 3.1
    -5 -6 1 69.09 5.2
    5 6 1 73.59 4.4
    -5 -6 1 71.09 4.7
    -5 -6 1 67.49 4
    -5 6 -1 78.59 6.1
    5 -6 -1 68.29 5.2
    -5 6 -1 66.29 3.3
    5 6 1 68.49 4.4
    -5 -6 1 63.79 4.4
    5 -6 -1 70.49 6.4
    5 6 1 59.49 4.7
    5 -6 -1 62.19 4.9
    -5 6 -1 82.69 6.2
    5 -6 -1 57.99 5.9
    -5 -6 1 61.69 5.4
    -5 -6 1 65.69 4.5
    6 -6 1 79.89 6.2
    6 -6 1 83.59 7.5
    6 6 -1 84.79 5.6
    6 6 -1 73.89 5.6
    -6 -6 -1 87.79 5.2
    6 6 -1 79.89 5.6
    -6 6 1 72.99 5.5
    -6 -6 -1 79.79 5.2
    -6 6 1 94.39 7.2
    6 -6 1 73.49 5.7
    6 6 -1 75.79 5.2
    6 -6 1 87.79 6.7
    6 -6 1 78.89 5.4
    -6 6 1 89.89 7
    6 -6 1 80.69 7.8
    -6 -6 -1 76.79 6.3
    6 6 1 79.59 5.9
    -6 -6 1 72.99 5
    -6 6 -1 78.49 6.3
    6 -6 -1 80.89 7.5
    6 6 1 74.09 4.7
    6 6 1 70.49 5.3
    6 6 1 89.89 6.1
    6 6 1 75.49 5.6
    -6 6 -1 90.19 7.1
    -6 -6 1 87.89 5.5
    -6 -6 1 91.59 6.6
    6 -6 -1 82.79 6.4
    6 -6 -1 75.59 5.3
    6 6 1 74.29 4.7
    6 -6 -1 87.19 7.7
    -6 6 -1 78.99 7.1
    7 -6 1 44.6 6.6
    -7 6 1 50.59 6.7
    -7 6 1 44.7 5.6
    7 -6 1 45.8 5.4
    7 -6 1 55.29 5.4
    7 -6 1 60.89 7.4
    7 6 -1 48.5 5.8
    7 -6 1 43.7 6.6
    -7 6 1 54.89 6.6
    7 6 -1 62.79 5.9
    7 6 1 41.2 5.3
    7 -6 -1 55.19 6.7
    7 6 1 56.89 6.2
    -7 6 -1 51.59 5.9
    -7 -6 1 54.19 5.7
    7 -6 -1 62.59 5.9
    7 -6 -1 68.29 7.5
    7 -6 -1 39.3 6.3
    -7 6 -1 54.49 6.7
    7 -6 -1 63.69 6
    -7 6 -1 56.19 6.9
    7 6 1 45.5 5
    8 -6 1 35.7 7.4
    8 -6 1 42.7 7.2
    -8 6 1 57.89 7.8
    8 6 -1 44.8 6.2
    -8 6 1 31.9 6.4
    8 -6 1 31.8 6.5
    -8 6 1 45.3 6.3
    8 -6 -1 40.6 7.6
    8 -6 -1 58.79 8.2
    -8 6 -1 36.4 6.7
    8 -6 -1 42.6 7.2
    -8 6 -1 42.1 5.9
    8 6 1 39.5 5.9
    -8 6 -1 50.69 7.1
    0 7 -1 233.68 7.6
    0 -7 -1 234.18 8
    0 -7 1 240.98 6.5
    0 -7 1 249.38 8.1
    0 7 1 242.08 7.1
    0 7 1 259.27 8.7
    0 7 1 250.77 7.7
    0 -7 -1 239.28 7.6
    0 7 -1 248.18 7.6
    0 -7 -1 240.48 8
    0 7 1 241.18 6.9
    0 7 -1 236.78 7.7
    0 7 1 261.07 8.8
    0 -7 -1 244.18 7.9
    0 -7 -1 237.18 7.8
    0 -7 -1 244.38 7.6
    0 7 -1 253.07 8
    0 -7 1 249.88 7.9
    0 -7 1 236.98 7.7
    0 -7 1 246.48 7.9
    0 -7 1 245.58 6.8
    0 7 1 252.27 7.7
    0 -7 -1 245.98 7.8
    0 -7 1 248.28 7.7
    0 -7 1 249.38 7.8
    0 -7 1 234.38 7.6
    0 7 -1 242.58 6.8
    0 -7 -1 246.08 6.9
    0 7 -1 250.17 7.6
    1 -7 1 687.73 17.9
    -1 -7 -1 697.33 18.4
    1 -7 1 695.23 18.8
    -1 -7 -1 681.83 18.2
    -1 7 1 709.23 17.8
    -1 -7 -1 691.43 18.3
    1 -7 1 682.63 18
    -1 -7 -1 693.43 17.6
    1 7 -1 677.73 18.2
    1 -7 1 711.83 18.9
    1 -7 1 680.23 18.6
    1 -7 1 688.23 17.6
    1 -7 1 693.33 17.8
    1 7 -1 708.03 17.8
    -1 7 1 683.33 17.7
    -1 -7 -1 687.13 18.7
    -1 7 1 706.23 18.2
    -1 -7 -1 697.83 18.5
    1 7 -1 696.63 17.9
    -1 -7 -1 710.13 16.4
    -1 7 1 667.13 18
    1 -7 1 690.13 18.5
    1 7 1 695.73 16.5
    1 -7 -1 681.53 18.7
    -1 -7 1 681.13 18.4
    1 -7 -1 695.03 18.2
    -1 -7 1 703.93 17.9
    1 7 1 716.83 18.5
    -1 -7 1 680.53 17.8
    -1 -7 1 721.23 18.1
    1 -7 -1 673.63 18.5
    1 -7 -1 706.23 17.8
    1 7 1 693.53 17.6
    -1 -7 1 694.73 16.9
    1 -7 -1 686.43 17.8
    -1 -7 1 681.23 18.3
    1 -7 -1 690.83 18.6
    -1 -7 1 694.33 18.7
    -1 7 -1 709.33 17.8
    -1 7 -1 690.83 18.2
    -1 -7 1 695.83 18.5
    1 7 1 672.63 18.2
    -1 7 -1 696.83 18.1
    -1 7 -1 687.33 17.6
    1 -7 -1 672.73 18.9
    -2 -7 -1 216.98 6.1
    2 7 -1 224.18 5.7
    2 7 -1 224.38 6.4
    -2 -7 -1 200.98 7.5
    -2 7 1 211.18 7.5
    2 -7 1 207.18 7.5
    -2 -7 -1 215.88 7.9
    2 -7 1 212.88 7.8
    2 -7 1 215.88 7.6
    2 -7 1 216.38 6
    -2 -7 -1 220.58 7.1
    -2 -7 -1 218.18 7.3
    -2 7 1 226.18 7.9
    -2 7 1 218.78 6.4
    2 -7 1 222.58 8.4
    -2 -7 -1 220.38 6.3
    2 -7 1 225.78 7.9
    2 -7 1 220.58 6.4
    2 7 -1 218.98 7.2
    2 7 -1 216.68 6.9
    -2 7 -1 213.38 7.5
    -2 -7 1 219.98 5.7
    2 7 1 220.88 5.6
    -2 7 -1 222.48 6.4
    2 7 1 214.68 6.1
    -2 -7 1 217.88 7.6
    -2 -7 1 217.28 7.6
    -2 -7 1 213.28 6.5
    2 -7 -1 210.68 7.7
    -2 7 -1 215.18 7.7
    2 -7 -1 218.38 8.4
    2 -7 -1 230.78 7.9
    2 -7 -1 214.18 6.4
    -2 -7 1 217.58 6.8
    -2 -7 1 209.58 7.7
    2 -7 -1 211.68 7.9
    2 7 1 222.18 6.1
    -2 -7 1 215.88 6.6
    -2 -7 1 212.58 8
    3 -7 1 346.47 11.4
    -3 -7 -1 351.56 11.9
    3 7 -1 354.36 9.6
    -3 -7 -1 369.96 10.6
    3 7 -1 361.36 9.5
    3 7 -1 363.16 10.6
    -3 -7 -1 351.06 11
    -3 7 1 364.06 11.9
    -3 7 1 358.86 11.5
    3 -7 1 352.46 11.2
    -3 -7 -1 354.36 11.2
    -3 -7 -1 358.56 9.9
    3 -7 1 358.96 11.7
    3 7 -1 368.66 10
    -3 7 1 353.26 9.2
    3 7 -1 364.86 11.2
    -3 7 1 347.07 9.8
    3 -7 1 342.67 12.2
    3 7 1 355.86 9.3
    -3 7 -1 390.16 12.1
    -3 -7 1 370.36 12
    -3 -7 1 345.47 11.5
    3 7 1 358.56 10.4
    -3 -7 1 346.67 11.2
    3 -7 -1 355.46 11.3
    -3 7 -1 364.46 10.3
    3 -7 -1 356.26 12.1
    3 7 1 352.96 9.9
    3 -7 -1 365.96 11.5
    3 7 1 368.46 9.7
    3 -7 -1 357.16 12.3
    3 7 1 364.96 8.8
    3 -7 -1 361.06 9.4
    -3 -7 1 364.16 10.5
    -3 -7 1 365.46 10.1
    -3 7 -1 355.76 11.3
    3 7 1 365.96 9.5
    3 -7 -1 351.16 11.7
    -3 -7 1 341.47 11.1
    -3 -7 1 359.16 9.5
    -4 -7 -1 251.47 8.8
    4 -7 1 258.57 9.4
    -4 7 1 246.28 7.9
    -4 7 1 260.27 10.1
    -4 -7 -1 251.77 8.5
    -4 7 1 261.17 10.2
    -4 -7 -1 256.67 8
    4 7 -1 248.48 7
    4 -7 1 252.37 10.6
    4 -7 1 235.68 9
    -4 -7 -1 260.47 9.1
    -4 7 1 238.98 9.4
    -4 -7 -1 251.47 9.9
    4 -7 1 233.88 9.4
    4 7 -1 270.97 10.2
    -4 7 1 248.18 7
    4 7 -1 260.17 7.9
    4 7 1 257.47 7.7
    -4 7 -1 261.97 7.7
    4 -7 -1 260.07 6.6
    4 7 1 255.87 7.5
    -4 -7 1 241.98 9.4
    -4 7 -1 256.67 9.5
    4 -7 -1 253.67 9.7
    4 -7 -1 252.07 9.4
    -4 7 -1 248.08 7.4
    -4 -7 1 282.17 10.4
    -4 -7 1 250.87 7.9
    4 7 1 255.27 8.8
    -4 -7 1 250.07 8.4
    4 -7 -1 265.97 9.3
    -4 7 -1 246.38 10
    -4 -7 1 248.48 9.2
    4 -7 -1 243.48 10.3
    -4 -7 1 254.27 8
    4 -7 -1 254.17 10.5
    -4 7 -1 260.77 10.3
    -4 -7 1 243.18 9
    4 -7 -1 249.78 6.6
    5 -7 1 116.09 7.9
    5 -7 1 116.99 6.6
    -5 7 1 112.69 7.4
    5 -7 1 129.19 6.9
    -5 -7 -1 126.89 7.3
    -5 -7 -1 124.49 6.4
    -5 7 1 122.29 7.6
    5 -7 1 125.19 8.2
    -5 7 1 132.49 5.3
    5 7 -1 120.69 5.7
    -5 -7 -1 130.49 6.2
    5 -7 1 130.59 7.9
    5 -7 1 123.09 7.2
    -5 7 1 122.39 7
    -5 -7 -1 132.39 6
    5 -7 -1 129.39 6.6
    5 -7 -1 114.79 7.9
    -5 -7 1 135.49 7
    -5 -7 1 130.39 5.5
    -5 7 -1 134.19 4.8
    5 -7 -1 125.89 7
    -5 7 -1 135.29 7.1
    -5 -7 1 152.68 7.7
    5 -7 -1 109.49 7.9
    5 7 1 127.09 6.6
    -5 -7 1 118.09 7.1
    -5 7 -1 135.79 7.5
    5 -7 -1 136.49 6.9
    -5 7 -1 129.49 7.7
    -5 -7 1 132.49 5.8
    -5 -7 1 135.39 6.6
    -5 -7 1 128.59 6
    -5 7 -1 119.69 5.9
    5 7 1 116.59 5.6
    -6 7 1 103.29 7.7
    -6 7 1 94.49 6.8
    6 -7 1 87.99 6.2
    6 7 -1 86.89 6.4
    6 -7 1 88.69 7.5
    -6 7 1 102.69 7.5
    6 -7 1 88.69 6.3
    6 7 -1 78.39 5.4
    -6 -7 -1 92.69 7.1
    6 7 -1 79.99 5.9
    6 7 -1 75.89 5.4
    6 -7 1 87.19 5.9
    6 7 -1 97.19 6
    6 -7 1 84.09 7.9
    -6 -7 -1 92.19 5.5
    6 -7 1 79.99 7.6
    -6 -7 -1 85.49 5.5
    6 -7 -1 88.49 6.8
    -6 7 -1 109.49 7.8
    -6 7 -1 97.39 6.7
    -6 -7 1 94.69 5.6
    6 7 1 101.49 6.3
    6 -7 -1 90.09 8
    -6 7 -1 87.99 7.6
    6 7 1 98.69 5.3
    -6 -7 1 92.79 5.7
    6 -7 -1 88.29 6.6
    6 -7 -1 94.99 6
    6 7 1 89.89 6.2
    6 -7 -1 96.19 7.8
    -6 -7 1 85.49 6.3
    6 7 1 106.49 6.1
    7 7 -1 17.9 3.9
    -7 7 1 13.8 5.1
    7 -7 1 8.4 4.9
    -7 7 1 14 4.7
    7 7 -1 23.7 4.6
    -7 7 1 8.8 4
    7 -7 1 12.6 3.8
    7 -7 1 11.3 4.7
    7 -7 1 16.1 5
    7 -7 1 17.5 4.3
    -7 7 -1 6.1 4.3
    -7 7 -1 12.1 4
    7 7 1 17.6 3.7
    -7 -7 1 11.5 4.1
    7 -7 -1 14.8 5.2
    7 -7 -1 15.5 4.4
    7 7 1 24.4 4.5
    7 -7 -1 10.1 4
    -7 7 -1 25 5.3
    7 -7 -1 22.9 5.3
    7 -7 -1 19 5.1
    7 7 1 11.7 3.5
    0 -8 -1 2433.76 59.29
    0 8 1 2464.15 58.79
    0 -8 -1 2440.66 57.79
    0 -8 1 2492.05 59.59
    0 -8 -1 2455.55 59.59
    0 -8 -1 2473.25 59.89
    0 -8 -1 2376.86 59.39
    0 -8 1 2462.15 59.89
    0 8 1 2511.25 58.49
    0 -8 -1 2513.05 58.69
    0 -8 -1 2421.16 59.39
    0 -8 1 2410.76 59.69
    0 -8 -1 2440.36 59.69
    0 8 -1 2459.75 58.29
    0 -8 1 2446.36 59.39
    0 -8 1 2431.36 59.49
    0 -8 1 2405.66 59.39
    0 -8 -1 2496.75 58.49
    0 -8 1 2439.06 57.99
    0 -8 1 2490.05 58.39
    0 -8 1 2479.75 59.69
    0 -8 -1 2434.66 59.89
    -1 -8 -1 505.55 14.2
    -1 -8 -1 502.05 12.2
    -1 -8 -1 497.75 14.3
    -1 -8 -1 500.85 14.2
    -1 8 1 501.55 13.9
    1 -8 1 499.85 13.5
    -1 8 1 500.15 13.6
    -1 -8 -1 511.85 12.2
    -1 8 1 501.15 13.9
    1 -8 1 492.55 14.6
    -1 -8 -1 496.35 13.4
    -1 -8 -1 502.35 14.3
    1 -8 1 490.75 13.5
    1 -8 1 489.15 14.4
    1 8 -1 538.05 14.4
    1 8 -1 523.25 13.9
    -1 -8 -1 513.05 14.6
    1 -8 1 491.75 14.4
    1 -8 1 498.45 13.6
    -1 8 1 491.65 13.6
    1 -8 1 525.75 14.9
    -1 -8 1 494.45 14.5
    1 -8 -1 488.75 13.6
    -1 8 -1 489.45 13.4
    1 -8 -1 535.65 15.1
    -1 -8 1 511.95 13.9
    1 -8 -1 497.75 14.4
    -1 -8 1 504.15 14.3
    -1 -8 1 504.65 12.6
    1 -8 -1 508.15 14.4
    -1 8 -1 517.45 13.6
    -1 -8 1 492.05 13.6
    -1 8 -1 502.55 13.9
    1 8 1 498.55 12.2
    1 8 1 505.15 13.4
    -1 -8 1 504.55 13.6
    -1 8 -1 506.85 14
    -1 -8 1 483.75 14.3
    1 -8 -1 503.25 14.6
    -1 -8 1 482.35 14.2
    1 -8 -1 502.35 13.6
    2 -8 1 601.14 17.1
    2 -8 1 602.24 15.4
    -2 -8 -1 598.34 15.5
    2 -8 1 614.44 17.4
    -2 -8 -1 621.04 16.4
    -2 8 1 618.14 16.9
    2 -8 1 602.44 15.7
    -2 -8 -1 611.14 15.4
    2 -8 1 586.84 16.8
    2 8 -1 610.44 16.2
    -2 8 1 598.44 17.1
    -2 -8 -1 599.94 16.8
    -2 8 1 608.84 15.7
    2 -8 1 602.34 17.3
    2 8 -1 632.74 15.8
    -2 -8 -1 597.84 17.5
    -2 -8 -1 590.34 17
    2 -8 1 603.94 17.8
    2 -8 -1 611.14 17.2
    -2 -8 1 592.94 16.9
    -2 8 -1 598.94 16.9
    -2 -8 1 597.44 15.7
    -2 -8 1 641.64 17.7
    2 -8 -1 612.64 17.4
    -2 8 -1 594.14 17
    -2 8 -1 605.24 15.7
    2 8 1 606.44 15
    2 -8 -1 607.54 15.7
    -2 -8 1 615.74 17.2
    -2 -8 1 608.74 14.6
    -2 -8 1 592.14 16.9
    -2 -8 1 604.84 16.1
    2 -8 -1 639.04 18.1
    2 8 1 626.14 15.5
    2 -8 -1 620.64 17.3
    2 -8 -1 603.64 15.8
    -3 -8 -1 201.48 7.4
    3 -8 1 193.38 8
    -3 -8 -1 197.58 6.9
    3 8 -1 195.18 5.6
    -3 8 1 193.68 7.7
    -3 8 1 198.38 8.2
    -3 8 1 196.08 5.8
    3 8 -1 200.58 5.9
    3 -8 1 201.78 5.7
    3 -8 1 195.28 8.7
    -3 -8 -1 196.28 7.7
    -3 -8 -1 207.28 8.4
    -3 -8 -1 194.18 6.2
    3 -8 1 199.48 8.1
    3 -8 1 203.28 7.8
    3 -8 1 199.58 8
    3 -8 -1 202.88 8.5
    3 8 1 199.28 5.7
    -3 -8 1 205.88 8.1
    -3 -8 1 200.58 6.5
    3 8 1 195.68 5
    3 -8 -1 202.08 8.7
    3 8 1 199.98 5.4
    3 8 1 190.98 6.4
    -3 -8 1 201.08 6.7
    3 -8 -1 188.38 7.8
    3 -8 -1 201.58 8.2
    -3 -8 1 193.78 7.4
    -3 8 -1 201.88 8.2
    3 8 1 197.18 5.8
    -3 8 -1 199.88 6.7
    -3 8 -1 196.68 7.6
    3 -8 -1 203.88 5.8
    -3 -8 1 202.98 8.4
    3 -8 -1 206.48 7.9
    -3 -8 1 202.48 7.7
    -4 8 1 54.69 5.2
    -4 8 1 54.29 2.7
    -4 -8 -1 52.29 4
    4 -8 1 49.2 4.3
    4 8 -1 46.4 3
    -4 -8 -1 57.89 4.4
    -4 -8 -1 66.99 5.2
    4 -8 1 61.49 4.8
    4 -8 1 58.59 5.5
    -4 -8 -1 62.39 3.8
    -4 -8 -1 56.19 3.3
    4 -8 1 51.49 4.9
    4 8 -1 52.89 2.4
    -4 8 1 64.79 5.1
    4 -8 1 45.8 5.2
    -4 8 1 50.19 5
    -4 8 -1 53.89 2.9
    -4 -8 1 51.89 3.3
    -4 8 -1 48 5
    -4 -8 1 49.3 4.3
    4 -8 -1 54.89 4.5
    4 -8 -1 48.7 4.5
    4 -8 -1 49.9 4.5
    4 8 1 54.89 2.9
    -4 8 -1 48.9 5
    -4 -8 1 49.2 3.7
    4 -8 -1 46.5 5.1
    -4 8 -1 51.49 4.7
    4 8 1 48.8 3.6
    4 8 1 53.49 2.8
    -4 8 -1 57.39 3.3
    -4 -8 1 59.39 5.3
    4 -8 -1 55.99 2
    4 -8 -1 57.09 5.6
    -4 -8 1 63.39 4.8
    -4 -8 1 48.2 4.7
    4 8 1 60.49 3.3
    -5 -8 -1 42.4 4.2
    -5 8 1 47.8 3.3
    5 8 -1 35.7 3.2
    -5 8 1 41.3 4.8
    5 -8 1 36.8 4.6
    -5 -8 -1 42.1 4.2
    5 -8 1 23.5 4.7
    5 -8 1 35.7 5.3
    5 -8 1 48 5
    -5 -8 -1 50.29 4.1
    -5 8 1 35 5
    -5 -8 -1 42.3 5.3
    -5 8 1 51.29 5.5
    5 -8 1 42.1 4.4
    5 -8 1 35.5 5.3
    5 -8 -1 38.5 5.4
    -5 -8 1 41.1 3.3
    -5 -8 1 37.7 4.2
    -5 -8 1 39.4 5
    5 -8 -1 35.3 4.6
    5 8 1 34.6 3.1
    5 -8 -1 44.3 4.8
    5 -8 -1 38.9 4.2
    -5 -8 1 47 4.8
    -5 8 -1 42.2 4.7
    -5 8 -1 29.9 4.5
    5 8 1 42.4 4.2
    -5 -8 1 38.9 3.8
    -5 -8 1 40 4.6
    -5 8 -1 39.4 5.3
    5 -8 -1 36.8 5.4
    -6 -8 -1 0.6 2.6
    6 8 -1 9.1 3.1
    -6 8 1 2.7 3.8
    6 -8 1 1.2 3.9
    6 8 -1 7.7 2.8
    6 -8 1 2.9 3.1
    6 -8 1 10 3.1
    -6 -8 -1 3.6 2.6
    -6 -8 -1 4.1 3.9
    -6 8 1 2.5 3.3
    6 -8 1 4.5 4
    6 -8 1 8.2 4.1
    6 -8 1 10.5 3.4
    -6 8 1 4 3.7
    6 8 1 8.5 3
    6 -8 -1 4.7 4
    6 -8 -1 8.9 3.2
    -6 8 -1 5.6 3.9
    -6 -8 1 6.5 3.3
    6 -8 -1 1.4 4
    -6 -8 1 7.2 3
    6 8 1 11.8 3.1
    6 -8 -1 9.7 3.5
    6 -8 -1 8.5 3.7
    -6 8 -1 2.1 3.1
    -6 8 -1 1.4 3.4
    6 8 1 7.8 2.4
    7 8 -1 16.9 3.9
    7 -8 1 19.2 4.7
    7 8 -1 10.5 3.6
    -7 8 1 18.2 4.5
    -7 8 1 19.5 5.2
    7 -8 1 14.2 4
    7 -8 1 9.5 5.1
    7 -8 1 21.6 5.6
    7 -8 1 12.4 4
    -7 8 1 10.2 5.1
    -7 8 -1 15.6 4.9
    7 -8 -1 7.4 4.7
    7 8 1 15.9 3.9
    7 -8 -1 20.3 5.5
    7 -8 -1 9.7 4.4
    7 8 1 21 4.2
    7 -8 -1 6 4.9
    -7 8 -1 7.6 4.4
    7 -8 -1 10.5 3.8
    -7 8 -1 17.8 4.6
    0 -9 -1 21.3 2.8
    0 -9 -1 18.8 2.6
    0 -9 -1 22.3 2.8
    0 -9 -1 22.4 1.4
    0 9 -1 20.6 1.8
    0 -9 1 19.9 2.7
    0 -9 1 19.7 1.8
    0 -9 1 18.2 2.5
    0 -9 -1 21 2.8
    0 -9 1 25 3
    0 -9 -1 18.8 2
    0 -9 1 15.9 2.4
    0 -9 -1 21.7 2.9
    0 -9 1 17.3 2.7
    0 -9 -1 16.9 2.6
    0 9 1 16.9 1.8
    0 -9 1 19.8 2.6
    0 -9 -1 21.3 2.6
    0 9 1 21.3 2.1
    0 -9 1 24.3 2.8
    -1 -9 -1 373.16 11.3
    -1 9 1 362.76 10.9
    1 -9 1 366.96 10.5
    1 -9 1 388.86 11.9
    -1 -9 -1 373.76 11.6
    1 -9 1 370.66 11.5
    -1 -9 -1 364.96 11.2
    -1 -9 -1 355.76 10.5
    1 -9 1 368.26 11.4
    -1 -9 -1 360.16 11.3
    -1 9 1 365.86 10.8
    1 -9 1 367.96 10.7
    1 -9 1 355.66 10.5
    -1 -9 -1 366.46 9.2
    1 -9 1 388.26 11.9
    1 -9 1 372.36 11.5
    -1 -9 -1 378.86 11.5
    -1 -9 -1 374.16 9.2
    -1 -9 1 355.36 10.6
    -1 -9 1 358.76 10.7
    -1 9 -1 366.46 11
    1 -9 -1 361.96 11.7
    -1 -9 1 368.16 9.6
    -1 9 -1 371.56 10.8
    -1 -9 1 389.26 11.1
    1 -9 -1 358.16 10.7
    1 9 1 353.66 9.1
    1 -9 -1 357.56 10.7
    1 -9 -1 376.46 12
    1 -9 -1 362.86 11.3
    -1 -9 1 377.56 11.5
    1 -9 -1 357.86 11.5
    -1 -9 1 356.66 11.3
    -1 -9 1 350.76 11.3
    -1 -9 1 344.67 11.5
    -2 -9 -1 323.37 10.9
    2 -9 1 320.47 11.2
    -2 9 1 329.17 10.6
    2 -9 1 318.27 10.8
    2 9 -1 318.57 9.2
    2 -9 1 339.37 10.9
    -2 -9 -1 314.37 10.3
    2 -9 1 305.67 8.9
    -2 9 1 310.67 10.1
    -2 9 1 316.87 9.2
    -2 -9 -1 308.07 8.9
    2 -9 1 312.67 9.2
    2 -9 1 330.47 10.2
    2 -9 1 306.47 10.3
    -2 -9 -1 313.47 8.9
    -2 -9 -1 326.17 10.6
    2 -9 -1 310.77 10.6
    -2 -9 1 315.17 10.8
    2 -9 -1 321.57 10.7
    -2 -9 1 323.97 10.6
    -2 -9 1 313.27 9.4
    2 -9 -1 334.27 11.4
    2 9 1 330.57 9
    2 -9 -1 312.47 10.6
    -2 -9 1 310.67 9.2
    -2 9 -1 315.87 10.4
    2 -9 -1 312.77 9.2
    -2 9 -1 304.57 10.2
    2 -9 -1 322.47 9.2
    2 -9 -1 310.27 10.7
    -2 9 -1 308.97 9.1
    -2 -9 1 324.57 10.6
    3 -9 1 263.77 9.8
    3 -9 1 281.47 10.8
    -3 9 1 266.07 7.7
    3 -9 1 260.37 9.6
    -3 -9 -1 274.47 10.4
    3 -9 1 271.47 7
    -3 -9 -1 278.17 9.4
    -3 9 1 269.87 10
    -3 -9 -1 274.07 9.7
    -3 -9 -1 268.97 7.3
    3 9 -1 267.37 6.9
    -3 -9 -1 260.57 8.7
    3 -9 1 274.87 7.7
    3 9 -1 275.77 7.8
    3 -9 1 263.17 10
    -3 9 1 262.27 9.6
    -3 -9 -1 276.47 8
    3 -9 1 278.17 10.2
    -3 9 -1 257.57 9.6
    3 9 1 271.87 7.3
    3 -9 -1 273.87 10.4
    -3 -9 1 260.37 9.8
    -3 -9 1 262.57 10.2
    -3 -9 1 264.87 9.6
    3 -9 -1 277.07 9.9
    -3 -9 1 252.97 8.4
    3 -9 -1 271.77 7.6
    3 -9 -1 261.07 10.6
    -3 9 -1 250.17 9.9
    3 9 1 264.37 7.9
    -3 -9 1 275.77 8.3
    3 9 1 273.17 6.9
    3 -9 -1 265.37 10
    -3 -9 1 269.97 7.8
    -3 -9 1 268.87 9.6
    3 -9 -1 263.57 9.8
    -4 9 1 46.5 5
    -4 9 1 48.7 5.2
    -4 -9 -1 53.89 3.2
    -4 -9 -1 46.6 5.1
    4 9 -1 51.29 2.7
    4 -9 1 47.1 5.5
    -4 -9 -1 39.9 4.2
    -4 -9 -1 47.5 4.3
    4 -9 1 48.3 5.1
    4 -9 1 47.1 4.8
    -4 -9 -1 48 3.6
    4 -9 1 49.1 4.6
    -4 9 1 42.3 2.8
    4 -9 1 43.4 4.5
    -4 9 1 49.9 4.8
    -4 9 -1 55.59 5.3
    -4 9 -1 47.9 3.3
    -4 -9 1 52.09 4.8
    -4 -9 1 44.1 4.4
    4 -9 -1 48.3 4.8
    4 -9 -1 52.29 4.8
    -4 9 -1 47.5 4.7
    4 9 1 42.8 2.2
    -4 -9 1 44.9 3.6
    4 9 1 44 3.4
    4 -9 -1 46.8 1.8
    -4 -9 1 41.1 4.2
    -4 9 -1 37.1 4.7
    -4 -9 1 38.8 4.8
    -4 -9 1 49 3.3
    4 -9 -1 46.4 4.8
    4 -9 -1 47.8 5.4
    4 -9 -1 46.9 5.2
    -5 -9 -1 26 3.3
    5 -9 1 36.2 4.7
    -5 9 1 26.9 4.6
    -5 -9 -1 32.4 4
    5 -9 1 29.5 5.1
    -5 -9 -1 17.8 4.3
    5 -9 1 28.1 4.9
    -5 9 1 22.5 4.1
    5 -9 1 24.1 3.9
    -5 9 1 28.1 2.8
    5 -9 1 28.5 4.2
    5 -9 1 35.5 5.5
    5 9 -1 31.5 3.7
    -5 9 1 20.1 4.5
    -5 -9 -1 26.9 3.8
    5 -9 -1 29.5 4.5
    5 -9 -1 26.8 5.1
    -5 9 -1 34 4.4
    5 -9 -1 32.6 4.3
    -5 -9 1 31.9 4
    -5 -9 1 23.9 2.8
    -5 9 -1 27.5 4.9
    -5 -9 1 29.2 4.7
    5 -9 -1 27.2 5.2
    -5 -9 1 26.8 4.1
    5 9 1 33.4 3.7
    -5 -9 1 19.9 4
    -5 -9 1 30.2 3.4
    5 -9 -1 28.5 4.2
    -5 9 -1 25.9 4.6
    -6 9 1 22.6 4
    -6 -9 -1 23.8 3.7
    6 -9 1 28 4.7
    6 -9 1 10.4 4.9
    -6 -9 -1 23 4.6
    6 -9 1 17 4.8
    -6 9 1 23.6 4.8
    6 -9 1 22.8 5.1
    -6 9 1 17.6 4.7
    6 -9 1 22.4 3.9
    6 9 -1 26.4 5.6
    6 -9 1 20.7 3.9
    6 9 -1 31.5 4.1
    6 -9 -1 18.9 5
    -6 9 -1 22 5
    -6 9 -1 17 4.3
    6 -9 -1 20.7 4.4
    -6 9 -1 19.9 4.8
    6 9 1 25.1 3.8
    -6 -9 1 26.7 4.1
    -6 -9 1 17.3 3.7
    6 -9 -1 33 5.6
    6 -9 -1 18.4 3.9
    6 -9 -1 26.8 5.6
    6 -9 -1 16.9 4.3
    -7 9 1 13.8 4.7
    7 9 -1 6.2 3.8
    -7 9 1 9.2 4.8
    -7 9 1 9.9 4.2
    7 -9 1 0.8 5
    7 -9 1 12.1 4.2
    7 -9 1 2.4 4.3
    7 -9 1 7.9 3.5
    7 -9 1 7.6 4.5
    -7 9 -1 10.5 4.8
    -7 9 -1 6.3 4.5
    7 -9 -1 7.3 5.2
    -7 9 -1 10.9 4.3
    7 9 1 14.1 3.5
    7 -9 -1 5.1 4.7
    7 -9 -1 7.2 3.7
    7 -9 -1 0.5 4
    7 -9 -1 4.9 4.2
    0 -10 -1 345.37 11
    0 -10 1 347.27 11.5
    0 -10 -1 351.06 11
    0 -10 1 351.56 11.1
    0 -10 -1 346.77 11.1
    0 -10 1 364.46 11.4
    0 -10 -1 358.46 11.4
    0 -10 -1 364.86 11.6
    0 10 1 347.57 10.3
    0 -10 1 360.16 11.1
    0 10 -1 360.06 9.8
    0 -10 -1 347.17 11.5
    0 -10 -1 348.97 11.2
    0 -10 1 356.46 11.1
    0 -10 1 355.56 11.4
    0 -10 -1 366.96 10.2
    0 10 1 358.06 9.9
    0 -10 1 358.96 9.8
    0 -10 1 351.56 11.3
    0 -10 -1 355.06 9.1
    -1 -10 -1 257.47 9.1
    -1 10 1 261.77 8.6
    -1 10 1 251.07 8.5
    -1 -10 -1 272.07 7
    -1 -10 -1 272.47 9.5
    1 -10 1 270.87 9.6
    -1 -10 -1 267.17 8.4
    -1 -10 -1 257.27 9.1
    -1 -10 -1 266.47 7
    1 -10 1 265.27 9.3
    1 -10 1 278.87 9.4
    1 -10 1 264.67 8.1
    1 -10 1 266.77 8.5
    -1 -10 -1 268.77 9.1
    1 -10 1 252.27 8.4
    -1 -10 -1 277.47 9.3
    1 -10 1 271.77 9.4
    1 -10 1 251.07 9.4
    1 -10 -1 255.17 8.5
    1 -10 -1 250.27 8.5
    -1 -10 1 263.47 8.8
    -1 -10 1 251.67 9.1
    1 -10 -1 251.77 9.4
    -1 -10 1 257.47 9.1
    -1 -10 1 248.58 8.4
    -1 10 -1 273.57 8.8
    -1 -10 1 265.27 7.3
    1 -10 -1 265.27 9.3
    -1 -10 1 256.57 9.3
    -1 -10 1 268.87 9.3
    1 -10 -1 271.37 9.4
    1 -10 -1 251.67 9.6
    1 -10 -1 262.77 8.8
    -1 10 -1 261.47 8.4
    1 10 1 251.07 6.7
    -2 10 1 21.5 2.9
    -2 -10 -1 22.1 2.1
    2 -10 1 22.8 3.2
    2 -10 1 27.8 2.3
    -2 -10 -1 26.2 3.2
    2 -10 1 26.1 3.4
    -2 -10 -1 20.9 3.4
    2 -10 1 29.4 3.6
    2 -10 1 23.9 3
    -2 -10 -1 19 3
    -2 10 1 20.7 3
    2 -10 1 25.1 2.5
    2 -10 1 30.6 4
    -2 -10 -1 26.2 2.2
    2 -10 -1 20.5 3.2
    -2 -10 1 24.9 3
    2 -10 -1 29.2 3.5
    -2 -10 1 22.9 3.1
    -2 10 -1 19.6 2.9
    -2 10 -1 29 3.2
    2 -10 -1 21.5 3.3
    2 -10 -1 26.7 2.4
    2 -10 -1 23.2 3.2
    2 -10 -1 25.4 2.5
    2 -10 -1 22.5 3.7
    -2 -10 1 30.4 3.8
    -2 -10 1 29.6 2.7
    -2 -10 1 25 2.4
    2 10 1 28.6 2.3
    3 10 -1 5.1 1.4
    3 -10 1 5 1.1
    -3 10 1 2.6 2.4
    3 -10 1 5.2 2.6
    -3 -10 -1 3.7 1.4
    3 -10 1 4.1 2.9
    -3 10 1 5.5 1.4
    3 -10 1 2.7 1.4
    -3 -10 -1 5 2.5
    3 -10 1 5.7 2.5
    -3 10 1 2.7 2.5
    3 10 -1 7.4 1.4
    3 -10 1 7.6 2.4
    -3 -10 -1 3.3 1.8
    3 -10 1 5.4 2.5
    -3 -10 -1 5.1 2.5
    -3 -10 -1 4.4 2.8
    -3 -10 -1 3.9 1.2
    3 -10 -1 6.3 2.6
    3 -10 -1 2.9 1.3
    -3 -10 1 3.1 1.7
    3 -10 -1 4.2 2.7
    -3 -10 1 3.9 1.6
    -3 10 -1 5.6 2.1
    -3 -10 1 4.8 2.5
    3 -10 -1 5.3 2.6
    3 -10 -1 3 2.6
    3 10 1 6.7 1.4
    -3 10 -1 1.2 2.4
    3 -10 -1 4.7 3.2
    -3 -10 1 7.1 2.5
    -3 -10 1 3.9 1.3
    3 10 1 5.3 1.2
    -3 -10 1 4.5 2.5
    4 -10 1 209.48 9
    4 -10 1 178.88 9.8
    -4 -10 -1 194.48 6.7
    4 -10 1 214.18 9.2
    -4 -10 -1 211.18 9.6
    4 -10 1 201.18 8.7
    -4 10 1 205.78 9.3
    4 10 -1 208.98 7.3
    -4 10 1 214.68 9
    -4 10 1 195.38 6.7
    4 10 -1 198.88 5.9
    -4 -10 -1 191.58 8.2
    4 -10 1 220.78 9.5
    -4 -10 -1 197.68 7.5
    -4 -10 -1 190.48 8.5
    -4 -10 1 197.18 7.4
    4 -10 -1 213.38 9.4
    -4 -10 1 197.08 8.6
    4 -10 -1 222.08 9.1
    4 -10 -1 205.98 5.8
    -4 10 -1 205.08 7.3
    -4 10 -1 200.68 9.5
    -4 -10 1 208.78 9.6
    -4 -10 1 198.58 7
    4 -10 -1 196.68 9.7
    4 10 1 208.68 7.2
    4 -10 -1 206.28 8.8
    4 -10 -1 184.68 9.9
    -4 10 -1 207.78 9.4
    -4 10 -1 208.98 9
    -4 -10 1 210.28 8.7
    5 -10 1 131.59 7.5
    -5 10 1 127.29 8.2
    -5 -10 -1 128.09 7.1
    -5 -10 -1 141.69 8.4
    -5 10 1 138.59 7.8
    5 -10 1 119.69 8.5
    5 -10 1 130.79 9
    5 -10 1 126.39 8.2
    5 -10 1 116.59 7.4
    -5 -10 -1 138.09 7.2
    -5 10 1 127.69 8.3
    -5 -10 -1 126.19 6.1
    5 10 -1 128.69 6.2
    5 -10 1 128.59 7.8
    -5 10 1 121.49 7.4
    5 -10 -1 134.79 9
    -5 -10 1 126.59 6
    5 -10 -1 138.69 8.1
    -5 10 -1 128.49 7.1
    -5 -10 1 130.49 7.1
    5 -10 -1 120.79 8.5
    5 10 1 130.09 6.3
    -5 10 -1 133.79 8.3
    -5 10 -1 129.79 8.3
    5 -10 -1 129.99 7.5
    -5 -10 1 142.59 8.5
    5 -10 -1 148.09 7.8
    -5 -10 1 124.99 7.4
    6 -10 1 21.4 5.2
    -6 -10 -1 26 4.3
    -6 -10 -1 26.6 4.2
    -6 10 1 16.5 4.7
    6 -10 1 21 4.4
    -6 10 1 19.4 4
    -6 -10 -1 28.2 5.1
    6 10 -1 28.3 6
    6 -10 1 17.3 5
    6 -10 1 22 5.5
    -6 10 1 28.5 5.5
    6 -10 1 25.9 4.6
    6 -10 1 34.5 5.2
    6 -10 -1 18.4 4.5
    6 -10 -1 23.5 5.5
    6 -10 -1 25.2 4.4
    -6 10 -1 34 5.6
    -6 10 -1 18.3 4.9
    -6 -10 1 23.6 4.3
    -6 -10 1 28.2 4.6
    6 -10 -1 21.6 5.3
    -6 10 -1 23.5 4.6
    6 -10 -1 17.2 4
    6 -10 -1 26.7 5.4
    -7 10 1 15.6 5.3
    -7 10 1 25.2 5.6
    7 10 -1 17.3 4.3
    -7 10 1 16.8 4.9
    7 -10 1 17.9 6.1
    7 -10 1 21.7 5.8
    7 -10 1 19.8 4.7
    7 -10 1 25.3 6
    7 -10 1 20.6 5.2
    7 -10 -1 30.2 5.4
    -7 10 -1 28.5 5.9
    7 -10 -1 25 6
    -7 10 -1 12.9 5.1
    7 -10 -1 18.9 5.7
    7 10 1 21.7 4.3
    -7 10 -1 21.8 5.1
    7 -10 -1 15.4 5.8
    0 -11 -1 10.2 2.4
    0 -11 1 12.1 2.5
    0 -11 -1 9.5 2.5
    0 -11 1 10.2 1.6
    0 11 1 10.6 1.9
    0 11 -1 12.9 2.1
    0 -11 -1 12.7 2.5
    0 11 1 12.5 1.7
    0 -11 -1 11 1.1
    0 -11 1 8.2 2.1
    0 -11 -1 13.2 2.7
    0 -11 1 13.6 2.7
    0 -11 1 16.4 2.9
    0 -11 -1 12.5 1.9
    0 -11 -1 9.9 2.3
    0 11 -1 13.2 1.7
    0 -11 1 10.1 2.3
    0 -11 1 9.1 2.3
    0 -11 -1 11.3 2.3
    0 -11 1 10.1 2.6
    0 -11 -1 9.8 2.6
    -1 11 1 0.8 1.6
    -1 -11 -1 3.5 2.3
    1 -11 1 3.5 2.2
    1 -11 1 -0.3 1.6
    -1 -11 -1 -0.1 1.9
    1 -11 1 4.5 2.3
    -1 -11 -1 3.3 1.8
    -1 -11 -1 3.9 2
    1 -11 1 1.4 2.3
    -1 -11 -1 2.3 1.5
    -1 -11 -1 1.7 0.9
    -1 11 1 2.9 1.7
    1 -11 1 6 2.5
    -1 -11 -1 3.2 0.8
    1 -11 1 1.3 1.8
    1 -11 1 0.8 1.4
    1 -11 1 -0.9 1.9
    -1 -11 -1 -0.9 1.9
    1 -11 -1 2.3 1.3
    1 -11 -1 5 2.4
    1 -11 -1 1.5 2.2
    1 -11 -1 2.5 1.7
    -1 -11 1 -3.1 1.8
    1 -11 -1 -0.3 1.7
    -1 -11 1 0.3 1.6
    1 11 1 2 0.8
    -1 -11 1 2 1
    -1 11 -1 1.8 1.6
    -1 -11 1 3.2 2.1
    1 -11 -1 6.2 2.6
    1 -11 -1 3.7 2.2
    1 11 1 2.1 1.3
    -1 11 -1 2.5 1.8
    1 -11 -1 2.9 2
    -1 -11 1 2.8 2.3
    -1 -11 1 2.8 2.2
    -1 -11 1 1 1.5
    1 -11 -1 0.3 2.1
    -2 11 1 143.59 6.5
    2 -11 1 144.39 6.8
    2 -11 1 144.89 5.5
    2 -11 1 152.78 7.4
    2 -11 1 148.69 6.4
    -2 -11 -1 144.39 5.5
    -2 11 1 154.08 6.7
    -2 -11 -1 150.78 5.5
    -2 -11 -1 141.59 6.9
    2 -11 1 148.39 7.6
    2 -11 1 146.09 5.8
    -2 -11 -1 146.49 7.4
    -2 -11 -1 145.89 6.7
    2 -11 1 151.88 7.1
    -2 11 -1 160.98 6.6
    -2 -11 1 153.78 5.9
    2 -11 -1 149.79 7.1
    2 -11 -1 158.38 7.8
    2 -11 -1 147.79 7.1
    2 -11 -1 158.38 7.4
    -2 -11 1 154.48 7
    2 -11 -1 143.79 7.1
    2 -11 -1 142.59 5.8
    -2 -11 1 153.38 6.3
    -2 11 -1 155.78 6.9
    -2 -11 1 144.99 6.9
    2 -11 -1 145.59 5.7
    -2 -11 1 154.28 5.8
    -2 -11 1 155.48 7.5
    -3 -11 -1 92.19 4.8
    -3 11 1 88.89 4
    -3 -11 -1 90.29 5.7
    3 -11 1 94.09 3.5
    3 -11 1 95.19 6.2
    3 -11 1 89.39 6.1
    -3 -11 -1 79.09 3.9
    3 -11 1 85.39 5.8
    -3 -11 -1 92.09 5.8
    3 -11 1 86.69 5.8
    -3 -11 -1 97.29 6.4
    3 -11 1 94.49 6.4
    -3 -11 -1 89.99 3.7
    3 -11 1 96.39 4.1
    -3 11 1 103.59 5.9
    3 11 -1 92.89 3.4
    -3 11 1 94.89 6
    -3 -11 1 90.09 4.3
    3 -11 -1 85.79 5.8
    3 -11 -1 93.19 6.9
    3 11 1 86.09 3.6
    3 11 1 87.99 3.3
    -3 -11 1 97.39 5.8
    -3 -11 1 87.49 4.4
    -3 -11 1 88.59 4
    -3 -11 1 90.99 5.8
    3 -11 -1 86.79 3.9
    -3 11 -1 88.09 5.2
    -3 -11 1 87.79 5.7
    3 -11 -1 79.49 6
    3 -11 -1 80.59 6.1
    -3 11 -1 85.89 5.7
    3 -11 -1 85.79 5.9
    4 -11 1 34.8 4.4
    4 -11 1 40.5 4.9
    4 -11 1 32 4.6
    -4 11 1 23.6 4.1
    -4 -11 -1 30.2 2.7
    -4 11 1 37 4.5
    -4 -11 -1 26.2 4
    4 -11 1 31.1 5
    -4 -11 -1 24.1 3.9
    4 -11 1 38.6 4.8
    -4 -11 -1 32.4 4.5
    4 11 -1 31.2 2.8
    -4 11 1 30.9 2.9
    -4 -11 -1 28.8 3.2
    -4 -11 1 27.6 3
    -4 11 -1 22.8 4.2
    4 -11 -1 23.3 4.8
    4 -11 -1 25.2 4.1
    -4 -11 1 31.9 4.8
    -4 11 -1 31.2 4.9
    4 -11 -1 33.5 4.7
    -4 11 -1 22.6 3.9
    -4 -11 1 28.3 3.9
    -4 -11 1 29.1 2.9
    -4 11 -1 29.9 3.1
    4 11 1 30.1 2.8
    4 -11 -1 27.1 4.1
    -4 -11 1 29.3 4.2
    4 -11 -1 23.9 4.5
    5 -11 1 186.18 9.8
    -5 11 1 200.38 10.4
    5 -11 1 207.48 10.1
    -5 -11 -1 204.38 8
    5 -11 1 218.18 9.7
    -5 -11 -1 203.38 9.3
    5 -11 1 212.18 11.2
    5 -11 1 199.18 11.1
    5 -11 1 202.28 10.3
    -5 -11 -1 212.28 10.6
    5 11 -1 199.58 8.8
    -5 11 1 208.08 10.4
    -5 -11 -1 220.58 9.1
    -5 11 1 206.98 9.8
    5 -11 -1 206.18 9.8
    -5 -11 1 200.88 9.3
    -5 11 -1 208.48 9.8
    -5 -11 1 215.08 9.6
    5 -11 -1 203.28 9.7
    5 -11 -1 204.48 11.3
    -5 11 -1 217.98 10.7
    -5 -11 1 221.28 10.8
    5 -11 -1 196.98 10.1
    5 -11 -1 212.58 10.4
    5 -11 -1 203.38 11
    -5 11 -1 190.88 10.3
    6 -11 1 13.2 4.8
    -6 -11 -1 20.2 4
    6 -11 1 18.6 5.6
    -6 11 1 14.3 4.3
    6 -11 1 15.9 4.3
    6 -11 1 17.9 4.6
    6 -11 1 18.1 4
    -6 -11 -1 16.5 4.6
    -6 11 1 17.2 4.8
    -6 11 1 14.6 4.6
    -6 -11 -1 14.8 4.1
    6 -11 1 14.1 5
    6 -11 -1 12.6 5
    -6 -11 1 16.1 4.1
    6 -11 -1 14.9 4.9
    -6 11 -1 11.8 4.5
    6 -11 -1 23 4.5
    6 -11 -1 21.8 4.5
    6 -11 -1 20.2 4.8
    6 -11 -1 18.6 5.6
    -6 11 -1 8.7 4.2
    -6 11 -1 27.4 4.9
    -6 -11 1 13 3.7
    7 -11 1 28.3 6.8
    7 -11 1 22.9 5.7
    -7 11 1 42.2 6.7
    7 -11 1 17 6
    7 -11 1 40.1 5.7
    -7 11 1 32.5 5.7
    -7 11 1 33.9 6.5
    7 -11 1 32.6 6.5
    7 -11 -1 33 6.4
    -7 11 -1 34.2 6.5
    7 -11 -1 30.4 7
    7 -11 -1 40.6 5.8
    -7 11 -1 34 5.6
    7 -11 -1 33.9 6.1
    7 -11 -1 36.9 6.9
    -7 11 -1 28.5 6.3
    0 -12 -1 445.96 13.7
    0 12 1 430.36 12.1
    0 -12 -1 438.96 14.1
    0 12 -1 428.66 12.9
    0 -12 -1 442.66 12.5
    0 -12 -1 429.16 13.8
    0 12 -1 436.66 12
    0 -12 1 436.66 13.6
    0 -12 1 444.86 13.8
    0 -12 1 459.55 14.4
    0 -12 -1 433.66 14.3
    0 -12 1 433.56 12
    0 -12 1 426.16 13.6
    0 -12 -1 448.66 13.6
    0 -12 -1 430.36 11
    0 12 1 435.16 12.7
    0 -12 -1 470.05 14.1
    0 -12 1 432.36 14
    0 -12 -1 442.96 14
    0 -12 1 459.95 14.2
    0 -12 1 412.76 13.7
    -1 -12 -1 182.88 7.1
    1 -12 1 178.18 8.2
    -1 12 1 188.48 7.3
    -1 -12 -1 200.88 8.1
    1 -12 1 193.98 8.4
    -1 -12 -1 177.78 7.7
    -1 -12 -1 198.48 5.6
    -1 -12 -1 193.38 7.8
    1 -12 1 190.98 6.5
    1 -12 1 207.88 8
    -1 12 1 186.48 7.1
    -1 -12 -1 205.38 8.3
    1 -12 1 187.58 7.2
    1 -12 1 195.78 8.2
    1 -12 1 190.78 8.2
    -1 -12 -1 195.88 5.6
    1 -12 1 189.48 7.3
    -1 -12 -1 202.88 8.1
    -1 -12 1 184.28 8.1
    -1 -12 1 177.48 7.1
    1 -12 -1 192.58 8.5
    -1 -12 1 174.48 7.9
    -1 12 -1 193.18 7.1
    -1 -12 1 188.78 5.8
    1 -12 -1 191.18 7.5
    -1 -12 1 187.18 8.1
    1 -12 -1 184.28 7.9
    1 12 1 188.88 6.5
    -1 12 -1 176.48 7.3
    -1 -12 1 190.38 7.7
    1 -12 -1 198.68 8.5
    1 -12 -1 172.28 8
    -1 -12 1 193.58 7.8
    1 -12 -1 185.18 6.4
    1 -12 -1 190.08 7.4
    1 12 1 185.88 5.2
    1 -12 -1 190.18 7.3
    1 -12 -1 185.98 8.1
    -2 -12 -1 71.89 4.8
    -2 -12 -1 62.99 3.8
    2 -12 1 66.89 5.4
    2 -12 1 79.79 3.9
    -2 -12 -1 76.79 5
    -2 12 1 73.19 4.8
    2 -12 1 68.69 4.1
    2 -12 1 65.39 5.8
    2 -12 1 66.19 5.1
    2 -12 1 57.69 4.3
    -2 12 1 66.79 4.9
    2 -12 1 62.19 5.4
    -2 -12 -1 65.69 5.4
    -2 -12 -1 59.09 5
    -2 -12 -1 63.89 3.7
    2 -12 -1 63.79 5.2
    2 -12 -1 63.59 4.3
    2 -12 -1 68.69 4.1
    -2 -12 1 74.59 5.3
    -2 -12 1 63.99 3.9
    -2 -12 1 66.19 5.5
    -2 -12 1 72.69 5.2
    2 -12 -1 67.59 5.3
    -2 -12 1 65.79 4.4
    2 -12 -1 68.59 6
    -2 -12 1 60.69 4.1
    2 -12 -1 57.49 5.1
    -2 12 -1 66.09 4.6
    2 -12 -1 63.99 4.1
    -2 12 -1 57.49 4.7
    2 -12 -1 74.79 5.6
    3 -12 1 80.69 6
    3 -12 1 69.19 5.4
    -3 -12 -1 62.39 4.9
    3 -12 1 62.09 3.8
    3 -12 1 70.39 3.3
    -3 12 1 62.19 5.4
    3 -12 1 76.79 6
    3 -12 1 68.49 5.7
    -3 -12 -1 69.39 4.4
    -3 12 1 66.09 5.3
    3 12 -1 63.39 2.3
    3 -12 1 64.69 6.2
    -3 -12 -1 59.09 3.4
    -3 -12 -1 65.59 5.9
    -3 -12 -1 65.99 5.5
    -3 -12 -1 65.29 3.3
    3 -12 -1 62.79 5.5
    3 -12 -1 58.29 5.6
    -3 -12 1 60.99 5.4
    -3 12 -1 66.59 5.4
    -3 -12 1 82.89 6.2
    -3 12 -1 66.29 4.7
    -3 -12 1 63.29 3.7
    3 -12 -1 53.29 5.4
    -3 -12 1 62.09 4
    -3 -12 1 59.79 3.9
    -3 -12 1 58.79 5.4
    3 -12 -1 59.79 3.5
    3 -12 -1 58.29 5.7
    3 -12 -1 63.79 6.4
    -4 -12 -1 27 4.8
    4 -12 1 30.1 5.3
    -4 -12 -1 35.2 3.5
    4 -12 1 42.9 5.4
    4 -12 1 33.6 4.8
    -4 -12 -1 37 4.5
    4 -12 1 32 4.9
    4 -12 1 26.8 4.7
    -4 12 1 32 4.5
    -4 12 1 24.2 4.4
    4 -12 1 33.3 4.5
    -4 -12 -1 26.2 4.2
    -4 12 1 29.1 3.1
    -4 12 -1 33.7 4.5
    -4 -12 1 38.3 5.3
    -4 12 -1 32.1 3.4
    -4 -12 1 45.7 5
    -4 -12 1 39.3 3.3
    -4 -12 1 38.8 3.5
    4 -12 -1 22.8 4.8
    -4 12 -1 37.7 5.1
    4 -12 -1 27.5 4.5
    4 -12 -1 25.9 4.3
    4 -12 -1 35.5 5
    4 -12 -1 26 4.3
    4 -12 -1 32.7 5.4
    -4 -12 1 39.1 4.6
    -5 -12 -1 6.1 3.9
    5 -12 1 3.1 3.2
    5 -12 1 8.4 4
    -5 12 1 3.2 3.3
    -5 -12 -1 6.1 3.6
    -5 -12 -1 2.3 2.7
    -5 12 1 -0.9 3.6
    5 -12 1 10.8 4
    5 -12 1 5.8 4.4
    5 -12 1 10 3.6
    -5 12 1 1.2 3.6
    5 -12 1 0.1 3.7
    -5 12 -1 2.9 2.4
    -5 -12 1 4.7 3.4
    5 -12 -1 0.4 4.1
    5 -12 -1 4.7 3.5
    5 -12 -1 2.2 3.5
    -5 12 -1 -0.5 3.5
    -5 -12 1 3.3 3
    -5 -12 1 3.9 3.7
    5 -12 -1 -1.1 2.6
    5 -12 -1 4.4 3.9
    5 -12 -1 9.4 3.9
    -5 12 -1 3.8 3.9
    -6 12 1 -0.8 3.4
    6 -12 1 -5.7 3.4
    -6 12 1 1.5 3.9
    -6 -12 -1 -1.8 3.1
    6 -12 1 -3.8 3.1
    -6 12 1 3.6 4.1
    6 -12 1 -0.5 3.7
    -6 -12 -1 1.3 3.4
    6 -12 1 3.6 3.3
    -6 -12 -1 6.9 4.2
    6 -12 1 1.1 5.1
    6 -12 1 3.4 4.3
    -6 12 -1 0.1 4
    -6 -12 1 3.9 4
    6 -12 -1 -1.7 4.4
    -6 12 -1 0.2 3.3
    6 -12 -1 0.8 3.6
    6 -12 -1 4.3 4.5
    6 -12 -1 -1.6 3.5
    6 -12 -1 3.6 3.6
    -6 -12 1 1.2 3
    -6 -12 1 2.3 3.2
    6 -12 -1 8.2 4.2
    -6 12 -1 6.3 4.2
    7 -12 1 39.8 7
    -7 12 1 42.1 6.7
    7 -12 1 39.6 6.2
    -7 12 1 36 6.7
    7 -12 1 10.5 6.1
    7 -12 1 31.9 6.9
    -7 -12 -1 40.6 7.1
    -7 12 1 34.2 5.9
    7 -12 1 31.5 5.4
    -7 12 -1 38.3 6.7
    7 -12 -1 42.6 6.8
    7 -12 -1 35.4 6
    7 -12 -1 38.1 7
    -7 -12 1 35.4 6.3
    7 -12 -1 39.9 7.2
    -7 12 -1 27 6.2
    -7 12 -1 32.6 5.9
    7 -12 -1 30.1 7.1
    0 -13 -1 309.77 9.9
    0 -13 1 316.27 11.7
    0 -13 1 346.87 11.9
    0 -13 -1 329.27 11.7
    0 13 1 317.67 9.5
    0 -13 1 320.37 11.8
    0 -13 1 344.27 11.4
    0 -13 1 317.37 11.2
    0 -13 -1 317.77 11.3
    0 -13 -1 317.47 11.6
    0 -13 1 338.97 10.1
    0 13 -1 312.77 9.4
    0 -13 1 317.57 11.6
    0 -13 1 327.17 11.3
    0 13 1 334.97 10.4
    0 -13 -1 351.66 11.8
    0 13 -1 318.77 10.4
    0 -13 -1 314.27 11.1
    0 -13 -1 332.87 11.2
    0 -13 -1 323.47 11.9
    1 -13 1 58.59 5
    -1 -13 -1 71.19 5.3
    -1 -13 -1 69.59 4.5
    1 -13 1 56.89 3.4
    1 -13 1 55.09 4.4
    -1 -13 -1 58.89 5.1
    -1 -13 -1 64.39 2.7
    -1 -13 -1 63.39 4.9
    -1 -13 -1 52.49 2.6
    1 -13 1 62.19 5.3
    1 -13 1 54.29 5.2
    -1 -13 -1 57.49 4.9
    -1 13 1 58.49 4.1
    1 -13 1 53.59 5
    -1 -13 -1 58.39 4.4
    -1 13 1 59.19 4.2
    1 -13 1 64.19 4.2
    1 -13 1 58.59 5
    -1 -13 1 60.59 5
    -1 -13 1 63.09 4.7
    1 -13 -1 58.39 3.4
    1 -13 -1 51.19 4.3
    -1 -13 1 60.09 4.5
    1 13 1 61.39 2.3
    1 -13 -1 68.29 5.4
    1 13 1 56.29 3.5
    1 -13 -1 61.99 5.4
    -1 -13 1 62.89 5.3
    -1 -13 1 61.29 5.1
    1 -13 -1 64.69 4.7
    -1 -13 1 60.49 3
    -1 -13 1 67.79 5.1
    -1 13 -1 58.69 4
    1 -13 -1 66.09 5.7
    1 -13 -1 63.19 4.5
    -1 13 -1 58.49 4.3
    1 -13 -1 66.39 5
    1 -13 -1 57.69 5.1
    -2 -13 -1 128.99 7.4
    2 -13 1 126.19 7.6
    -2 13 1 114.89 6.4
    2 -13 1 119.39 7
    -2 -13 -1 121.99 5.5
    2 -13 1 130.99 7.1
    -2 -13 -1 126.09 5.2
    2 -13 1 124.29 6.7
    -2 -13 -1 108.39 6.3
    -2 -13 -1 128.29 6.6
    -2 -13 -1 114.29 6.5
    2 -13 1 116.79 5.3
    -2 13 1 131.39 6.5
    2 -13 1 118.69 7.2
    2 -13 1 126.29 5.6
    2 -13 1 124.69 5.7
    -2 -13 1 132.29 7
    -2 13 -1 126.59 6.2
    2 -13 -1 96.19 6.2
    -2 -13 1 126.79 5.7
    -2 13 -1 122.39 6.5
    2 -13 -1 121.79 5.8
    -2 -13 1 127.49 6.9
    -2 -13 1 113.89 7.2
    2 -13 -1 118.29 7.6
    2 -13 -1 119.09 7.1
    -2 -13 1 118.29 6
    2 -13 -1 124.39 7.1
    2 -13 -1 119.59 5.5
    2 -13 -1 126.49 7.1
    -2 -13 1 117.49 5.5
    2 -13 -1 125.69 5.9
    3 -13 1 38 3.3
    3 -13 1 40.5 4.4
    -3 -13 -1 42.5 4.6
    3 -13 1 44.1 4.9
    -3 13 1 33.1 4.3
    -3 13 1 48.7 4.6
    -3 -13 -1 38.1 3.1
    3 -13 1 40.2 5
    -3 -13 -1 41 3
    -3 -13 -1 43 4
    3 -13 1 46.8 5.6
    3 -13 1 41.5 3
    3 -13 1 44.8 5.2
    -3 -13 -1 39.7 4.8
    -3 -13 -1 42.6 5.2
    3 -13 -1 47 3.2
    3 -13 -1 33.7 4.7
    3 -13 -1 41.1 5.1
    -3 13 -1 38.1 4.5
    3 -13 -1 45.3 5.1
    -3 -13 1 41.1 3.3
    -3 -13 1 31.5 4.5
    -3 -13 1 42.9 5.4
    3 -13 -1 36.5 5.4
    3 -13 -1 49.5 4.8
    3 -13 -1 43.9 5.1
    -3 -13 1 45.8 3.7
    -3 -13 1 46.3 4.9
    -3 13 -1 46.7 4.8
    -3 -13 1 38.6 3.5
    4 -13 1 158.98 9.3
    4 -13 1 178.68 9.4
    4 -13 1 174.08 10.3
    -4 -13 -1 173.58 7.3
    4 -13 1 177.58 8.9
    4 -13 1 157.18 8.9
    -4 13 1 186.98 8.9
    -4 -13 -1 164.88 8.6
    -4 13 1 161.38 9
    -4 -13 -1 173.48 8.3
    -4 -13 -1 171.08 9.6
    4 -13 1 157.98 8.5
    4 -13 -1 165.88 8.9
    -4 13 -1 171.68 7.3
    -4 13 -1 173.38 8.8
    -4 -13 1 184.98 9.8
    -4 -13 1 175.38 6.8
    4 -13 -1 177.88 9.1
    -4 -13 1 156.08 8.5
    4 -13 -1 156.78 10.1
    -4 -13 1 171.08 7
    -4 13 -1 171.68 9.1
    4 -13 -1 179.28 8.8
    -4 -13 1 198.68 8.9
    4 -13 -1 177.78 9.5
    4 -13 -1 151.48 9.2
    5 -13 1 21.4 5
    5 -13 1 11.5 4.9
    5 -13 1 22 4.8
    5 -13 1 7.9 3.8
    -5 13 1 23 5.1
    5 -13 1 20.7 5.1
    -5 13 1 13 3.9
    5 -13 1 16.8 4.3
    -5 -13 -1 13 3.6
    -5 13 1 18.6 4.8
    -5 -13 -1 10.8 4.4
    -5 -13 -1 12 3.9
    -5 -13 1 16.8 4.2
    5 -13 -1 11 4.3
    5 -13 -1 17.9 4.3
    5 -13 -1 11.1 4.2
    -5 -13 1 6.9 3.6
    5 -13 -1 12.8 5.2
    -5 -13 1 14.3 4.6
    -5 13 -1 13.9 4.5
    -5 13 -1 18.6 4.7
    -5 13 -1 8.7 3.8
    5 -13 -1 20 4.6
    5 -13 -1 5.8 4.4
    6 -13 1 3.9 3.9
    6 -13 1 -2.9 3.3
    6 -13 1 3.2 4.1
    -6 13 1 0.9 4.3
    -6 -13 -1 3.5 3.5
    -6 -13 -1 1.3 4.2
    -6 -13 -1 -0.4 3.3
    -6 13 1 10.3 4.9
    6 -13 1 0.1 3.9
    -6 13 1 2.5 3.8
    6 -13 1 6.7 4.7
    6 -13 1 -9.5 4.2
    6 -13 -1 4.1 4.1
    6 -13 -1 1.8 3.9
    6 -13 -1 0.7 4.9
    -6 13 -1 1.9 3.7
    -6 -13 1 2.6 3.6
    -6 -13 1 5 4.4
    6 -13 -1 3.2 4.8
    6 -13 -1 1.4 4.1
    -6 13 -1 7.9 4.6
    -6 -13 1 5.1 4.1
    -6 13 -1 5.8 4.6
    6 -13 -1 0.6 3.5
    0 14 1 631.54 17.8
    0 14 1 623.74 16.9
    0 -14 -1 626.64 17.3
    0 -14 1 626.94 19.4
    0 14 -1 635.54 16.8
    0 -14 -1 648.44 19.1
    0 -14 1 629.04 19.5
    0 -14 1 623.94 18.8
    0 -14 -1 625.34 18.7
    0 -14 1 637.64 19.7
    0 -14 1 621.34 19.2
    0 -14 -1 617.04 19.6
    0 -14 -1 639.64 19.4
    0 -14 -1 655.73 19
    0 -14 -1 628.24 19.5
    0 -14 -1 643.94 19.4
    0 -14 1 649.04 18.9
    0 14 -1 642.84 18.1
    0 -14 1 642.74 18.9
    1 -14 1 58.59 4.8
    -1 -14 -1 60.99 4.7
    -1 -14 -1 74.79 5.7
    -1 -14 -1 60.89 4.7
    1 -14 1 67.59 5.7
    -1 -14 -1 53.79 5.4
    -1 -14 -1 60.09 3
    1 -14 1 62.19 5.7
    -1 -14 -1 63.49 5.4
    1 -14 1 55.19 5.5
    -1 -14 -1 69.59 5.5
    1 -14 1 52.89 3.6
    1 -14 1 58.29 4.6
    -1 14 1 56.09 4.2
    -1 14 1 55.99 4.5
    1 -14 1 54.39 5.4
    1 -14 1 74.69 5.5
    1 -14 -1 63.69 5.9
    1 -14 -1 58.99 4.5
    1 -14 -1 66.69 4.7
    1 -14 -1 59.79 5.6
    1 -14 -1 55.19 3.6
    -1 14 -1 67.89 4.8
    -1 -14 1 60.99 4.5
    1 14 1 59.09 3.6
    -1 -14 1 65.09 5.1
    1 -14 -1 64.49 4.7
    -1 -14 1 70.49 5.6
    1 -14 -1 71.29 5.5
    1 -14 -1 58.19 5.5
    -1 -14 1 52.29 5.2
    1 -14 -1 65.79 5.8
    -1 -14 1 65.09 5.7
    -1 -14 1 66.39 5.4
    -1 14 -1 62.09 4.3
    -2 -14 -1 35.3 4.4
    2 -14 1 42.6 3.7
    -2 -14 -1 38.5 3.3
    -2 -14 -1 31.9 3.8
    -2 14 1 30 3.9
    -2 -14 -1 28.2 4.6
    2 -14 1 38.2 5.1
    -2 -14 -1 38.1 3.5
    -2 -14 -1 29 3.9
    2 -14 1 42.3 4
    -2 14 1 37.9 4.2
    2 -14 1 33 4.6
    2 -14 1 37.2 3.7
    2 -14 1 36.3 4.6
    2 -14 1 39.1 5
    2 -14 1 34.3 4.7
    -2 -14 1 36.7 4.7
    -2 -14 1 33.5 3.9
    -2 -14 1 33.8 4.8
    2 -14 -1 43.8 5
    2 -14 -1 37.9 4.9
    2 -14 -1 30.5 4.9
    -2 14 -1 33.4 3.8
    2 -14 -1 35.9 3.6
    -2 -14 1 28.4 4.3
    2 -14 -1 34.6 4.7
    -2 -14 1 28.2 3.3
    2 -14 -1 35.8 3.5
    -2 14 -1 38.7 4.2
    2 -14 -1 36.5 3.8
    2 14 1 30.2 2.7
    2 -14 -1 30.3 4.1
    -3 14 1 69.49 5.9
    3 -14 1 69.39 5.3
    3 -14 1 75.09 4.4
    -3 -14 -1 78.99 5.6
    3 -14 1 75.09 4.6
    -3 -14 -1 64.69 4.7
    3 -14 1 72.29 6.4
    3 -14 1 76.29 7.2
    -3 -14 -1 63.49 5.7
    -3 -14 -1 78.79 7
    -3 14 1 90.59 6.5
    -3 -14 -1 75.99 4.1
    -3 -14 -1 72.49 4
    3 -14 1 75.39 6.6
    3 -14 1 83.89 6.9
    3 -14 -1 86.09 6.6
    3 -14 -1 66.09 6
    -3 14 -1 72.59 6
    -3 -14 1 68.79 4.2
    -3 -14 1 71.89 4.6
    3 -14 -1 63.49 5.4
    -3 14 -1 68.19 6
    3 -14 -1 71.09 6.4
    -3 -14 1 71.59 6.5
    -3 -14 1 71.69 6.8
    3 -14 -1 71.19 4.1
    3 -14 -1 83.89 6
    -3 -14 1 76.49 4.6
    -3 -14 1 71.69 5.5
    3 -14 -1 72.99 7.1
    4 -14 1 86.19 7.1
    4 -14 1 71.19 7.7
    4 -14 1 91.19 7.2
    -4 -14 -1 87.89 6.7
    4 -14 1 89.99 6.5
    -4 14 1 91.49 7
    -4 -14 -1 87.89 6.7
    -4 14 1 83.19 6.8
    4 -14 1 83.39 7.5
    -4 -14 -1 92.39 5.4
    4 -14 1 75.69 7.3
    -4 -14 -1 88.49 7.9
    4 -14 -1 92.19 6.5
    4 -14 -1 93.39 7.1
    -4 -14 1 84.69 6.5
    -4 -14 1 91.49 6.9
    4 -14 -1 82.69 7.7
    -4 -14 1 94.49 7.8
    -4 14 -1 72.19 6.5
    -4 14 -1 83.19 5.3
    4 -14 -1 81.79 6.5
    -4 14 -1 82.09 6.7
    4 -14 -1 97.99 7.2
    4 -14 -1 75.19 7.7
    -5 14 1 16.8 5.1
    5 -14 1 14.5 4.3
    -5 -14 -1 22.1 4.4
    5 -14 1 20.8 5.7
    -5 -14 -1 17.8 5
    -5 14 1 21.6 5.1
    -5 14 1 13.4 3.6
    -5 -14 -1 16.8 4.2
    5 -14 1 21.7 5
    5 -14 1 18.9 5
    5 -14 1 24.4 4.9
    5 -14 1 16.7 4.4
    -5 -14 1 19.5 4.3
    -5 14 -1 19.9 4.4
    5 -14 -1 25.1 4.9
    -5 -14 1 17.5 4.3
    5 -14 -1 22.6 4.9
    5 -14 -1 10 5.2
    5 -14 -1 14 4.8
    5 -14 -1 22 4.7
    -5 14 -1 18.4 5
    5 -14 -1 22.5 5
    -5 -14 1 17.7 5
    -5 14 -1 8.9 4.3
    6 -14 1 36.3 7.3
    6 -14 1 43.9 6.6
    6 -14 1 34.7 6.8
    -6 -14 -1 34.7 6.4
    -6 -14 -1 46.6 5.9
    -6 14 1 44.5 5.8
    6 -14 1 58.39 7.3
    -6 14 1 44.9 6.6
    -6 14 1 44.7 6.8
    -6 -14 -1 40.9 5.5
    6 -14 1 39.7 5.7
    6 -14 1 51.69 6.4
    -6 14 -1 41.2 6.5
    -6 -14 1 39.5 5.6
    6 -14 -1 45 7.7
    -6 14 -1 48.7 6.9
    6 -14 -1 36.7 6.6
    -6 14 -1 56.29 6.7
    -6 -14 1 51.19 6.5
    6 -14 -1 44.1 6.5
    6 -14 -1 42.4 6.5
    6 -14 -1 41.2 5.8
    6 -14 -1 51.19 6.9
    -6 -14 1 44.9 6.7
    0 -15 1 150.38 8
    0 -15 -1 154.78 7.5
    0 -15 1 140.49 8.1
    0 -15 -1 136.89 8
    0 -15 -1 151.28 7.6
    0 -15 -1 159.78 6.2
    0 15 1 152.98 6.5
    0 -15 1 158.58 7.6
    0 -15 1 153.88 8.3
    0 -15 -1 156.58 8.4
    0 -15 1 157.88 7.9
    0 -15 -1 145.39 7.9
    0 -15 1 145.79 7.8
    0 15 -1 150.48 6.7
    0 -15 -1 158.48 7.7
    0 15 1 148.79 5.7
    0 -15 1 142.49 7.5
    0 -15 -1 143.89 8
    1 -15 1 134.39 5.3
    -1 -15 -1 123.29 5.8
    1 -15 1 120.09 7.5
    -1 -15 -1 138.09 7.3
    -1 -15 -1 133.49 7.4
    -1 15 1 120.09 6.2
    1 -15 1 129.19 6.7
    -1 -15 -1 135.79 7.6
    -1 -15 -1 122.09 6.3
    1 -15 1 131.79 7.5
    1 -15 1 123.49 7.6
    -1 -15 -1 130.69 7.4
    1 15 -1 118.29 5.6
    1 -15 1 125.59 6.6
    1 -15 1 131.29 7.4
    -1 -15 -1 129.69 7.5
    1 -15 1 117.69 7.4
    -1 15 1 139.79 6.2
    -1 -15 1 142.29 7.3
    1 -15 -1 120.39 5
    1 -15 -1 125.19 7.7
    1 -15 -1 129.29 6.5
    -1 -15 1 118.69 7.2
    1 -15 -1 129.69 7.5
    -1 -15 1 122.19 6.4
    -1 -15 1 121.19 7.5
    -1 -15 1 120.59 7.3
    1 -15 -1 127.19 6.4
    1 -15 -1 129.19 7.8
    1 -15 -1 122.59 6.6
    -1 -15 1 132.09 7.4
    1 15 1 129.39 5.7
    1 -15 -1 130.99 7.7
    -1 15 -1 135.19 6
    -1 -15 1 130.99 6.6
    1 -15 -1 128.69 7.3
    -1 15 -1 120.49 6.4
    -1 -15 1 121.29 4.8
    2 -15 1 103.29 5.9
    -2 -15 -1 102.89 6.8
    2 -15 1 87.79 7.3
    -2 -15 -1 112.59 6.6
    -2 -15 -1 106.09 7.3
    2 -15 1 113.49 7.5
    2 -15 1 86.49 6.9
    -2 15 1 103.09 6.4
    2 -15 1 103.19 5.6
    2 -15 1 102.89 7.1
    2 -15 1 108.69 5.5
    -2 -15 -1 101.69 5.1
    -2 -15 -1 106.89 6.5
    -2 15 1 101.79 6.2
    2 -15 1 100.99 7
    -2 -15 -1 107.59 5.5
    -2 -15 1 106.09 7
    2 -15 -1 100.69 6.5
    -2 -15 1 97.89 5.5
    2 -15 -1 104.39 6.7
    2 -15 -1 106.49 5.9
    -2 -15 1 97.89 6
    2 -15 -1 103.09 7.1
    2 -15 -1 101.59 7.1
    -2 -15 1 98.39 6.3
    -2 -15 1 100.59 5.6
    2 15 1 101.19 4.7
    -2 15 -1 96.59 6.1
    2 -15 -1 104.29 7.3
    2 -15 -1 111.59 5.7
    2 -15 -1 104.89 7.7
    -2 15 -1 95.59 6.2
    -2 -15 1 102.69 7.2
    2 -15 -1 93.39 5.3
    -3 -15 -1 76.59 5.8
    3 -15 1 69.49 6.6
    -3 -15 -1 65.39 6.8
    3 -15 1 61.59 6.3
    3 -15 1 58.79 4.4
    3 -15 1 71.59 6.6
    3 -15 1 70.29 6.7
    3 -15 1 66.69 6.6
    3 -15 1 72.69 5.6
    -3 -15 -1 70.09 6.3
    -3 -15 -1 69.69 4.9
    -3 15 1 58.89 5.7
    -3 15 1 64.59 6
    3 -15 1 70.39 7.3
    -3 15 -1 71.79 5.9
    -3 -15 1 76.79 6.6
    3 -15 -1 69.79 6.4
    -3 15 -1 74.09 6.2
    3 -15 -1 80.59 7.1
    3 -15 -1 71.99 6.6
    3 -15 -1 73.29 6.6
    -3 -15 1 70.39 4.4
    3 -15 -1 70.99 7.3
    -3 -15 1 72.99 6.5
    -3 -15 1 70.29 4.7
    -3 -15 1 70.59 7.1
    -3 -15 1 59.29 4.4
    3 -15 -1 66.39 6.4
    3 -15 -1 82.99 5.5
    -4 -15 -1 82.59 7
    -4 -15 -1 72.59 6.8
    -4 -15 -1 77.99 5.2
    -4 15 1 71.19 6.7
    4 -15 1 76.59 7.4
    4 -15 1 75.59 7.3
    4 -15 1 89.99 6.6
    -4 15 1 84.49 7.4
    4 -15 1 75.69 8.1
    4 -15 1 69.59 7.2
    4 -15 1 87.29 7.4
    -4 -15 -1 90.69 8.3
    4 -15 -1 82.89 7.6
    -4 -15 1 83.99 8
    4 -15 -1 75.39 6.2
    4 -15 -1 88.99 7.6
    -4 15 -1 81.49 7.1
    4 -15 -1 81.19 7.9
    4 -15 -1 89.99 7.6
    -4 15 -1 79.99 8.4
    -4 -15 1 79.09 7
    4 -15 -1 87.59 8.5
    -4 -15 1 87.09 6.8
    -4 15 -1 81.19 6.9
    -5 -15 -1 13.3 4.9
    -5 15 1 11.5 4.8
    5 -15 1 14.4 5.5
    5 -15 1 7.6 4.4
    -5 15 1 6.1 4.1
    5 -15 1 10.8 4.3
    5 -15 1 10 4.5
    5 -15 1 16.7 5
    -5 -15 -1 18.4 4.2
    -5 -15 -1 5.8 3.9
    -5 15 1 14 3.7
    5 -15 1 11.3 4.3
    5 -15 -1 11.9 4.2
    -5 -15 1 11.9 4.8
    5 -15 -1 6.8 5.1
    -5 15 -1 12.2 4.6
    5 -15 -1 20.3 5.1
    -5 -15 1 21.4 4.4
    -5 -15 1 11.9 4.2
    5 -15 -1 14.6 4.9
    -5 15 -1 15.1 4.2
    5 -15 -1 20.1 4.8
    5 -15 -1 19.2 5.2
    -5 15 -1 17.2 5.2
    6 -15 1 34.6 6.4
    -6 -15 -1 44.8 6.4
    -6 -15 -1 37.1 7
    -6 15 1 45.2 7
    6 -15 1 52.89 7.5
    6 -15 1 51.89 6.6
    -6 -15 -1 51.19 8.1
    6 -15 1 40.4 6.1
    -6 15 1 41.2 6.6
    6 -15 1 35.7 6.7
    6 -15 1 38.3 7.7
    -6 15 1 39.5 6.2
    6 -15 -1 28.8 7.1
    6 -15 -1 46.8 6.9
    6 -15 -1 42 6.3
    6 -15 -1 46.5 6.3
    -6 15 -1 26.9 6.1
    6 -15 -1 34 6.6
    6 -15 -1 35.6 6.4
    -6 15 -1 41.3 6.6
    -6 -15 1 43 6.1
    -6 15 -1 46.2 6
    -6 -15 1 46.2 7.1
    -6 -15 1 27.6 5.4
    0 -16 1 36.5 4.6
    0 16 1 38.8 3.2
    0 -16 1 39.9 3.6
    0 -16 -1 40.5 5.1
    0 -16 -1 33.4 4.5
    0 -16 -1 43.4 4.8
    0 -16 1 44.7 4.9
    0 16 -1 34.3 3.8
    0 -16 1 38.8 5.2
    0 -16 -1 39 4.7
    0 -16 -1 45.4 5.4
    0 -16 -1 46 3.7
    0 16 1 40.2 3.9
    0 -16 1 31.9 4.5
    0 -16 -1 33.7 4.9
    0 -16 1 35.2 4.6
    0 -16 -1 34.1 4.7
    0 -16 1 46.5 5.5
    0 -16 1 38.8 5
    1 -16 1 276.87 10.4
    -1 16 1 259.17 10
    -1 -16 -1 273.77 11.4
    1 -16 1 286.47 11.6
    -1 -16 -1 262.27 10.9
    1 16 -1 265.07 9.4
    1 -16 1 273.37 10.2
    1 -16 1 282.37 11.4
    -1 16 1 273.97 9.5
    -1 -16 -1 277.47 11.2
    -1 -16 -1 272.67 10.3
    1 -16 1 265.17 11.6
    -1 -16 -1 265.17 11.3
    1 -16 1 278.87 11.7
    1 -16 1 266.67 11.4
    1 -16 1 260.97 10
    1 -16 -1 257.97 11.5
    -1 -16 1 267.77 11.3
    -1 -16 1 271.57 11.4
    -1 -16 1 270.07 10.5
    1 -16 -1 247.38 10.8
    -1 16 -1 263.27 9.4
    -1 16 -1 253.47 10
    1 -16 -1 251.47 10.1
    1 -16 -1 263.17 11.3
    1 -16 -1 273.37 10.4
    -1 -16 1 261.87 10.8
    1 -16 -1 251.97 11.3
    1 -16 -1 261.67 11.6
    -1 -16 1 267.97 11.6
    -1 -16 1 264.57 10
    -1 -16 1 268.67 11
    1 -16 -1 255.77 9.9
    1 16 1 247.38 9
    -2 -16 -1 19.8 3.7
    2 -16 1 21.4 4.5
    -2 16 1 15.9 3.5
    2 -16 1 20.7 3.2
    2 -16 1 20.5 3.1
    -2 16 1 20.1 3.7
    2 -16 1 8.3 3.4
    -2 -16 -1 21.2 4.5
    2 -16 1 20.6 4.4
    -2 -16 -1 15.2 2.8
    2 -16 1 23 4.2
    -2 -16 -1 22 3.2
    2 -16 1 20.9 4.5
    -2 -16 -1 16.5 3.5
    2 -16 1 22.1 3.4
    -2 -16 -1 11.5 3.7
    2 -16 1 16.4 4.4
    -2 -16 1 17.3 4
    -2 -16 1 15.5 3.3
    2 -16 -1 17.9 3.3
    -2 -16 1 17.8 3.2
    2 -16 -1 11.2 3.9
    -2 16 -1 13.8 3.4
    -2 16 -1 12.8 3.3
    2 -16 -1 19.2 4.7
    2 16 1 15.9 2.5
    2 -16 -1 17 3.6
    2 -16 -1 22.6 4.2
    -2 -16 1 18.3 4.4
    2 -16 -1 20.7 3.9
    2 -16 -1 21.7 4.5
    -2 -16 1 19.6 4.2
    2 -16 -1 21.9 3.7
    2 -16 -1 19.2 3.1
    -2 -16 1 16 3.1
    -3 -16 -1 249.08 11.7
    3 -16 1 265.97 9.3
    -3 -16 -1 244.28 9.7
    3 -16 1 253.37 11.8
    3 -16 1 229.18 11.2
    -3 16 1 276.77 11.1
    3 -16 1 231.78 11.1
    3 -16 1 249.48 11.7
    -3 16 1 251.57 10.7
    3 -16 1 239.88 11.3
    -3 -16 -1 240.98 11.2
    3 -16 1 244.38 10
    -3 -16 -1 250.07 10.9
    3 -16 1 243.58 12.3
    3 -16 -1 257.47 10.2
    -3 -16 1 250.27 12.1
    -3 -16 1 250.07 11.4
    3 -16 -1 231.28 11
    -3 16 -1 253.47 11
    3 -16 -1 254.27 11.8
    -3 -16 1 237.98 11.3
    3 -16 -1 253.07 11.8
    3 -16 -1 250.87 11.5
    3 -16 -1 264.17 12.8
    -3 16 -1 243.78 10.7
    -3 -16 1 249.97 9.3
    4 -16 1 53.99 6.2
    4 -16 1 47.9 6.1
    4 -16 1 50.59 6.4
    -4 16 1 51.99 6.1
    -4 -16 -1 40.7 5.8
    -4 16 1 55.49 6.1
    4 -16 1 47.9 5.9
    -4 -16 -1 48.5 6.7
    4 -16 1 39.8 6.7
    4 -16 1 61.59 7.1
    -4 -16 -1 54.89 6.1
    4 -16 -1 50.89 5.9
    -4 16 -1 51.69 6
    4 -16 -1 50.59 6.5
    -4 16 -1 48.9 5.9
    -4 -16 1 50.39 6.1
    4 -16 -1 50.59 7.1
    4 -16 -1 42.3 6.2
    -4 -16 1 55.89 6.1
    -4 -16 1 53.69 6.9
    4 -16 -1 53.49 6.4
    4 -16 -1 51.19 6.3
    -5 -16 -1 10.3 3.9
    5 -16 1 9.8 4.4
    -5 -16 -1 17 5.3
    5 -16 1 22.7 4.9
    5 -16 1 10.1 4.4
    -5 16 1 8.2 4.5
    -5 -16 -1 10.8 4.2
    5 -16 1 15.6 5.1
    -5 16 1 4.8 4.9
    5 -16 1 10.7 4.6
    -5 16 1 11.1 3.6
    5 -16 1 6.2 5.4
    -5 16 -1 18.1 5.4
    -5 16 -1 20.6 5.1
    5 -16 -1 8.8 5.5
    -5 16 -1 11.4 3.7
    5 -16 -1 28.7 5.6
    5 -16 -1 19 5.3
    -5 -16 1 9.7 4.3
    5 -16 -1 17.8 4.9
    -5 -16 1 21.5 4.9
    5 -16 -1 15 5.6
    -5 -16 1 14.8 5.2
    5 -16 -1 18.2 5
    0 -17 -1 127.49 7.4
    0 -17 1 112.79 7.1
    0 -17 -1 117.09 7.2
    0 -17 -1 116.29 7.2
    0 17 1 121.29 6.1
    0 -17 -1 93.49 7.4
    0 -17 -1 112.69 7.5
    0 -17 1 120.89 8
    0 -17 1 112.09 5.6
    0 -17 1 134.99 7.5
    0 -17 1 111.29 7.4
    0 -17 -1 111.59 7
    0 -17 1 117.19 7.9
    0 -17 1 124.49 7.7
    0 -17 -1 120.89 7.9
    0 -17 -1 105.49 7.3
    0 17 -1 110.59 6.1
    0 -17 1 112.79 7.1
    -1 -17 -1 45.5 5.4
    1 17 -1 46.3 4.1
    1 -17 1 37.4 5.4
    1 -17 1 53.09 5.8
    -1 -17 -1 48.3 5.5
    1 -17 1 43.7 5.7
    1 -17 1 45.2 4.9
    -1 -17 -1 47.9 4.8
    -1 -17 -1 52.09 5.8
    1 -17 1 45 5.3
    -1 -17 -1 37.5 5.2
    -1 17 1 45.6 4.1
    1 -17 1 51.79 4.8
    1 -17 1 47.3 5
    -1 17 1 46.2 4.6
    1 -17 1 45.2 5.7
    -1 -17 1 40.4 5.5
    -1 -17 1 48.4 4.8
    1 -17 -1 49.99 5.9
    -1 17 -1 39.3 4.4
    -1 -17 1 54.39 5.3
    1 -17 -1 51.29 4.6
    1 17 1 48.9 4.1
    -1 -17 1 47.3 5.4
    -1 17 -1 44.1 4.1
    -1 -17 1 52.59 5.9
    1 -17 -1 43 4.8
    1 -17 -1 55.49 6
    -1 -17 1 43.7 5
    1 -17 -1 54.99 5.8
    1 -17 -1 43.4 5.7
    1 -17 -1 35.4 4.5
    1 -17 -1 55.09 6
    -2 17 1 27.8 4.2
    2 -17 1 26.5 3.6
    -2 -17 -1 20.7 3.3
    -2 -17 -1 26 4.6
    -2 17 1 22.7 4.3
    -2 -17 -1 26.6 4.9
    2 -17 1 24.4 4.2
    -2 -17 -1 27.4 4.2
    2 -17 1 24.7 5.1
    2 -17 1 22.7 4.6
    2 -17 1 18.8 4.7
    2 -17 1 28.8 5
    2 17 -1 27.3 3.2
    -2 -17 -1 23.5 4.5
    2 -17 1 17.7 4.5
    -2 -17 1 28 4.9
    2 -17 -1 26.4 5
    2 -17 -1 28.4 4.6
    -2 -17 1 24.7 4.7
    -2 -17 1 21.1 4.8
    -2 17 -1 24.9 4
    2 -17 -1 24.3 4.8
    2 -17 -1 29.8 5.1
    -2 17 -1 30.4 4.2
    2 17 1 24.6 3.4
    2 -17 -1 17.8 4.8
    -2 -17 1 35.7 4.4
    2 -17 -1 24.6 4.2
    -2 -17 1 27.5 3.8
    -2 -17 1 29.8 3.8
    2 -17 -1 27.8 4
    2 -17 -1 22.4 3.6
    3 -17 1 82.79 7.7
    3 -17 1 95.49 8.1
    3 -17 1 92.89 7.7
    -3 -17 -1 83.99 5.5
    3 -17 1 80.39 8.2
    -3 17 1 84.99 6.9
    -3 -17 -1 95.09 7.5
    3 -17 1 83.09 5.4
    -3 17 1 75.79 6.7
    -3 -17 -1 99.79 7.5
    3 -17 1 88.79 7
    -3 -17 -1 80.49 7.1
    3 -17 1 79.69 7.3
    3 -17 1 88.59 6
    3 -17 -1 78.29 7.5
    3 -17 -1 79.29 7.5
    3 -17 -1 87.09 7.8
    -3 -17 1 80.89 7.3
    -3 17 -1 76.19 6.3
    -3 17 -1 83.49 6.9
    3 -17 -1 87.99 6
    3 -17 -1 85.89 8.3
    -3 -17 1 83.29 7.3
    -3 -17 1 87.19 8.1
    3 -17 -1 92.39 7.6
    3 -17 -1 83.69 7.7
    -4 17 1 43.5 6.2
    4 -17 1 56.89 6.9
    4 -17 1 54.59 7
    4 -17 1 63.49 6.4
    4 -17 1 51.99 6.9
    4 -17 1 48.7 7.1
    4 -17 1 44.8 6.2
    4 -17 1 53.19 6.5
    -4 17 1 48.7 6
    -4 -17 -1 45.9 5.8
    -4 -17 -1 63.09 6.9
    -4 -17 -1 48.3 6.9
    -4 17 -1 49.8 6
    4 -17 -1 49.6 6.4
    4 -17 -1 52.49 5.9
    -4 -17 1 50.59 7.1
    4 -17 -1 43.8 7.1
    4 -17 -1 54.09 7
    -4 17 -1 45.6 5.9
    -4 -17 1 56.49 6.7
    -4 -17 1 41.4 5.9
    4 -17 -1 58.19 6.7
    4 -17 -1 31.6 5.7
    -5 17 1 -0.6 3.9
    -5 -17 -1 1.2 3.8
    5 -17 1 0.7 3.9
    5 -17 1 3.3 4.1
    -5 -17 -1 9.8 5
    5 -17 1 2 5.3
    -5 17 1 1.7 3.8
    -5 17 1 0.1 4.4
    5 -17 1 8.2 4.8
    -5 -17 -1 1.3 3.4
    5 -17 1 2.7 4.4
    5 -17 1 -2.7 3.2
    5 -17 -1 1.1 5
    -5 17 -1 14.2 4.4
    -5 17 -1 1.5 4.8
    5 -17 -1 6.4 6
    -5 -17 1 8.2 4.4
    5 -17 -1 0 3.9
    5 -17 -1 1.5 4
    -5 -17 1 -6.5 4.2
    5 -17 -1 -2.5 4.5
    -5 -17 1 5 3.8
    -5 17 -1 -4.5 3.9
    5 -17 -1 -8.7 3.5
    0 -18 -1 47.3 5.8
    0 -18 1 30.7 4.7
    0 -18 1 39 5.6
    0 18 1 43.3 4.3
    0 -18 1 41.1 5.1
    0 -18 1 42 5
    0 -18 1 35.8 5.3
    0 -18 -1 46.7 5.8
    0 -18 -1 32.7 5.3
    0 18 -1 40.3 4.2
    0 -18 1 35.7 5.4
    0 -18 1 36.8 5.6
    0 -18 -1 43.8 5.3
    0 -18 -1 44.9 5.2
    0 -18 -1 42.7 5.3
    -1 -18 -1 221.38 9.5
    1 -18 1 211.18 9.2
    1 -18 1 199.18 10.5
    1 -18 1 216.58 10.8
    1 -18 1 216.68 10.7
    -1 18 1 210.38 9
    -1 -18 -1 196.78 10.2
    -1 -18 -1 199.68 10.1
    -1 -18 -1 204.58 10.2
    1 -18 1 202.28 10.5
    1 -18 1 215.88 10.4
    1 -18 1 198.58 8.8
    1 -18 1 208.88 9.4
    -1 -18 -1 201.28 10.4
    -1 18 1 239.08 9.6
    1 18 -1 198.28 8.3
    -1 -18 -1 192.78 8.5
    -1 -18 1 206.38 10.5
    1 -18 -1 203.08 8.7
    1 -18 -1 196.88 10
    -1 -18 1 196.98 8.9
    -1 -18 1 212.68 9.5
    1 -18 -1 211.58 9.8
    -1 -18 1 212.88 10.2
    1 -18 -1 205.28 10.8
    1 -18 -1 200.38 10.4
    -1 -18 1 207.88 9.8
    -1 18 -1 188.88 8.9
    1 -18 -1 190.18 10.4
    1 -18 -1 203.18 10.4
    1 18 1 196.18 8
    1 -18 -1 196.28 9.4
    -1 -18 1 209.08 10.4
    2 -18 1 58.09 6.7
    2 18 -1 73.59 4.6
    2 -18 1 67.09 5.6
    -2 -18 -1 62.19 6.5
    2 -18 1 58.29 6.6
    -2 18 1 67.29 6
    2 -18 1 58.19 7.3
    2 -18 1 62.99 5.4
    -2 -18 -1 71.99 5.9
    -2 18 1 62.79 5.6
    -2 -18 -1 65.59 7.1
    2 -18 1 63.49 6.9
    2 -18 1 60.09 5.8
    -2 -18 -1 63.49 5
    -2 -18 -1 61.99 6.5
    -2 -18 1 69.29 5.4
    -2 -18 1 60.49 6.5
    2 -18 -1 68.69 5.3
    2 -18 -1 63.19 5.4
    -2 18 -1 63.69 5.6
    2 -18 -1 67.89 7
    2 -18 -1 57.99 6.7
    2 -18 -1 61.59 6.8
    -2 -18 1 63.79 5.8
    2 -18 -1 66.79 7
    -2 18 -1 56.19 5.7
    2 -18 -1 64.69 7.2
    -2 -18 1 58.99 6.8
    2 -18 -1 70.19 6.2
    -2 -18 1 66.19 6.9
    -3 -18 -1 49.2 6.3
    3 -18 1 52.59 7
    -3 18 1 40.1 5.4
    3 -18 1 49.3 6.6
    3 -18 1 47.3 6.5
    -3 -18 -1 38.7 5.6
    3 -18 1 43.7 5.6
    3 -18 1 49.9 6.6
    -3 -18 -1 48 5.9
    3 -18 1 46.6 6.4
    -3 18 1 47.3 5.5
    -3 -18 -1 40.3 4.7
    3 -18 -1 48.8 6.5
    -3 -18 1 37.8 5.6
    3 -18 -1 39.6 6.7
    -3 -18 1 38.8 6.3
    -3 18 -1 40.9 5.6
    3 -18 -1 42.9 6.1
    3 -18 -1 48.8 6.5
    3 -18 -1 32.6 5.8
    3 -18 -1 42.5 5.6
    -3 -18 1 45.1 5.8
    -3 18 -1 48.1 5.4
    4 -18 1 -0.3 3.9
    4 -18 1 3.7 4.3
    4 -18 1 0 3.9
    -4 -18 -1 0.9 3.9
    4 -18 1 1.2 4.3
    4 -18 1 2.7 4.8
    4 -18 1 0.5 3.6
    -4 -18 -1 -0.4 4.5
    -4 -18 -1 3.7 4
    -4 18 1 0.2 3.4
    -4 18 1 3.7 3.7
    4 -18 -1 2 4
    4 -18 -1 0.8 4.2
    4 -18 -1 -7.3 3.9
    4 -18 -1 5.9 5
    -4 18 -1 -5.1 3.6
    4 -18 -1 5.9 4.5
    -4 18 -1 6.5 3.9
    -4 -18 1 2.6 4
    4 -18 -1 -1.4 3.9
    -4 -18 1 3.2 3.9
    -4 -18 1 2.6 4.8
    -5 -18 -1 11 4.6
    5 -18 1 0 4.6
    5 -18 1 14.1 5.4
    5 -18 1 9.3 5.7
    5 -18 1 11.1 4.8
    5 -18 1 2.5 4.8
    -5 18 1 5 4.3
    -5 18 1 9.8 4.6
    -5 -18 -1 3.5 4.2
    -5 -18 -1 2.6 5.1
    5 -18 1 7.5 4.8
    5 -18 1 14.7 4.3
    -5 18 -1 11.1 5.5
    5 -18 -1 20.2 5
    -5 18 -1 6.5 5
    -5 18 -1 12.1 4.7
    5 -18 -1 4.1 4.6
    5 -18 -1 4 5.1
    -5 -18 1 5 5
    -5 -18 1 14.6 4.6
    5 -18 -1 11.6 5.2
    5 -18 -1 -0.4 6
    -5 -18 1 8.5 4.6
    5 -18 -1 8.8 5.2
    0 -19 1 2.4 3.2
    0 -19 1 7 3.4
    0 -19 -1 1.3 3.2
    0 -19 1 3.1 3.8
    0 -19 -1 -2.8 3.3
    0 -19 1 -1.1 2.6
    0 19 -1 1.6 2.8
    0 -19 1 4.7 4.1
    0 -19 -1 0.2 3.4
    0 -19 -1 3.4 3.8
    0 19 1 5.7 2.6
    0 -19 -1 2.4 3.2
    0 -19 -1 -0.8 3.1
    0 -19 1 4.5 3.4
    1 -19 1 39.4 5.5
    1 -19 1 38.4 5.1
    -1 19 1 48.5 5.1
    -1 -19 -1 43.3 5.1
    1 19 -1 40.8 4.3
    1 -19 1 43.8 6.1
    1 -19 1 42.4 5.2
    -1 -19 -1 47.7 6.1
    -1 -19 -1 38.7 5.4
    1 -19 1 47.2 6.2
    -1 -19 -1 41.8 5.9
    -1 -19 -1 44.7 5.8
    1 -19 1 45.9 6.2
    1 -19 1 39.2 5.9
    1 -19 -1 50.39 6.3
    -1 -19 1 36.5 5.4
    1 -19 -1 34.7 5.6
    1 -19 -1 39.2 5.8
    -1 19 -1 40 4.7
    1 -19 -1 36.6 5.8
    1 -19 -1 37.3 5.2
    -1 -19 1 39.8 4.7
    -1 -19 1 39.2 5.7
    1 -19 -1 28.9 4.6
    1 19 1 32 3.7
    1 -19 -1 31.8 5.6
    -1 -19 1 47.5 6
    -1 -19 1 41.6 5
    -1 -19 1 38.4 5.2
    2 -19 1 6 4.1
    2 -19 1 -3.7 2.9
    -2 -19 -1 1.9 3.8
    2 -19 1 -4.4 3.9
    2 -19 1 -4.4 3.4
    -2 -19 -1 -0.7 3.6
    -2 -19 -1 0.3 4.1
    -2 -19 -1 -1.6 2.9
    2 -19 1 -0.2 4.2
    2 -19 1 0.5 2.6
    -2 19 1 -0.7 2.8
    -2 19 1 5.6 2.9
    2 -19 1 2.6 4
    2 -19 -1 -1.2 3.9
    -2 19 -1 5.5 2.9
    -2 -19 1 -0.1 3.7
    -2 -19 1 -1.9 3.4
    2 -19 -1 4.1 3.2
    2 -19 -1 -1.9 3.8
    -2 -19 1 -2.2 3.8
    -2 19 -1 4.3 3.2
    -2 -19 1 4.5 3
    2 -19 -1 -0.7 2.6
    -2 -19 1 0.7 2.8
    2 -19 -1 0.5 3.8
    2 -19 -1 -2.9 3.7
    2 -19 -1 0.3 3.6
    -3 19 1 50.59 6
    -3 -19 -1 71.49 8.1
    -3 -19 -1 61.29 6.7
    3 -19 1 66.29 7.6
    3 -19 1 78.69 8
    -3 19 1 56.19 6.3
    3 -19 1 71.39 7.6
    -3 -19 -1 61.09 6.7
    3 -19 1 56.09 7.5
    3 -19 1 55.29 6.3
    3 -19 1 67.09 7
    -3 -19 1 50.29 7.1
    3 -19 -1 57.69 7.7
    -3 19 -1 71.49 6.6
    3 -19 -1 67.09 7.5
    3 -19 -1 51.49 7
    3 -19 -1 63.09 6.8
    -3 19 -1 60.79 6.5
    -3 -19 1 65.69 7.2
    3 -19 -1 71.29 7.7
    -3 -19 1 67.19 7.4
    3 -19 -1 63.89 7.4
    -4 -19 -1 49 7.4
    -4 -19 -1 48 6.6
    4 -19 1 44.4 6.8
    4 -19 1 40.7 6.7
    4 -19 1 47.9 8.3
    -4 19 1 42.4 6
    4 -19 1 58.49 7.5
    -4 -19 -1 45.7 6.6
    -4 19 1 50.49 6.3
    4 -19 1 46.9 6.6
    4 -19 1 37.2 6.6
    -4 -19 1 54.69 6.5
    4 -19 -1 44.9 6.3
    4 -19 -1 52.29 7.1
    -4 -19 1 44.5 7.3
    4 -19 -1 57.49 7.5
    -4 19 -1 49 6.5
    4 -19 -1 31.7 7
    4 -19 -1 51.19 7.3
    4 -19 -1 49.8 6.7
    -4 -19 1 45.1 6.5
    -4 19 -1 48.8 6.3
    0 -20 -1 50.79 6.5
    0 -20 -1 44.9 6.5
    0 -20 1 48.5 6
    0 -20 -1 45.7 5.8
    0 -20 -1 54.59 6.6
    0 -20 1 49.1 6
    0 -20 1 62.29 6.5
    0 -20 -1 49.8 5.8
    0 -20 1 53.59 6.8
    0 -20 1 36.3 5.8
    0 -20 -1 47.5 6.1
    0 20 -1 53.19 5.4
    0 -20 1 54.39 6.4
    0 20 1 59.69 5.3
    1 -20 1 3.7 3.4
    1 -20 1 9.4 3.5
    -1 -20 -1 11.7 3.7
    1 -20 1 10.7 4.8
    -1 -20 -1 10.1 4.4
    1 -20 1 6 4.2
    -1 -20 -1 14.9 3.7
    1 -20 1 8 4.2
    1 -20 1 8 4.3
    -1 -20 -1 15.6 4.4
    -1 20 1 7.2 3.2
    1 -20 1 10.8 4.5
    -1 -20 -1 5.3 4.2
    1 20 -1 12.9 3
    1 -20 -1 9.1 4.5
    1 -20 -1 3.3 4.1
    1 -20 -1 9.9 4
    -1 -20 1 3.7 3.4
    1 -20 -1 8.1 4.1
    -1 20 -1 4.1 3.1
    -1 -20 1 9.3 4.2
    1 -20 -1 5.1 3.5
    1 -20 -1 12.1 4.8
    -1 -20 1 7.3 3.4
    1 -20 -1 5.8 4.1
    -1 -20 1 5 4.1
    -2 20 1 108.19 7.6
    -2 -20 -1 117.69 8.8
    2 -20 1 119.19 9
    -2 -20 -1 149.19 10
    2 -20 1 135.89 9.5
    -2 -20 -1 123.19 8.9
    2 -20 1 125.59 7.9
    -2 -20 -1 112.59 8
    2 -20 1 113.59 9.1
    2 -20 1 125.69 9.4
    2 -20 1 115.09 7.9
    2 -20 1 113.69 9.2
    2 -20 -1 120.79 9.3
    2 -20 -1 137.89 9.5
    2 -20 -1 125.29 9.4
    2 -20 -1 120.79 9.5
    -2 -20 1 119.89 9.3
    -2 20 -1 119.49 7.8
    2 -20 -1 131.99 9.2
    -2 -20 1 120.99 8.8
    -2 -20 1 119.09 9
    -3 -20 -1 144.99 10.1
    3 -20 1 119.99 10.3
    -3 -20 -1 139.99 10.6
    3 -20 1 133.99 10
    -3 -20 -1 142.89 9.8
    3 -20 1 150.98 10.4
    3 -20 1 152.28 9.8
    3 -20 1 155.88 10.5
    3 -20 1 140.69 10.2
    -3 20 1 138.19 8.9
    -3 20 1 153.38 9
    3 -20 -1 137.09 10.1
    3 -20 -1 135.39 10.1
    -3 20 -1 149.69 9
    -3 20 -1 137.89 8.9
    3 -20 -1 140.89 9.6
    -3 -20 1 133.39 9.7
    -3 -20 1 153.98 9.9
    -3 -20 1 161.28 10.9
    3 -20 -1 127.39 10.5
    3 -20 -1 131.89 9.9
    3 -20 -1 129.39 9.8
    4 -20 1 3.1 5
    4 -20 1 -4.7 4.2
    -4 -20 -1 11.9 4.9
    -4 -20 -1 2.6 5.1
    -4 20 1 3.6 3.7
    4 -20 1 0.1 4.5
    -4 20 1 -5.9 3.4
    4 -20 1 2.2 4.9
    -4 -20 -1 -3.4 4.3
    4 -20 1 -1 5
    4 -20 1 -9.8 3.7
    -4 -20 1 0.4 3.9
    4 -20 -1 -1.4 5.1
    4 -20 -1 11.7 5.3
    4 -20 -1 2 4.5
    -4 -20 1 -0.1 4.9
    4 -20 -1 -4.3 4.1
    4 -20 -1 2.5 4.4
    4 -20 -1 7.5 5.1
    -4 -20 1 12.9 5.7
    -4 20 -1 7.1 4.1
    -4 20 -1 1.5 4
    0 -21 -1 11.2 4.2
    0 -21 1 9 4.4
    0 -21 1 21.7 4.8
    0 -21 -1 9.3 4.2
    0 -21 -1 7.2 4.6
    0 -21 1 10.5 4.2
    0 -21 1 5.8 4.4
    0 21 -1 12.9 3.4
    0 -21 -1 8.5 4.1
    0 21 1 12.7 3.6
    0 -21 1 15.6 5.3
    0 -21 -1 11.4 4.9
    0 -21 1 11.9 4.6
    0 -21 -1 8.6 4.5
    1 -21 1 19.7 5.5
    1 -21 1 17.6 4.6
    1 -21 1 20 5.1
    -1 -21 -1 15 5
    -1 -21 -1 15.8 5
    1 -21 1 18.3 5.3
    -1 21 1 19.2 3.9
    1 -21 1 18.7 4.4
    -1 -21 -1 22.8 5.1
    1 -21 1 15.8 4.8
    1 -21 1 18.1 5.2
    -1 -21 -1 20.1 4.8
    -1 -21 -1 22 4.5
    -1 -21 1 19.7 4.4
    -1 21 -1 22 4.1
    1 -21 -1 16.6 5.3
    1 -21 -1 19.9 5
    1 -21 -1 14.1 5.2
    1 -21 -1 28.2 5.8
    1 -21 -1 20.7 5.5
    -1 -21 1 21 4.6
    -1 -21 1 18.7 5.5
    1 -21 -1 22 4.7
    -1 -21 1 16.7 5.2
    1 -21 -1 23.4 4.9
    -1 -21 1 30.4 5.6
    -2 -21 -1 205.78 11.5
    2 -21 1 201.38 9.9
    -2 -21 -1 206.58 11.6
    2 -21 1 198.78 12.1
    -2 -21 -1 204.28 10.7
    2 -21 1 207.18 12.1
    2 -21 1 192.78 12
    2 -21 1 214.78 12.3
    -2 -21 -1 218.88 12.4
    -2 21 1 227.18 10.6
    2 -21 1 210.38 11.9
    2 -21 -1 218.18 12.4
    2 -21 -1 216.98 12.1
    2 -21 -1 227.68 12.1
    -2 -21 1 214.58 11.8
    2 -21 -1 215.28 12.2
    -2 -21 1 209.78 12.7
    -2 -21 1 231.18 12.2
    2 -21 -1 209.88 13.1
    -2 21 -1 228.98 11.2
    -3 -21 -1 225.68 11.9
    3 -21 1 199.08 12.2
    3 -21 1 211.98 12.5
    -3 -21 -1 202.48 12.8
    3 -21 1 193.58 12.1
    3 -21 1 193.48 11.2
    3 -21 1 221.58 12.5
    -3 -21 -1 217.38 12.1
    -3 21 1 217.68 11.1
    3 -21 1 213.48 13
    3 -21 -1 186.98 12.6
    3 -21 -1 192.88 12.2
    3 -21 -1 220.28 11.7
    -3 21 -1 212.08 11
    3 -21 -1 228.08 12.7
    -3 -21 1 191.08 12.1
    3 -21 -1 234.78 12.7
    -3 -21 1 218.08 12.8
    3 -21 -1 203.98 12.3
    -3 -21 1 212.08 11.4
    0 -22 1 136.99 10.2
    0 -22 -1 138.69 9
    0 -22 1 133.89 9
    0 -22 -1 136.49 9.7
    0 -22 -1 145.99 9.4
    0 -22 -1 133.19 10
    0 22 -1 124.79 7.5
    0 -22 1 129.19 9
    0 -22 -1 156.78 10.5
    0 -22 1 140.19 9.4
    1 -22 1 85.99 8.9
    1 -22 1 89.59 8
    1 -22 1 78.89 8.4
    1 -22 1 81.79 8.2
    -1 -22 -1 84.49 7.9
    -1 -22 -1 101.69 9.1
    -1 -22 -1 93.99 9
    -1 -22 -1 100.99 8.8
    1 -22 1 74.19 8.5
    1 -22 1 77.29 8.4
    1 -22 -1 96.49 8.9
    1 -22 -1 84.59 8.7
    -1 -22 1 88.09 10.6
    -1 22 -1 84.29 7.1
    -1 -22 1 81.59 8.4
    -1 -22 1 89.19 7.7
    1 -22 -1 91.59 9
    1 -22 -1 82.59 8.3
    -1 -22 1 85.19 8.8
    -1 -22 1 82.59 8.2
    1 -22 -1 79.89 7.4
    -2 -22 -1 42.4 7
    -2 -22 -1 45.3 6.7
    2 -22 1 27.8 6.5
    2 -22 1 52.99 7.4
    2 -22 1 50.19 7.4
    2 -22 1 42.4 7.4
    2 -22 1 39.6 6.9
    -2 22 1 49.2 6.2
    -2 -22 -1 34 6.8
    2 -22 -1 39.8 6.7
    -2 -22 1 38.2 6.8
    -2 -22 1 51.09 7
    -2 22 -1 42.3 5.7
    2 -22 -1 32.8 6.5
    2 -22 -1 46.4 6.7
    2 -22 -1 43.7 7.1
    2 -22 -1 43.3 7.5
    -2 -22 1 39.8 7.3
    0 0 -2 0.9 0.4
    0 0 2 0.1 0.3
    0 0 -2 -0.2 0.2
    0 0 -2 0.3 0.2
    0 0 -2 -0.2 0.2
    0 0 -2 0.3 0.3
    0 0 2 0.4 0.2
    0 0 2 -0.4 0.3
    0 0 2 0.1 0.3
    0 0 -2 0.1 0.3
    -1 0 2 3338.07 77.39
    1 0 2 3168.58 75.59
    1 0 2 2780.42 74.89
    1 0 -2 3220.88 75.79
    -1 0 2 3346.27 76.79
    1 0 2 3196.18 75.99
    1 0 -2 3322.17 76.29
    1 0 2 2995 76.59
    1 0 -2 3338.87 76.39
    -1 0 2 3244.88 76.99
    1 0 2 3252.27 76.39
    -1 0 -2 3236.78 76.19
    1 0 2 3289.47 75.69
    1 0 -2 3003.3 76.09
    -1 0 -2 3075.59 76.19
    -1 0 2 3332.07 77.79
    1 0 -2 3129.49 75.09
    1 0 2 3258.27 76.69
    1 0 -2 2869.91 75.09
    -1 0 2 3162.18 75.59
    -1 0 -2 3162.18 75.19
    -1 0 -2 3214.48 76.69
    1 0 2 3134.19 75.49
    -1 0 2 3335.47 77.09
    -1 0 -2 3066.29 75.09
    1 0 -2 3182.08 76.19
    -1 0 -2 3677.43 78.09
    1 0 2 3190.98 75.19
    -1 0 -2 3304.77 77.19
    -1 0 2 3145.59 76.39
    1 0 -2 3085.79 77.39
    -1 0 -2 3297.37 76.69
    1 0 2 2851.71 76.49
    -2 0 2 676.03 17.3
    2 0 2 655.73 16.5
    2 0 2 680.83 16.4
    2 0 -2 656.43 17.4
    -2 0 -2 675.53 16.9
    2 0 2 679.53 17.1
    -2 0 2 682.63 17.4
    2 0 -2 666.73 17
    2 0 -2 670.53 17.3
    2 0 -2 663.23 16.1
    2 0 2 665.63 17.5
    2 0 2 663.93 16.4
    2 0 2 700.13 16.3
    -2 0 2 669.93 16.4
    2 0 2 673.53 16.8
    2 0 2 644.54 16.6
    2 0 2 675.13 16.6
    -2 0 2 666.73 17
    -2 0 2 646.04 17
    -2 0 -2 654.33 16.6
    2 0 -2 675.83 16.9
    2 0 -2 659.53 17.2
    2 0 2 659.23 17.4
    -2 0 -2 667.73 16.4
    2 0 -2 688.23 16.7
    -2 0 -2 650.43 17.3
    -2 0 -2 664.83 17.5
    -2 0 2 691.73 17.4
    2 0 -2 666.83 17.1
    2 0 -2 693.73 15.9
    2 0 -2 657.53 17
    2 0 -2 683.53 17.1
    -2 0 2 655.83 16.1
    -2 0 -2 657.53 16.5
    -2 0 -2 679.93 16.7
    -2 0 2 659.23 17
    2 0 -2 637.04 17.2
    2 0 2 687.83 16.7
    2 0 2 646.54 17.1
    -2 0 -2 681.03 17.3
    2 0 -2 679.73 17
    2 0 2 675.83 17.3
    -2 0 2 684.23 17.1
    2 0 -2 637.84 17.1
    -3 0 -2 1723.03 41.3
    3 0 2 1732.23 40.6
    -3 0 -2 1690.83 42.2
    3 0 -2 1758.72 40.2
    -3 0 2 1689.23 42.1
    -3 0 -2 1678.63 41.1
    -3 0 2 1700.43 41.7
    3 0 2 1718.63 41.1
    3 0 2 1705.73 41.3
    3 0 -2 1758.12 42.4
    -3 0 -2 1688.33 41.9
    3 0 -2 1673.03 41.7
    3 0 -2 1680.33 42
    -3 0 -2 1647.34 41.2
    3 0 2 1698.63 41.3
    3 0 2 1664.53 41.2
    3 0 -2 1702.23 41.3
    -3 0 2 1702.03 42
    3 0 -2 1626.04 40.4
    -3 0 -2 1715.53 41
    -3 0 2 1742.43 42.2
    -3 0 -2 1702.93 42.3
    -3 0 2 1685.03 41.6
    3 0 2 1683.13 41.2
    3 0 -2 1707.03 40.6
    3 0 -2 1723.53 41.9
    3 0 2 1681.83 40.9
    3 0 2 1664.63 42.4
    3 0 2 1731.73 41.6
    3 0 2 1742.33 40.9
    3 0 2 1702.73 41
    3 0 2 1668.23 42.5
    -3 0 2 1726.63 40.7
    3 0 -2 1694.83 41.4
    -4 0 -2 14.9 2.5
    4 0 2 17.9 2.3
    -4 0 2 18.4 2.6
    4 0 -2 18.3 2.7
    -4 0 2 16.3 2.8
    4 0 2 14 1.9
    -4 0 -2 17.6 3
    4 0 -2 20 1.6
    -4 0 2 13.2 2.6
    4 0 2 17.3 1.9
    4 0 -2 15.3 2.3
    4 0 -2 17.4 1.7
    4 0 -2 20.4 2.5
    4 0 -2 12.7 2.9
    4 0 2 21 3.1
    4 0 -2 18 1.4
    4 0 2 19.8 1.6
    -4 0 -2 15.6 3
    4 0 2 16.3 2
    4 0 2 13.4 2
    -4 0 2 17.5 2.3
    -4 0 -2 15.2 2
    -4 0 -2 12.7 1.9
    -4 0 2 16.8 1.6
    4 0 2 15.7 2.2
    4 0 2 22.1 3.2
    -4 0 -2 17.1 2.2
    -4 0 -2 18.3 2.1
    4 0 -2 21.4 2.9
    -5 0 -2 32.3 4.1
    -5 0 2 38.8 4.4
    5 0 2 30.8 4
    -5 0 -2 35.8 3
    5 0 2 27.4 2.9
    5 0 2 31.2 3.2
    5 0 -2 31.5 4.4
    5 0 -2 34.2 2
    5 0 2 34.2 2.2
    5 0 2 30.8 2.8
    -5 0 2 30 3.4
    -5 0 -2 37.2 4.5
    5 0 -2 31.4 2.2
    -5 0 2 39 4.3
    -5 0 2 31.4 2.3
    -5 0 2 35.4 3.6
    5 0 -2 36 3.3
    5 0 -2 32.8 2.6
    5 0 -2 31.1 3.7
    -5 0 -2 32.8 3.3
    5 0 2 24.3 3.7
    5 0 -2 31 3.6
    5 0 2 36.5 4.5
    5 0 2 36.1 3.3
    5 0 -2 37.3 3.8
    -6 0 2 7 2.6
    6 0 2 7.7 2.4
    6 0 2 11.6 2.2
    6 0 -2 6.5 3.3
    -6 0 -2 9.3 3.7
    6 0 2 13.2 3.4
    -6 0 -2 13.3 2.8
    6 0 -2 15.2 3.2
    -6 0 2 8.2 2.9
    6 0 -2 8.4 3
    6 0 2 6.9 3.6
    6 0 2 11.7 2.6
    6 0 2 15.3 2.4
    6 0 -2 13.3 2.8
    6 0 -2 11.2 3.1
    -6 0 2 13.1 3.6
    -6 0 -2 9.7 3.4
    6 0 2 16.6 3.1
    -6 0 -2 14.8 2.6
    6 0 2 8.9 3.8
    -6 0 2 12.7 3.5
    7 0 -2 10.1 3.5
    -7 0 -2 4.1 3.5
    -7 0 2 6.3 3.8
    -7 0 2 5.3 3
    -7 0 -2 3.2 3
    7 0 -2 2.3 3.4
    7 0 2 9.3 4
    -7 0 2 13.8 3.2
    -7 0 -2 5 3.8
    -7 0 2 2.2 3.4
    7 0 -2 4.3 3.7
    7 0 -2 1.4 2.8
    7 0 2 7.3 3.5
    7 0 2 7.1 4
    -8 0 -2 22.9 5.1
    8 0 -2 20.5 5.6
    -8 0 -2 13.7 5.2
    -8 0 2 16.6 5.3
    8 0 2 16.8 4.9
    8 0 2 12.1 5
    -8 0 2 23.4 5.7
    8 0 2 21.8 5.8
    8 0 -2 12.9 4.7
    8 0 -2 20.3 5.3
    0 1 -2 0.1 0.3
    0 -1 2 0.2 0.3
    0 1 -2 -0.2 0.3
    0 1 2 1.1 0.4
    0 -1 -2 0 0.3
    0 1 2 -0.4 0.3
    0 -1 -2 -0.3 0.3
    0 1 -2 -0.3 0.3
    0 1 2 -0.1 0.4
    0 1 2 0 0.3
    0 -1 -2 0.1 0.3
    0 -1 2 0.2 0.3
    0 -1 2 0.2 0.3
    0 1 -2 0.3 0.3
    1 -1 2 2947.71 68.69
    -1 1 2 3038.8 68.79
    -1 1 2 2971.1 68.79
    1 1 -2 2887.61 69.39
    1 -1 2 2920.71 69.29
    -1 -1 -2 2981.4 70.29
    -1 -1 -2 2929.51 70.39
    -1 1 2 2975.7 70.49
    1 -1 2 2897.61 68.69
    -1 1 2 2936.11 68.79
    1 1 -2 2991.9 68.69
    1 -1 2 2763.02 68.79
    -1 -1 -2 2965.5 68.99
    -1 1 2 2834.32 68.59
    1 1 -2 2911.11 69.49
    -1 1 2 2890.11 68.59
    1 -1 2 2754.82 68.89
    1 -1 2 2940.81 69.69
    1 -1 2 2958.5 68.69
    -1 1 2 2952.8 68.69
    1 1 -2 3297.27 70.99
    1 -1 2 2988.1 68.79
    1 1 -2 2962.7 68.69
    -1 -1 -2 2939.51 68.69
    1 1 -2 3009 70.69
    -1 1 2 2884.41 68.69
    -1 -1 -2 2817.92 69.09
    1 1 -2 2928.71 68.89
    -1 1 2 2870.21 70.59
    -1 -1 -2 2921.21 68.69
    -1 -1 -2 2936.21 70.09
    1 -1 -2 2979.6 70.99
    -1 1 -2 2956.2 68.49
    1 -1 -2 3008.2 68.79
    1 1 2 2901.01 68.59
    -1 1 -2 3050.99 68.89
    1 1 2 2731.83 69.29
    1 -1 -2 2870.81 68.49
    -1 1 -2 2928.31 68.69
    -1 1 -2 2712.73 69.69
    -1 1 -2 2935.81 68.89
    -1 1 -2 2854.41 69.29
    1 -1 -2 2916.01 68.89
    1 -1 -2 2894.41 69.89
    1 1 2 2941.51 68.69
    -1 -1 2 2828.42 68.69
    1 -1 -2 2850.81 68.79
    1 -1 -2 2848.31 68.69
    -1 -1 2 2868.41 68.69
    1 1 2 2965.4 68.69
    -1 -1 2 2878.01 68.59
    -1 -1 2 2841.52 69.89
    -1 -1 2 2678.73 69.39
    -1 1 -2 2877.91 68.69
    -1 -1 2 3020.8 70.19
    -1 1 -2 2691.53 69.39
    -1 -1 2 2824.72 69.29
    1 1 2 2890.91 69.19
    1 -1 -2 2963.2 68.49
    1 1 2 2914.61 70.39
    1 -1 -2 2877.81 68.79
    1 1 2 2855.91 69.49
    1 1 2 2847.92 69.29
    1 -1 -2 2912.61 68.59
    -1 1 -2 2896.01 68.69
    -2 1 2 1746.53 41
    -2 1 2 1692.73 41.8
    2 -1 2 1695.73 42
    2 1 -2 1669.23 41.8
    -2 -1 -2 1691.13 41.5
    -2 1 2 1719.23 41.9
    2 -1 2 1716.63 41.1
    2 -1 2 1695.43 41.3
    2 1 -2 1768.32 41.1
    2 1 -2 1716.73 41.8
    -2 -1 -2 1721.13 40.8
    2 1 -2 1790.02 41.6
    2 -1 2 1731.83 41.9
    2 -1 2 1731.93 41.4
    -2 -1 -2 1713.33 41.8
    2 1 -2 1749.12 41.8
    2 -1 2 1746.13 40.7
    2 1 -2 1728.93 41.9
    -2 -1 -2 1707.13 41.6
    -2 1 2 1712.43 41.8
    2 -1 2 1724.83 42
    2 1 -2 1760.92 41.7
    -2 1 2 1670.73 42
    -2 1 2 1783.52 41.9
    -2 -1 -2 1700.93 41.8
    2 -1 2 1766.62 40.8
    2 -1 2 1804.52 41.5
    2 1 -2 1726.13 40.6
    -2 -1 -2 1742.53 41.1
    2 1 -2 1734.83 41.7
    -2 1 2 1729.63 41.5
    -2 1 2 1711.03 41.7
    2 -1 2 1717.03 42.3
    -2 -1 -2 1743.73 41.3
    2 -1 2 1717.03 41.7
    2 -1 2 1635.74 40.9
    -2 -1 -2 1786.52 42.2
    -2 1 2 1726.83 42.1
    2 1 -2 1737.43 41.5
    2 -1 2 1730.23 42.3
    2 1 -2 1734.43 41.6
    -2 -1 2 1777.92 41.6
    -2 -1 2 1746.23 41.8
    2 1 2 1795.72 41.7
    2 1 2 1692.93 41.7
    -2 1 -2 1728.53 41.2
    2 1 2 1757.12 41.3
    2 -1 -2 1749.62 42
    2 -1 -2 1726.43 42.1
    2 1 2 1716.63 41.2
    2 1 2 1792.62 41.1
    2 1 2 1700.93 40.9
    2 -1 -2 1720.33 41.7
    -2 -1 2 1557.94 41.7
    2 1 2 1791.12 41.6
    -2 1 -2 1700.03 41.1
    -2 1 -2 1734.93 41.4
    -2 1 -2 1852.21 41.8
    -2 -1 2 1753.52 41.8
    2 -1 -2 1645.84 40.5
    -2 1 -2 1737.53 40.8
    2 1 2 1735.03 41.1
    2 1 2 1717.43 42
    -2 -1 2 1718.33 41.8
    2 1 2 1774.42 41.4
    2 -1 -2 1726.83 41.8
    -2 1 -2 1714.43 42
    -2 -1 2 1705.33 41.6
    -2 1 -2 1715.03 42.1
    2 -1 -2 1770.52 41
    2 1 2 1729.73 41.7
    2 -1 -2 1753.82 41.9
    -2 -1 2 1718.53 41.2
    -2 1 -2 1692.73 40.9
    2 1 2 1713.33 42
    -2 1 -2 1703.93 42.1
    -2 1 -2 1776.52 41.5
    2 1 2 1696.43 41.5
    2 -1 -2 1613.74 42.1
    2 -1 -2 1654.73 42
    2 1 2 1741.93 40.8
    -2 1 -2 1696.73 41.4
    3 1 -2 76.99 3.9
    3 -1 2 73.69 3.3
    3 1 -2 81.39 2.9
    3 1 -2 81.79 3.5
    -3 -1 -2 81.79 4.5
    -3 1 2 75.29 4
    -3 1 2 84.79 3.8
    3 -1 2 83.29 2.7
    3 -1 2 87.09 3.9
    3 1 -2 80.39 3.2
    3 -1 2 80.49 3.5
    -3 -1 -2 82.49 4.3
    3 1 -2 73.49 4.1
    3 -1 2 79.29 3.6
    -3 -1 -2 81.99 3.6
    -3 -1 -2 74.09 3.8
    3 -1 2 83.09 3.1
    3 1 -2 82.09 2.8
    3 -1 2 81.99 3.2
    -3 1 2 76.19 4.4
    -3 -1 -2 78.79 3.5
    -3 1 2 84.19 2.9
    -3 1 2 80.69 3.2
    -3 -1 -2 77.19 4.4
    3 -1 2 81.09 4.7
    -3 1 2 76.39 4.2
    3 1 -2 80.19 4.2
    -3 -1 -2 75.89 3.6
    3 -1 2 85.69 4.7
    3 -1 2 81.99 3.5
    3 1 -2 80.59 4
    -3 1 -2 83.79 4
    -3 -1 2 93.49 4
    3 -1 -2 80.69 4.4
    -3 -1 2 86.39 4.2
    -3 -1 2 84.29 4.4
    -3 1 -2 79.39 4.6
    3 1 2 87.29 3.8
    3 -1 -2 89.29 4.7
    3 1 2 81.89 3.7
    3 -1 -2 81.49 2.6
    3 1 2 83.39 3.1
    3 1 2 84.69 3.6
    3 1 2 86.19 3.4
    -3 1 -2 84.79 3.2
    -3 -1 2 81.29 4.4
    3 1 2 81.99 3.5
    -3 1 -2 85.69 3.7
    -3 1 -2 87.79 3.3
    3 1 2 84.49 4.4
    -3 1 -2 80.79 3.6
    3 -1 -2 85.29 3.6
    -3 1 -2 88.49 4.1
    -3 1 -2 90.49 4.4
    3 1 2 85.99 3.8
    3 -1 -2 86.89 4.1
    3 1 2 86.49 3.3
    3 -1 -2 89.79 3.8
    3 1 2 84.79 3.5
    -3 1 -2 88.79 3.5
    3 1 2 82.99 3.2
    3 1 2 84.79 3.7
    3 -1 -2 81.19 4.3
    3 -1 -2 79.99 3.2
    -3 -1 2 88.49 4
    -3 1 -2 84.49 4.5
    -3 -1 2 85.09 3.4
    4 -1 2 293.07 8.8
    -4 1 2 289.47 9.1
    4 1 -2 289.77 10
    -4 1 2 308.47 10.3
    4 1 -2 294.17 9.7
    4 -1 2 293.57 8.5
    4 1 -2 300.57 9.5
    4 -1 2 289.07 10.5
    4 -1 2 296.27 9
    -4 -1 -2 300.77 10
    4 1 -2 294.57 7.9
    4 -1 2 287.07 9.3
    -4 1 2 304.27 9.7
    4 1 -2 296.97 8.2
    -4 -1 -2 289.97 9.7
    4 -1 2 304.07 9.3
    4 1 -2 311.37 9.1
    -4 1 2 296.37 7.9
    4 1 -2 310.07 10
    4 -1 2 297.07 8.7
    -4 1 2 306.27 10.3
    4 -1 2 300.87 7.7
    4 -1 2 298.27 8.5
    -4 -1 -2 285.47 9
    -4 -1 -2 299.57 9
    -4 -1 -2 294.87 9.2
    4 -1 2 302.47 10.5
    -4 -1 -2 295.97 10.3
    4 1 -2 286.07 8.3
    -4 -1 2 286.37 8.4
    -4 1 -2 275.17 10.2
    4 1 2 294.37 8.7
    -4 -1 2 292.27 9.9
    -4 -1 2 289.97 9.9
    4 -1 -2 301.57 7.7
    -4 1 -2 278.67 10.1
    -4 1 -2 287.97 8.5
    4 -1 -2 296.97 9.9
    4 -1 -2 300.77 9.5
    4 1 2 290.97 9.1
    -4 -1 2 291.37 9.5
    -4 -1 2 295.67 9.9
    4 -1 -2 305.27 9.6
    4 -1 -2 302.27 7.7
    4 1 2 296.77 8.3
    -4 1 -2 287.77 8.7
    4 1 2 274.87 10.1
    4 1 2 285.67 8.4
    -4 1 -2 292.87 9.3
    4 -1 -2 289.77 8.4
    4 -1 -2 287.77 10
    4 1 2 285.67 10.3
    -4 -1 2 288.37 9.4
    4 -1 -2 289.47 10.3
    4 1 2 290.57 9.2
    -5 1 2 2.3 1
    -5 1 2 2.6 2.7
    5 1 -2 4.7 1.5
    5 1 -2 1.4 2.3
    5 -1 2 3.7 2.1
    5 -1 2 4.6 1.8
    5 1 -2 4.6 2.4
    -5 -1 -2 7.1 3.1
    -5 1 2 2.1 2
    -5 -1 -2 3.7 1.9
    -5 -1 -2 3.2 2.6
    5 1 -2 2.8 1.8
    5 -1 2 4.5 3.1
    5 1 -2 2.7 2.5
    5 1 -2 2.9 1.4
    -5 1 2 3.1 2.6
    5 -1 2 -2.2 2.9
    5 -1 2 3.1 1.8
    5 -1 2 3.3 2.7
    -5 1 2 4.2 2.4
    5 1 -2 4.5 2.9
    -5 -1 -2 2.3 1.9
    5 -1 -2 4.4 1.6
    5 1 2 4.3 1.8
    5 -1 -2 3.2 1
    5 1 2 3.3 1.8
    -5 -1 2 4.7 2.1
    5 -1 -2 2.5 1
    -5 -1 2 5.4 2.3
    -5 1 -2 2.5 1.6
    5 1 2 5.1 2.6
    5 -1 -2 -0.8 2.5
    5 1 2 3 1.6
    -5 -1 2 2.9 1.4
    5 1 2 2.4 2.6
    5 1 2 3.7 1.9
    5 -1 -2 5.2 2.6
    5 1 2 3.3 2.4
    -5 1 -2 3.6 2.2
    -5 1 -2 4.3 2.7
    -5 1 -2 4.3 3
    -5 -1 2 2.1 2.4
    -5 -1 2 -0.3 2.4
    5 -1 -2 0 2
    5 -1 -2 0.6 2.1
    5 1 2 3.8 1.4
    5 1 2 3.5 1.5
    5 -1 -2 3.3 2.4
    -6 1 2 15.4 2.7
    6 1 -2 12.5 3.5
    -6 -1 -2 11.5 2.5
    -6 -1 -2 12.1 2.6
    -6 1 2 15.8 3.9
    6 1 -2 13 3.2
    6 1 -2 16.1 3.5
    6 1 -2 13 2.7
    6 -1 2 18.1 4
    6 -1 2 22.2 4.6
    6 -1 2 13.6 2.8
    6 -1 2 13.9 2.6
    6 -1 2 16.5 2.8
    -6 -1 -2 19.7 3.9
    -6 1 2 12.9 3.2
    -6 -1 -2 7.8 3.5
    6 1 -2 20.2 3.8
    6 -1 2 10.5 3.5
    -6 1 2 18 4.2
    -6 -1 2 21.7 3.4
    -6 -1 2 21.2 3.4
    6 -1 -2 17.3 3.5
    -6 -1 2 15.4 3.7
    6 1 2 16.2 3
    6 -1 -2 18 4.4
    6 1 2 7 2.3
    -6 1 -2 15.2 4
    -6 1 -2 15.6 2.4
    -6 1 -2 17.7 3.4
    6 1 2 14.3 2.7
    -6 -1 2 16.8 3.7
    6 -1 -2 12.5 3.7
    6 1 2 16 4.1
    6 1 2 17.3 3.8
    6 -1 -2 13.2 2.9
    -6 1 -2 13 3.8
    6 1 2 8.8 3.3
    6 1 2 11.5 2.2
    6 1 2 13.4 2.3
    6 -1 -2 19.1 3.4
    -7 -1 -2 29.5 3.8
    -7 1 2 15.5 3.8
    7 -1 2 18.9 5
    7 1 -2 26.2 4
    7 -1 2 29.1 5.3
    7 1 -2 13.2 4
    7 1 -2 24 4.1
    -7 1 2 19.5 4.7
    7 1 -2 19.6 4.3
    7 -1 2 23.5 4.8
    -7 -1 -2 27.8 5.1
    -7 1 2 16.1 4.3
    -7 -1 -2 19.3 4.4
    7 1 2 22.5 4.4
    7 -1 -2 22.1 4.7
    7 1 2 24.9 3.5
    -7 1 -2 21.7 4.6
    -7 -1 2 24.5 3.8
    -7 -1 2 22.5 4.4
    7 -1 -2 19.7 3.9
    -7 1 -2 20.6 4.9
    -7 1 -2 24.6 3.9
    7 1 2 15.6 4.1
    7 1 2 29.4 5.3
    7 -1 -2 28.6 5.1
    8 -1 2 10.2 5
    -8 1 2 3.9 4
    8 1 -2 8.3 4.7
    -8 1 2 5 4.8
    8 -1 2 5.5 4.4
    8 -1 2 4.8 4.1
    8 1 -2 6.5 3.2
    -8 -1 -2 5.8 4.9
    8 1 -2 9.9 5
    8 -1 -2 6 4.5
    -8 1 -2 6.3 4.5
    8 -1 -2 2.6 4.8
    -8 1 -2 5.8 4.2
    8 -1 -2 15.6 5.2
    8 1 2 5.5 4.4
    -8 -1 2 7 4.5
    -8 1 -2 4.4 4.1
    -8 -1 2 8.4 4.9
    8 1 2 11 4.6
    0 -2 2 1.3 0.6
    0 2 -2 0.5 0.6
    0 2 2 1.5 0.7
    0 2 2 1.1 0.6
    0 -2 -2 1.4 0.8
    0 -2 2 1.8 0.6
    0 2 -2 1.6 0.7
    0 -2 -2 0.8 0.5
    0 2 2 3.7 1
    0 2 -2 1.3 0.6
    0 2 -2 0.2 0.5
    0 2 2 2.2 0.7
    0 -2 -2 1.2 0.6
    0 2 2 0.4 0.5
    0 2 2 1.6 0.6
    0 -2 2 1.5 0.7
    0 2 -2 1.5 0.6
    0 -2 -2 0.6 0.5
    0 -2 2 0.2 0.5
    0 -2 -2 0.5 0.6
    0 2 2 0.1 0.4
    0 -2 2 0.7 0.8
    0 -2 -2 0.1 0.7
    0 -2 2 0.7 0.6
    0 -2 -2 2.6 0.8
    0 -2 2 1.2 0.8
    0 2 -2 0.1 0.6
    -1 -2 -2 62.29 2.5
    1 -2 2 70.49 2.7
    -1 2 2 66.39 2
    -1 2 2 64.19 2.5
    1 2 -2 68.29 2.2
    -1 2 2 73.49 3
    1 -2 2 67.49 3
    1 2 -2 64.59 2.4
    1 -2 2 63.89 2.9
    1 2 -2 74.09 2.7
    1 -2 2 63.49 2.8
    -1 2 2 63.79 2.8
    1 2 -2 64.99 2.7
    1 2 -2 64.79 2.7
    1 2 -2 70.29 2.9
    -1 2 2 71.39 2.9
    -1 2 2 63.69 2.7
    1 -2 2 69.29 2.5
    -1 -2 -2 62.79 1.7
    -1 -2 -2 68.09 3
    1 2 -2 71.99 2.6
    -1 2 2 63.69 3
    -1 -2 -2 63.99 1.8
    -1 -2 -2 67.09 2.9
    1 -2 2 71.19 3.1
    1 2 -2 68.49 3
    -1 -2 -2 66.89 2.3
    -1 2 2 72.89 2.9
    1 -2 2 65.79 3
    -1 -2 -2 66.59 2.8
    1 -2 2 66.79 2.8
    -1 -2 -2 69.59 2.7
    -1 2 2 68.79 3.1
    1 2 2 68.79 2.8
    -1 2 -2 56.89 2.6
    1 -2 -2 60.39 2.9
    1 2 2 61.69 2.9
    -1 2 -2 64.99 2.8
    -1 -2 2 63.89 2.2
    -1 2 -2 62.39 2.9
    -1 -2 2 68.59 2.4
    1 2 2 62.49 2.6
    1 -2 -2 77.99 3.4
    -1 -2 2 58.59 2.8
    1 2 2 66.19 1.9
    1 -2 -2 64.89 2.7
    1 2 2 64.89 2.6
    -1 2 -2 68.19 2.9
    -1 -2 2 58.79 1.7
    1 -2 -2 70.09 3.1
    -1 -2 2 59.89 2.7
    -1 -2 2 68.59 2.5
    1 2 2 70.39 2.9
    1 -2 -2 63.89 2.6
    -1 -2 2 64.69 2.8
    1 2 2 64.99 2.7
    -1 2 -2 63.89 2.4
    1 2 2 63.29 2.1
    -1 2 -2 65.39 2.9
    -1 2 -2 62.59 2.6
    -1 -2 2 62.49 2.8
    1 2 2 61.19 2.2
    1 -2 -2 64.99 2.9
    -1 2 -2 63.79 2.7
    1 2 2 65.09 2.7
    -1 2 -2 65.99 2.8
    1 -2 -2 68.19 2.1
    1 -2 -2 72.99 2.9
    2 2 -2 475.25 12.4
    -2 -2 -2 463.75 11.6
    -2 -2 -2 437.26 12.7
    2 2 -2 465.55 11.6
    -2 2 2 459.75 12.2
    2 2 -2 473.55 12.1
    2 2 -2 475.45 12.2
    -2 2 2 457.05 12.8
    -2 2 2 473.35 12.7
    2 -2 2 461.75 12
    2 2 -2 454.65 12.5
    2 -2 2 440.96 13
    2 2 -2 459.75 12.6
    2 2 -2 474.35 12.3
    2 -2 2 483.25 12
    -2 2 2 467.05 12.5
    2 -2 2 457.05 12.7
    -2 2 2 461.85 12.6
    -2 -2 -2 459.55 12.3
    -2 -2 -2 470.95 12.2
    -2 -2 -2 464.85 12.5
    -2 -2 -2 458.75 11.9
    -2 2 2 462.85 11.9
    -2 -2 -2 466.95 12.5
    2 2 -2 453.95 12.5
    2 2 -2 467.45 12
    2 -2 2 457.75 13
    2 -2 2 489.05 13.7
    2 2 -2 474.25 12.1
    2 -2 2 473.45 12.3
    -2 -2 -2 456.95 12.4
    -2 2 2 466.05 12.7
    2 -2 2 457.85 12.3
    -2 2 2 449.76 12.5
    -2 -2 -2 469.55 12.1
    2 -2 2 468.55 12.5
    2 2 -2 463.55 12.4
    2 -2 -2 494.65 13.8
    -2 2 -2 456.05 12
    -2 -2 2 447.76 12.2
    2 2 2 488.85 13.5
    2 -2 -2 468.35 11.9
    2 2 2 468.35 12.2
    -2 -2 2 459.85 12.1
    2 2 2 461.35 12.4
    2 2 2 473.15 12.5
    2 2 2 459.65 11.8
    -2 -2 2 464.65 12.5
    2 -2 -2 461.15 12.7
    2 2 2 468.05 12.4
    2 2 2 460.75 12.2
    2 -2 -2 455.05 12.6
    -2 2 -2 456.65 12.8
    2 2 2 466.55 12.6
    -2 2 -2 458.45 12.5
    2 -2 -2 464.55 12.5
    -2 -2 2 466.45 12.3
    -2 2 -2 470.95 12.1
    -2 2 -2 465.75 11.3
    -2 2 -2 413.26 11.2
    -2 -2 2 449.36 12.5
    -2 -2 2 461.95 12.3
    -2 2 -2 462.05 12
    2 2 2 452.95 12
    2 2 2 468.25 11.9
    2 -2 -2 482.65 12.9
    2 -2 -2 489.45 13.1
    -2 -2 2 462.85 11.6
    -2 -2 2 470.65 12.6
    -2 2 -2 481.25 12.4
    -2 2 -2 456.05 12.8
    -2 2 -2 470.35 12.3
    2 2 2 463.85 11.1
    -2 -2 2 447.36 11.6
    2 2 2 468.35 11.6
    2 -2 -2 492.25 13.7
    -3 -2 -2 100.29 4.4
    3 2 -2 105.69 3.4
    3 -2 2 105.09 3.8
    -3 -2 -2 93.79 4.9
    -3 2 2 100.19 4.3
    -3 2 2 103.49 3.1
    3 2 -2 101.19 4.4
    3 -2 2 102.59 5.3
    -3 2 2 105.09 4.9
    -3 -2 -2 105.89 4.3
    3 2 -2 104.49 3.9
    -3 2 2 107.19 4.7
    -3 -2 -2 101.09 4.6
    3 -2 2 100.09 4
    -3 -2 -2 102.19 3.8
    3 -2 2 102.29 4.3
    3 2 -2 101.29 3.9
    3 -2 2 104.89 3.3
    -3 2 2 104.79 3.9
    -3 -2 -2 99.89 3.9
    3 2 -2 102.29 4.7
    3 -2 2 101.99 4.5
    -3 2 2 97.59 5.1
    -3 -2 -2 106.79 4.8
    3 -2 2 103.39 2.8
    3 -2 2 100.19 5.2
    -3 2 -2 95.19 3.9
    -3 2 -2 97.89 5.1
    3 2 2 100.69 4.1
    3 -2 -2 99.99 3.8
    -3 2 -2 100.19 4.4
    3 2 2 105.79 4.2
    -3 -2 2 104.39 4.5
    3 2 2 104.79 4
    -3 2 -2 107.99 4.1
    3 -2 -2 103.39 4.6
    3 -2 -2 102.59 3.9
    -3 2 -2 103.89 3.4
    -3 -2 2 100.19 4.8
    3 -2 -2 101.39 5.3
    3 2 2 101.59 3.7
    3 2 2 102.99 3.2
    3 -2 -2 107.89 5
    -3 -2 2 106.59 4.6
    -3 2 -2 100.99 4.2
    -3 2 -2 102.99 5.1
    3 2 2 105.59 3.7
    3 -2 -2 92.99 4.5
    3 2 2 97.49 4.7
    3 2 2 102.49 3.9
    -3 -2 2 97.59 4.5
    -3 2 -2 108.49 4.5
    3 -2 -2 102.89 4.8
    -3 -2 2 95.59 4
    3 2 2 108.79 4.4
    -4 2 2 456.85 12.7
    4 2 -2 439.36 13
    -4 -2 -2 461.35 13.5
    4 -2 2 437.76 12.7
    -4 2 2 444.76 10.9
    4 -2 2 439.26 12
    -4 2 2 432.26 13.8
    -4 -2 -2 449.95 12.3
    4 2 -2 435.76 13.3
    -4 -2 -2 439.66 13.8
    4 2 -2 449.46 13
    4 2 -2 444.96 12.1
    -4 -2 -2 446.86 12.7
    4 -2 2 436.46 12.9
    4 -2 2 444.36 14.1
    -4 -2 -2 440.56 12.9
    4 -2 2 418.86 12.4
    -4 2 2 450.85 12.1
    -4 -2 -2 418.16 13
    4 2 -2 450.25 13.5
    -4 2 2 439.56 13.3
    -4 2 2 432.86 13.6
    4 -2 2 448.56 11.6
    4 2 -2 444.36 11.6
    4 -2 2 435.86 14.1
    4 2 2 438.86 12.7
    -4 -2 2 439.46 12.1
    4 2 2 436.86 12.1
    4 2 2 434.86 12.3
    4 2 2 443.66 13.8
    4 2 2 430.26 11.5
    4 -2 -2 433.16 13.4
    4 2 2 461.25 12.1
    -4 2 -2 448.46 13
    4 -2 -2 448.76 13.8
    -4 -2 2 436.86 13.2
    -4 2 -2 463.65 14.1
    4 2 2 448.16 12.7
    4 -2 -2 428.76 13.1
    4 2 2 430.56 13.7
    4 -2 -2 459.35 12.2
    -4 2 -2 438.06 11.8
    4 -2 -2 434.66 13
    -4 2 -2 420.66 12
    -4 2 -2 453.95 14
    -4 -2 2 435.26 13
    -4 -2 2 440.46 13.3
    -4 -2 2 449.95 13.5
    4 -2 -2 428.66 14
    4 -2 -2 457.15 12.3
    5 -2 2 187.08 7.2
    -5 -2 -2 180.18 7.4
    5 -2 2 187.98 7.4
    5 2 -2 195.58 8.1
    -5 2 2 184.58 8.6
    5 2 -2 188.18 7.9
    5 -2 2 188.08 6.1
    5 2 -2 197.98 7.7
    -5 2 2 205.58 8.8
    -5 -2 -2 191.48 6.9
    5 2 -2 191.98 6
    -5 -2 -2 177.28 7.1
    5 2 -2 174.98 6.5
    -5 -2 -2 199.28 8
    -5 -2 -2 190.18 8.1
    5 -2 2 192.88 7
    -5 2 2 201.28 8
    5 -2 2 191.68 9
    5 2 -2 196.58 8
    -5 -2 -2 174.98 8.4
    5 -2 2 194.18 8.9
    -5 2 2 189.68 7.1
    -5 2 -2 186.28 8.6
    5 2 2 182.68 6
    5 -2 -2 187.78 5.3
    5 2 2 190.88 8.4
    -5 -2 2 205.68 8.1
    -5 -2 2 180.08 7.5
    5 2 2 192.18 6.7
    5 -2 -2 175.28 7.5
    5 2 2 191.38 7.2
    5 2 2 179.98 6.4
    -5 2 -2 172.68 7.4
    -5 -2 2 184.18 6.4
    5 -2 -2 189.28 8.8
    5 -2 -2 187.08 8.4
    5 2 2 173.38 6.6
    5 -2 -2 192.08 6.6
    -5 2 -2 188.78 6.4
    -5 -2 2 183.18 8.1
    5 -2 -2 190.88 7.7
    -5 2 -2 184.88 6.4
    5 2 2 187.68 7.1
    5 2 2 187.88 8.5
    5 2 2 172.68 7.8
    5 -2 -2 178.98 7.9
    -5 2 -2 187.68 8.8
    -6 2 2 93.89 5.5
    -6 2 2 81.69 5.9
    6 -2 2 99.29 7.2
    -6 2 2 92.89 7.4
    6 -2 2 100.89 7.4
    -6 2 2 92.59 6.8
    6 -2 2 97.59 5.3
    -6 -2 -2 95.69 6.9
    6 2 -2 88.69 4.8
    6 -2 2 98.29 7.2
    6 2 -2 95.39 5.9
    6 2 -2 87.99 6
    6 -2 2 92.39 5.3
    6 2 -2 84.19 6.6
    -6 -2 -2 96.49 5.4
    -6 -2 -2 97.39 6.5
    6 -2 2 103.79 5.7
    -6 -2 -2 102.89 5.5
    6 2 -2 101.09 6.4
    6 -2 -2 93.99 5.8
    -6 2 -2 89.09 7
    -6 2 -2 103.09 6
    6 -2 -2 99.69 5.3
    -6 2 -2 95.79 7.1
    6 2 2 100.99 6.6
    6 2 2 94.29 6.8
    -6 -2 2 83.89 6.1
    6 -2 -2 103.39 5.9
    -6 -2 2 95.49 5.7
    6 2 2 88.29 4.9
    6 -2 -2 93.79 6.7
    -6 2 -2 97.19 5.2
    6 2 2 92.19 5.5
    6 2 2 93.89 5.3
    6 -2 -2 89.79 7.1
    -6 -2 2 92.49 6.5
    6 2 2 94.09 6.5
    6 2 2 98.59 4.8
    -7 2 2 74.49 6.4
    -7 2 2 71.39 7
    -7 -2 -2 67.39 6.6
    7 -2 2 85.79 8.4
    7 -2 2 69.79 7.1
    7 2 -2 88.49 6.7
    -7 -2 -2 96.99 8.2
    -7 -2 -2 73.99 5.1
    7 2 -2 84.19 6.6
    7 -2 2 76.89 7.4
    7 2 -2 66.59 6.4
    7 2 -2 86.79 5.7
    -7 2 2 77.19 7.2
    7 -2 -2 76.09 5.6
    7 -2 -2 89.39 6.4
    -7 2 -2 77.99 7.5
    7 2 2 80.39 7.5
    -7 -2 2 78.59 6
    -7 2 -2 73.99 6.1
    7 2 2 73.59 6.7
    -7 2 -2 78.89 7.4
    -7 -2 2 78.19 6.8
    7 2 2 65.49 6.4
    7 2 2 89.39 5.5
    7 -2 -2 76.09 7.3
    7 -2 -2 71.29 7.5
    -7 -2 2 80.19 7
    8 -2 2 51.39 7.5
    -8 2 2 55.39 6.4
    -8 2 2 38.9 6.3
    8 2 -2 52.89 5.8
    8 2 -2 52.09 6.7
    -8 -2 -2 37.6 6.4
    8 -2 2 45.1 6.5
    8 -2 2 42.9 6.5
    -8 2 2 52.39 6.8
    8 2 -2 41.5 6.5
    8 -2 -2 46.9 7
    8 2 2 53.79 6.9
    8 2 2 42.6 6.5
    8 -2 -2 34.6 5.8
    8 -2 -2 42 7
    -8 2 -2 58.99 6
    -8 -2 2 48.3 7
    -8 2 -2 45.9 6.7
    -8 -2 2 43.1 6
    -8 2 -2 48.7 7.2
    8 2 2 44.5 6.1
    0 3 -2 1171.88 27.7
    0 3 2 1192.08 27.8
    0 -3 2 1157.08 28.1
    0 3 2 1177.58 28
    0 -3 2 1155.68 27.8
    0 3 2 1160.28 27.9
    0 -3 -2 1148.99 28
    0 -3 -2 1170.68 27.8
    0 3 2 1188.38 28.2
    0 -3 -2 1138.29 27.9
    0 3 -2 1165.38 28
    0 -3 2 1149.89 28
    0 -3 2 1157.28 28.1
    0 -3 2 1160.68 27.8
    0 3 2 1161.38 28.3
    0 -3 -2 1140.89 27.6
    0 -3 -2 1196.08 28.2
    0 -3 2 1130.69 28.1
    0 3 -2 1196.08 27.8
    0 3 -2 1116.09 27.9
    0 -3 2 1147.29 27.9
    0 3 -2 1161.88 28.1
    0 3 2 1162.58 28.1
    0 3 -2 1199.28 28.1
    0 3 2 1163.08 27.6
    0 -3 -2 1156.88 27.9
    0 3 2 1163.08 28
    0 3 -2 1134.59 28
    0 -3 2 1139.89 28
    0 3 -2 1132.69 28
    0 3 -2 1165.58 27.8
    0 -3 -2 1176.48 28.3
    -1 3 2 2967.5 71.09
    1 3 -2 2903.11 70.99
    -1 -3 -2 2868.01 71.29
    1 3 -2 3012 71.19
    -1 -3 -2 2993.8 72.69
    -1 -3 -2 3029.3 71.09
    -1 3 2 2990.5 70.99
    -1 -3 -2 2918.71 71.79
    1 3 -2 2952.4 71.89
    1 3 -2 2929.91 70.79
    1 3 -2 2942.11 71.19
    1 3 -2 2954.7 72.19
    1 -3 2 2999.6 71.29
    1 -3 2 3033 70.99
    1 3 -2 3008.6 71.49
    1 -3 2 2983 72.49
    1 -3 2 2910.91 71.19
    1 -3 2 2942.21 71.19
    -1 3 2 3102.49 71.49
    1 -3 2 3054.19 71.49
    1 -3 2 3059.49 71.39
    -1 3 2 2988.3 71.19
    -1 -3 -2 2999.9 70.99
    -1 -3 -2 2932.21 72.49
    -1 3 2 3084.19 71.39
    1 -3 2 3079.79 71.29
    1 3 -2 3010.5 71.39
    -1 -3 -2 2974.8 71.09
    1 3 -2 3006.2 71.09
    -1 3 2 3016.5 71.39
    -1 -3 2 2971.3 71.19
    1 -3 -2 3043.9 71.09
    -1 -3 2 2816.42 71.49
    -1 3 -2 2882.81 70.89
    -1 3 -2 2983.6 71.19
    1 -3 -2 2978 70.99
    -1 3 -2 3275.47 71.59
    1 3 2 3020.7 71.29
    1 3 2 2896.81 71.29
    -1 3 -2 2994.3 71.29
    -1 3 -2 2986.1 71.19
    -1 -3 2 3356.06 74.29
    -1 -3 2 3130.79 71.49
    1 -3 -2 2989.3 71.29
    -1 3 -2 2985.5 71.19
    -1 -3 2 3057.59 71.19
    1 -3 -2 2991.8 71.29
    1 -3 -2 3113.09 71.59
    1 -3 -2 3032.9 71.39
    1 3 2 2935.51 71.69
    1 -3 -2 2965.5 71.29
    1 3 2 2928.91 71.29
    1 -3 -2 3094.49 71.39
    -1 -3 2 2932.71 71.39
    -1 -3 2 2852.51 71.19
    1 3 2 3086.69 71.09
    1 3 2 3082.39 71.29
    1 3 2 3058.29 71.09
    -1 -3 2 2900.01 71.79
    -1 3 -2 3049.59 71.29
    1 3 2 3012.2 72.79
    1 3 2 3005.5 72.29
    -1 3 -2 3191.78 71.39
    2 3 -2 103.99 3.1
    2 3 -2 104.09 3.9
    -2 3 2 102.69 3.7
    2 3 -2 101.49 3.6
    2 -3 2 104.59 3.9
    2 3 -2 96.39 3.8
    2 3 -2 103.99 3.5
    -2 -3 -2 101.79 3.9
    -2 3 2 107.09 4.7
    2 3 -2 104.49 4.2
    2 -3 2 103.19 4.7
    2 3 -2 103.49 3.2
    -2 3 2 104.59 4.5
    2 -3 2 102.09 4.3
    2 3 -2 97.79 4.1
    2 -3 2 106.89 5
    2 -3 2 95.29 4.2
    2 -3 2 99.29 3.8
    -2 -3 -2 101.39 4.3
    2 3 -2 104.99 3.9
    2 3 -2 99.69 3.6
    2 3 -2 98.09 4.7
    -2 -3 -2 100.09 4
    -2 3 2 104.99 4.3
    2 3 -2 103.59 3.8
    2 -3 2 95.99 4.1
    -2 3 2 98.79 4.5
    2 -3 2 100.59 2.8
    -2 -3 -2 98.09 3.6
    2 3 2 100.39 4.1
    2 -3 -2 97.29 4.2
    -2 3 -2 99.39 3.7
    2 3 2 100.09 3.9
    -2 3 -2 96.19 4.1
    2 3 2 94.49 4.1
    2 -3 -2 97.89 4.5
    -2 3 -2 93.69 4
    -2 -3 2 99.69 4.1
    -2 3 -2 99.29 4.4
    2 3 2 94.99 3.5
    2 3 2 103.99 3.7
    -2 3 -2 95.19 3.7
    -2 3 -2 103.19 4.4
    2 3 2 103.59 4
    2 -3 -2 98.69 3.8
    2 3 2 99.59 3
    2 3 2 99.19 3.8
    2 -3 -2 101.59 4.2
    2 3 2 103.09 3.8
    -2 3 -2 98.69 2.8
    2 3 2 98.79 3.3
    -2 -3 2 97.49 3.9
    -2 -3 2 91.49 4.3
    -2 -3 2 94.09 4.1
    2 3 2 93.59 3.8
    -2 -3 2 96.49 4
    -2 -3 2 99.89 3.7
    -2 -3 2 97.69 3.1
    -2 3 -2 94.59 3.8
    2 -3 -2 102.29 4.7
    -2 -3 2 98.69 3.6
    -2 -3 2 98.09 3.4
    -2 -3 2 96.89 3.9
    3 -3 2 38.3 3.7
    -3 -3 -2 34.5 2.7
    3 3 -2 36.8 2.8
    -3 -3 -2 34.9 2.5
    -3 3 2 37.2 2.5
    3 -3 2 36.8 3
    -3 -3 -2 32.8 3.2
    -3 -3 -2 37.3 2.9
    3 3 -2 33.3 2.8
    3 -3 2 34.6 3.6
    3 3 -2 35.9 3.1
    -3 -3 -2 35.3 3
    3 3 -2 38.5 2.1
    -3 -3 -2 31.8 2.5
    -3 3 2 31.4 3
    3 3 -2 34.6 2.6
    -3 3 2 28.5 3.2
    -3 3 2 33.5 1.3
    -3 3 2 30.1 2.5
    3 -3 2 34.8 3
    -3 3 2 31 3.1
    3 -3 2 33.7 2.6
    -3 -3 -2 36.6 2.2
    3 -3 2 39.1 2.4
    -3 -3 -2 33.4 2.8
    -3 3 -2 34.6 1.8
    3 -3 -2 34.7 3.1
    -3 -3 2 33.7 2.8
    3 -3 -2 25.9 2.7
    3 3 2 32.5 2
    -3 -3 2 33.1 2.9
    3 -3 -2 37.8 2.6
    -3 3 -2 33.4 2.5
    -3 3 -2 31 2.8
    3 3 2 31 2.9
    3 3 2 34.9 2.4
    3 3 2 37.3 2.7
    3 3 2 31.7 1.3
    -3 -3 2 31.9 2.8
    -3 3 -2 32.7 3.3
    3 -3 -2 29.8 3.1
    3 3 2 34.2 2.6
    -3 -3 2 29.4 2.4
    -3 -3 2 32.8 3
    -3 -3 2 36.3 2.3
    -3 3 -2 35.7 2.4
    -3 -3 2 31.5 2.9
    3 3 2 36.6 2.5
    -3 3 -2 31.1 3.2
    -3 3 -2 37.4 3.4
    3 -3 -2 28.5 3.3
    4 3 -2 242.48 8.4
    4 -3 2 233.88 8.3
    -4 3 2 246.98 7.7
    -4 3 2 236.98 7.7
    -4 -3 -2 249.58 9.2
    4 -3 2 239.28 7.9
    4 -3 2 241.88 7.3
    4 -3 2 229.98 8.1
    -4 3 2 229.78 8.4
    -4 -3 -2 246.18 7.7
    -4 -3 -2 247.48 8.5
    4 3 -2 231.58 8.1
    -4 -3 -2 224.68 8.2
    4 3 -2 262.37 7.7
    -4 -3 -2 246.08 7.5
    -4 3 2 239.28 9.2
    -4 -3 -2 244.68 8.2
    4 -3 2 244.78 9.5
    -4 -3 -2 244.78 8.5
    4 -3 2 223.78 9.3
    4 -3 2 242.98 6.6
    -4 3 2 254.47 9.1
    4 3 -2 239.28 7
    4 3 -2 235.28 8.2
    4 3 -2 235.28 8.7
    4 3 2 258.27 8.1
    4 -3 -2 243.78 7.7
    4 -3 -2 235.78 8.5
    4 3 2 238.88 6.5
    -4 -3 2 243.78 8.3
    4 3 2 233.98 8
    -4 -3 2 232.98 8.4
    4 -3 -2 251.17 9.4
    4 -3 -2 244.78 9.5
    -4 -3 2 257.87 7.9
    -4 3 -2 237.08 6.9
    -4 3 -2 235.08 8.3
    -4 3 -2 237.88 9.3
    4 -3 -2 240.88 7.3
    -4 -3 2 229.98 8.4
    4 3 2 239.38 8.8
    4 3 2 241.18 7.5
    4 -3 -2 244.68 8.5
    -4 -3 2 241.48 8.7
    4 3 2 237.88 8.2
    -4 3 -2 234.88 9.2
    4 3 2 241.68 7.7
    -4 3 -2 241.58 7.4
    -5 3 2 131.39 6.7
    5 3 -2 137.09 6.8
    5 -3 2 147.89 5.5
    5 -3 2 121.89 7.5
    -5 -3 -2 149.19 6.8
    5 3 -2 132.69 6.4
    -5 -3 -2 137.79 6.6
    5 3 -2 131.39 6.7
    5 -3 2 134.99 5.1
    5 3 -2 142.39 4.9
    5 -3 2 143.39 6.1
    -5 3 2 149.19 7.7
    5 -3 2 133.09 6.2
    -5 -3 -2 137.99 5.7
    5 -3 2 135.39 8.1
    5 3 -2 134.39 5.3
    5 3 -2 145.69 6.7
    -5 -3 -2 133.89 6.3
    -5 -3 -2 135.29 6.2
    -5 3 2 146.09 5.9
    5 -3 2 129.69 6.3
    -5 3 2 148.09 7.7
    -5 -3 -2 147.69 7.5
    -5 3 -2 136.39 7.6
    -5 -3 2 140.09 6.8
    5 3 2 142.39 6
    5 -3 -2 154.98 6.7
    5 3 2 137.09 4.5
    -5 3 -2 137.39 5.2
    5 3 2 137.29 6.6
    5 -3 -2 149.09 7.9
    5 -3 -2 143.59 7.5
    -5 -3 2 135.09 6.7
    5 3 2 141.19 7.1
    5 -3 -2 145.39 5.7
    5 3 2 136.49 5.6
    5 3 2 141.79 6.2
    5 3 2 133.89 5.6
    5 -3 -2 140.19 6.5
    -5 3 -2 128.09 7.3
    -5 3 -2 149.88 6.7
    5 3 2 134.89 7.1
    -5 -3 2 134.99 5.5
    -5 3 -2 143.69 5.1
    -5 -3 2 149.39 7.1
    6 3 -2 223.48 9.5
    -6 3 2 230.88 8.6
    6 3 -2 227.98 8
    -6 -3 -2 231.78 10.6
    6 -3 2 219.78 10.7
    6 -3 2 232.48 9.1
    -6 3 2 236.58 10.8
    -6 3 2 235.08 10.7
    6 -3 2 249.68 9.2
    6 3 -2 240.08 9.2
    -6 -3 -2 222.38 8.7
    -6 -3 -2 229.48 9.7
    6 -3 2 228.38 11.2
    6 -3 2 232.28 11.1
    6 3 -2 231.88 9.7
    6 3 -2 215.18 9.6
    6 -3 2 237.48 8.8
    -6 3 2 245.48 9.9
    6 -3 -2 244.58 9.6
    -6 3 -2 229.58 9.4
    -6 -3 2 225.08 10.3
    6 3 2 217.48 10.2
    6 3 2 222.58 8.2
    6 -3 -2 233.68 10.5
    6 -3 -2 242.48 9.5
    6 -3 -2 220.48 10.8
    -6 -3 2 226.28 9.5
    -6 -3 2 218.98 7.9
    6 3 2 235.08 8.2
    -6 3 -2 237.48 10.9
    6 3 2 236.88 10.3
    -6 -3 2 233.48 9.9
    6 3 2 228.88 9.5
    6 -3 -2 219.48 8.1
    6 3 2 230.28 8.9
    6 3 2 235.08 8.6
    -6 3 -2 236.98 10.8
    7 3 -2 124.29 8
    7 3 -2 113.09 6.8
    7 3 -2 113.59 7.4
    7 -3 2 103.39 8.4
    -7 3 2 108.39 7.7
    7 -3 2 97.39 8.5
    -7 -3 -2 116.49 8.3
    -7 3 2 100.59 8
    -7 3 2 138.19 8.6
    7 -3 2 105.39 8.6
    7 3 -2 113.49 7.2
    7 3 2 123.89 7.6
    7 -3 -2 121.99 7.4
    7 -3 -2 131.89 8.9
    7 3 2 104.19 7.8
    7 -3 -2 137.49 9.1
    7 3 2 117.19 6.7
    7 3 2 117.99 8.1
    -7 3 -2 122.59 7.3
    -7 -3 2 107.79 7.7
    7 -3 -2 113.79 6.8
    -7 3 -2 109.49 8.3
    -7 -3 2 101.59 7.4
    -7 -3 2 116.49 7.2
    -7 3 -2 125.99 8.6
    8 -3 2 45 7.2
    8 -3 2 44.7 6.9
    -8 3 2 37.1 5.5
    8 -3 2 27.1 5.9
    -8 3 2 39 6.7
    8 3 -2 30.7 5.9
    8 3 -2 31.7 4.8
    -8 3 2 46 6.7
    -8 -3 -2 33.5 6.2
    -8 3 -2 29.9 6
    8 3 2 30.6 5.6
    -8 3 -2 29.9 5.9
    8 -3 -2 36.2 6.9
    8 3 2 36.3 6.1
    -8 -3 2 39.8 6
    -8 -3 2 37.9 6.3
    8 -3 -2 25.9 6
    -8 3 -2 34.2 5.5
    8 -3 -2 33.3 6.4
    0 4 -2 73.79 3
    0 -4 -2 73.59 2.6
    0 4 2 77.49 3.3
    0 -4 -2 75.09 3
    0 4 2 73.19 2.8
    0 -4 -2 77.09 3.5
    0 4 -2 76.89 2.9
    0 4 -2 67.99 3
    0 -4 2 72.09 3.2
    0 4 2 74.19 2.7
    0 -4 -2 74.19 2.8
    0 4 -2 72.49 2.6
    0 4 2 72.59 3.4
    0 -4 -2 68.19 3
    0 -4 -2 75.39 3
    0 -4 2 76.09 3.1
    0 -4 2 71.29 3
    0 -4 -2 74.19 3.2
    0 4 2 70.89 3
    0 4 -2 71.79 3
    0 4 -2 77.19 3
    0 -4 2 66.49 2.9
    0 4 2 71.89 2.8
    0 -4 2 79.29 3
    0 4 2 67.69 2.6
    0 4 -2 74.29 3.2
    0 -4 2 71.59 3
    0 4 -2 75.69 3.1
    0 4 -2 70.29 2.9
    0 -4 -2 78.89 3.1
    0 4 2 69.49 3.1
    0 -4 2 73.09 2.6
    0 -4 2 74.39 3
    0 -4 2 73.99 3.1
    -1 4 2 827.82 21.2
    -1 4 2 822.42 21.5
    -1 -4 -2 815.42 20.3
    1 -4 2 866.21 21.6
    1 4 -2 847.12 20.8
    1 -4 2 827.42 21.3
    -1 4 2 869.71 20.6
    -1 -4 -2 843.32 20.8
    1 4 -2 822.62 20.9
    1 4 -2 843.02 21.2
    1 4 -2 844.72 21.1
    -1 4 2 839.72 21.2
    -1 -4 -2 830.52 20.7
    -1 -4 -2 826.22 21.4
    -1 4 2 830.92 21
    -1 -4 -2 838.72 21.2
    -1 4 2 840.82 21.1
    1 4 -2 867.31 21.3
    -1 -4 -2 818.22 21
    1 -4 2 836.62 21.2
    1 4 -2 842.22 21.3
    1 -4 2 821.52 21.2
    1 4 -2 829.42 20.4
    1 -4 2 840.62 21
    1 -4 2 826.32 20.5
    1 -4 2 850.71 21.1
    1 4 -2 811.12 20.3
    1 4 -2 860.31 20.7
    -1 -4 -2 830.42 20.2
    1 -4 -2 842.02 21.3
    -1 -4 2 855.81 20.8
    1 4 2 853.21 21.1
    -1 -4 2 840.02 20.7
    1 4 2 857.71 19.9
    -1 4 -2 858.11 21.2
    -1 -4 2 818.22 21.4
    -1 -4 2 827.22 21.1
    1 4 2 871.91 20.3
    1 -4 -2 850.61 21.2
    1 -4 -2 849.61 20.9
    -1 4 -2 893.11 21.4
    -1 -4 2 848.42 20.5
    -1 4 -2 870.21 20.3
    -1 4 -2 845.52 20.3
    1 -4 -2 857.81 21.2
    1 -4 -2 841.32 21.3
    -1 -4 2 849.52 21
    1 4 2 860.31 21.1
    -1 4 -2 839.62 21
    -1 -4 2 843.72 21.2
    -1 -4 2 817.12 21.2
    1 4 2 837.22 20.7
    1 4 2 833.52 20.7
    1 4 2 854.81 21.3
    1 -4 -2 860.81 21.4
    1 4 2 841.82 21.3
    1 4 2 818.12 21.3
    -1 4 -2 851.61 21.2
    -1 4 -2 853.91 21.4
    1 -4 -2 849.41 21.6
    -1 -4 2 849.81 20.4
    -2 4 2 14.9 2.1
    2 4 -2 14.3 1.8
    2 4 -2 15 1.9
    -2 -4 -2 15.8 1.9
    -2 -4 -2 13.2 1.6
    2 -4 2 10.6 1.7
    2 4 -2 15.3 1.8
    -2 4 2 16.3 1.9
    2 4 -2 13.4 1.4
    -2 -4 -2 14 2.2
    2 -4 2 14.8 2.4
    2 4 -2 14.2 1.5
    2 -4 2 16.4 2.2
    2 -4 2 15.6 2.3
    -2 4 2 14.4 2.1
    2 -4 2 17.5 2.2
    2 4 -2 13.4 1.5
    -2 -4 -2 15.3 1.3
    2 -4 2 18.4 1.2
    -2 -4 -2 13 1.9
    -2 4 2 16.6 1.2
    2 4 2 16.4 1.3
    -2 4 -2 16.3 1.9
    2 -4 -2 17.2 2.2
    2 4 2 20.9 2.1
    -2 -4 2 17 2.3
    2 -4 -2 18.7 2.5
    -2 -4 2 17.3 2.1
    -2 -4 2 20.7 2.1
    -2 -4 2 15.2 2
    2 -4 -2 15.3 1.9
    2 4 2 17.4 1.8
    2 -4 -2 16.7 2.4
    -2 -4 2 19.6 1.7
    -2 4 -2 17.1 2.2
    -2 4 -2 14.9 1.9
    -2 4 -2 18.5 1.8
    2 4 2 19.9 1.8
    -2 -4 2 15.5 2.1
    -2 4 -2 17.3 2.4
    -2 -4 2 16.6 1.5
    2 4 2 15.2 1.9
    2 4 2 14.3 1.8
    2 -4 -2 16.5 2.3
    -2 -4 2 20.6 1.4
    -2 4 -2 15.1 2.2
    2 4 2 18.3 1.1
    2 4 2 19.1 1.6
    -2 -4 2 22 1.8
    2 4 2 20.4 1.6
    2 4 2 21.7 2
    3 4 -2 109.69 4.4
    -3 -4 -2 101.19 4.4
    -3 4 2 114.69 5.3
    3 -4 2 105.09 5.1
    -3 -4 -2 108.69 4.7
    3 -4 2 107.09 4.6
    3 -4 2 109.79 5.7
    -3 4 2 106.19 4.3
    3 4 -2 99.79 3.7
    3 4 -2 111.49 4.3
    -3 -4 -2 108.99 4.7
    -3 4 2 118.09 5.1
    3 -4 2 104.49 5.4
    -3 4 2 109.99 5.2
    -3 4 2 111.39 2.9
    3 4 -2 115.19 3.8
    -3 4 2 110.19 4.4
    3 -4 2 111.89 4.9
    3 4 -2 114.49 3.8
    -3 -4 -2 109.19 5
    -3 -4 -2 99.89 4.3
    -3 -4 2 104.09 4.7
    -3 -4 2 96.39 4.6
    -3 -4 2 104.89 4.5
    3 4 2 106.79 3.9
    3 -4 -2 104.79 5
    -3 4 -2 105.29 4.1
    3 4 2 103.49 3.6
    3 4 2 103.19 4.6
    3 4 2 99.99 4.3
    3 4 2 105.69 4.3
    -3 -4 2 104.29 5.1
    -3 4 -2 99.89 4.8
    -3 4 -2 99.59 5.3
    -3 -4 2 103.79 3.8
    3 -4 -2 103.09 5.5
    3 4 2 110.19 4.9
    -3 4 -2 102.99 3.3
    -3 -4 2 101.49 3.9
    -3 4 -2 98.09 5.3
    3 -4 -2 91.79 5.3
    -3 -4 2 106.59 4.3
    3 -4 -2 103.59 4.5
    -3 -4 2 98.99 4.8
    -3 -4 2 102.49 4.9
    3 -4 -2 98.19 4.8
    -4 4 2 83.69 5.4
    -4 4 2 81.19 5.2
    4 -4 2 68.79 5.2
    4 4 -2 81.69 3.4
    4 4 -2 80.49 3.6
    4 -4 2 82.99 4.2
    -4 -4 -2 72.39 5
    -4 -4 -2 80.89 4.5
    4 -4 2 72.39 5.4
    4 4 -2 85.89 3.5
    4 4 -2 79.59 4.4
    -4 4 2 88.99 4.8
    -4 -4 -2 82.89 5
    -4 4 2 82.29 4.8
    -4 4 2 83.39 4
    4 -4 2 76.19 4.6
    -4 -4 -2 86.89 4.3
    -4 -4 -2 78.69 4.4
    -4 -4 -2 78.09 4.4
    4 -4 2 85.79 4.8
    4 4 -2 87.89 4.4
    -4 -4 2 83.79 4.4
    4 -4 -2 85.29 4.2
    4 -4 -2 93.29 5.6
    4 -4 -2 79.99 5
    -4 -4 2 83.39 4.8
    -4 4 -2 82.29 3.2
    4 4 2 85.29 4.2
    -4 4 -2 82.09 5.3
    4 4 2 79.69 2.3
    -4 -4 2 79.29 4.9
    -4 4 -2 75.39 3.5
    4 -4 -2 80.39 3.4
    4 4 2 84.59 2.4
    4 4 2 80.59 3.4
    -4 -4 2 77.59 3.7
    -4 4 -2 81.39 5.4
    -4 -4 2 87.59 5
    4 4 2 88.29 4.3
    -4 -4 2 79.09 4
    4 -4 -2 90.09 4.8
    -4 -4 2 85.59 4.7
    4 4 2 80.09 4.6
    -4 4 -2 81.09 4.4
    4 -4 -2 73.19 5.4
    5 -4 2 70.19 5.4
    5 4 -2 63.09 4.8
    5 -4 2 60.59 4.8
    -5 4 2 73.79 5.2
    -5 4 2 63.99 5.7
    5 4 -2 58.89 4.8
    -5 -4 -2 79.59 5.3
    -5 -4 -2 76.49 5
    5 -4 2 63.69 6
    -5 -4 -2 71.59 4.9
    5 4 -2 67.79 3.4
    5 4 -2 67.09 4.7
    -5 -4 -2 75.89 5.7
    -5 -4 -2 70.09 4.7
    5 -4 2 74.19 4.9
    -5 4 2 69.79 5.5
    5 4 -2 71.89 4.7
    5 -4 2 71.99 4.5
    -5 4 2 70.29 4.1
    5 4 -2 70.99 3.4
    -5 -4 -2 71.69 4.1
    5 -4 -2 65.99 6
    5 4 2 63.99 3.7
    -5 -4 2 67.79 5.1
    5 4 2 66.49 5.2
    5 4 2 73.69 4.2
    5 4 2 69.79 5.1
    5 -4 -2 59.09 5.8
    5 -4 -2 71.49 4.9
    5 -4 -2 70.19 4.3
    5 4 2 63.09 4.3
    -5 4 -2 68.49 3.3
    -5 -4 2 58.29 3.9
    -5 -4 2 66.59 4.8
    -5 4 -2 65.59 4.8
    -5 -4 2 68.79 5.2
    -5 -4 2 60.39 4.8
    5 4 2 64.69 4.5
    5 4 2 68.49 4.3
    5 4 2 64.29 2.4
    -5 4 -2 64.79 3.4
    -5 4 -2 70.79 5.8
    5 -4 -2 71.39 4.9
    -5 4 -2 61.79 5.8
    6 4 -2 57.99 5.2
    -6 -4 -2 65.19 5
    6 -4 2 61.09 5.2
    6 4 -2 60.89 4.6
    6 4 -2 48.5 5.1
    -6 4 2 68.09 6.3
    6 -4 2 67.99 5.2
    6 -4 2 49.6 5.9
    -6 -4 -2 60.99 6.1
    -6 -4 -2 63.99 5.3
    6 -4 2 58.19 4.6
    -6 4 2 63.09 6.2
    6 4 -2 61.79 5
    6 -4 2 71.39 6
    6 -4 2 60.99 6.8
    -6 4 2 64.09 5.6
    -6 4 2 56.19 4.3
    -6 -4 2 63.79 5.4
    6 -4 -2 60.69 5.4
    6 4 2 76.09 5.9
    -6 -4 2 60.89 5.5
    6 -4 -2 49.5 6
    6 4 2 59.39 4
    6 -4 -2 66.19 4.4
    6 4 2 64.69 4.5
    6 -4 -2 65.09 5.7
    6 4 2 61.69 4.2
    6 4 2 66.39 5.2
    6 4 2 60.29 5.6
    -6 -4 2 52.99 3.9
    -6 4 -2 62.29 6.4
    6 -4 -2 59.09 6.3
    -6 -4 2 58.29 5.6
    -6 4 -2 62.69 5.4
    -6 4 -2 61.19 6.3
    6 4 2 59.09 4.9
    -7 -4 -2 23.6 5
    7 -4 2 29.4 5.8
    7 -4 2 19.3 4.9
    7 4 -2 18.6 3.9
    7 4 -2 25.5 4.5
    -7 4 2 23.6 4.4
    7 4 -2 24.5 3.8
    -7 4 2 23 4.9
    -7 4 2 32.2 5.5
    7 -4 2 24.9 3.9
    7 4 -2 20.5 4.3
    7 -4 2 21.2 5
    7 -4 -2 29.4 4.3
    -7 -4 2 30.7 5.2
    7 4 2 31.1 5.1
    7 -4 -2 32.3 5.7
    7 -4 -2 23.8 3.9
    7 4 2 21.6 4.1
    7 -4 -2 25.9 5.8
    7 4 2 25.2 3.6
    -7 4 -2 22.6 4.5
    -7 -4 2 23.4 4.3
    -7 4 -2 24.1 5.2
    -7 -4 2 29.2 4.6
    -7 4 -2 35 5.6
    7 4 2 28.3 4.9
    8 -4 2 44.7 7.5
    8 -4 2 53.99 7.8
    -8 4 2 47.3 6.1
    -8 4 2 52.49 7.4
    8 -4 2 48.1 7
    8 4 -2 61.09 7.3
    8 4 -2 54.59 6
    -8 4 2 39.8 6.6
    8 -4 -2 45.5 7.1
    -8 4 -2 42.3 6.8
    8 -4 -2 60.99 8.2
    8 -4 -2 46.4 7.1
    -8 4 -2 43 6.7
    8 4 2 53.99 6.4
    8 4 2 49.1 6.8
    -8 4 -2 48.7 5.8
    0 -5 2 1131.59 28.5
    0 5 -2 1156.98 27.7
    0 5 2 1151.18 28.4
    0 -5 -2 1154.78 28.3
    0 -5 -2 1182.68 27.9
    0 -5 2 1160.18 28.5
    0 -5 -2 1141.09 28.3
    0 5 2 1121.89 28.4
    0 -5 -2 1142.29 27.8
    0 -5 2 1197.08 28.6
    0 -5 -2 1182.78 28.8
    0 5 2 1149.58 28.2
    0 -5 2 1176.08 28.3
    0 -5 2 1119.79 27.7
    0 -5 -2 1136.79 28.5
    0 5 2 1185.28 27.9
    0 5 -2 1131.69 28.5
    0 5 -2 1165.68 28.2
    0 5 2 1182.28 28.3
    0 5 -2 1193.48 28.3
    0 -5 2 1151.88 28.3
    0 5 2 1175.58 28.7
    0 -5 -2 1165.28 28.5
    0 -5 2 1143.09 28.3
    0 5 2 1134.49 27.8
    0 5 -2 1151.38 28.5
    0 5 -2 1118.19 28.4
    0 5 -2 1136.49 28.4
    0 5 -2 1171.58 28.3
    0 -5 -2 1153.38 28.6
    0 -5 2 1126.99 28.2
    0 5 2 1183.68 28.6
    0 -5 -2 1162.28 28.3
    0 5 -2 1107.99 28.2
    0 -5 2 1129.19 28.5
    1 5 -2 673.73 17.2
    1 5 -2 674.43 16.8
    1 5 -2 657.13 16.9
    -1 5 2 654.43 17
    1 -5 2 640.94 17.3
    -1 5 2 663.13 17.2
    -1 -5 -2 662.33 16
    -1 5 2 677.43 16.6
    1 -5 2 640.64 17
    -1 -5 -2 634.74 16.9
    1 5 -2 669.93 17.2
    1 -5 2 664.03 17.2
    1 -5 2 700.03 17.6
    -1 -5 -2 643.64 17.2
    -1 -5 -2 660.73 16.9
    1 5 -2 657.93 17.4
    1 -5 2 648.74 16.6
    -1 5 2 689.03 17.3
    1 5 -2 688.63 16.5
    1 5 -2 660.93 16.3
    -1 -5 -2 637.54 17.4
    -1 -5 -2 654.33 16.3
    -1 5 2 655.63 17.3
    -1 -5 -2 638.74 16
    1 -5 2 648.54 17
    1 -5 2 700.83 17.6
    1 -5 2 659.23 16.3
    -1 -5 -2 673.03 17.4
    1 5 -2 689.33 17.2
    -1 5 2 661.93 17.6
    -1 -5 -2 663.43 16.9
    1 -5 -2 661.13 17.3
    -1 5 -2 656.43 17.4
    1 5 2 645.24 17
    -1 5 -2 640.14 17.1
    1 -5 -2 656.73 17.3
    1 5 2 663.13 16.8
    -1 -5 2 651.73 17.2
    1 5 2 660.33 16.3
    1 5 2 671.23 17.5
    -1 5 -2 641.34 17.3
    -1 -5 2 670.23 16.8
    -1 -5 2 658.53 16.9
    -1 -5 2 640.84 16.9
    1 5 2 681.63 17.2
    -1 -5 2 694.23 16.4
    -1 -5 2 655.63 17.2
    -1 -5 2 630.14 17.1
    1 -5 -2 661.33 16.9
    -1 5 -2 659.33 16.5
    1 -5 -2 651.03 17.1
    -1 -5 2 658.43 17.5
    -1 5 -2 668.53 16.4
    1 -5 -2 665.53 16.8
    1 5 2 648.94 16.8
    1 5 2 681.03 17.3
    1 -5 -2 668.23 17.3
    1 -5 -2 638.64 17.3
    -1 5 -2 640.74 16.3
    -1 5 -2 638.14 17
    1 -5 -2 722.03 17.9
    -1 -5 2 676.83 16.5
    -1 5 -2 714.93 17.6
    -2 5 2 414.76 11.9
    2 -5 2 404.16 11.7
    -2 -5 -2 415.16 10.5
    2 -5 2 435.86 12.2
    -2 5 2 423.46 11.8
    2 -5 2 422.86 10.6
    2 5 -2 418.86 11.5
    2 -5 2 409.06 12.2
    2 5 -2 402.26 11.8
    2 -5 2 421.26 12.1
    2 -5 2 440.26 12.7
    -2 -5 -2 427.26 11.7
    2 5 -2 420.46 11.2
    -2 5 2 421.76 12.3
    2 5 -2 424.46 11
    -2 -5 -2 435.06 11.9
    2 5 -2 436.26 11
    -2 -5 -2 428.16 12.3
    2 5 -2 421.76 11.5
    -2 -5 -2 416.86 11.4
    -2 5 2 423.46 10.7
    2 5 -2 428.16 11
    -2 -5 2 432.56 11
    2 -5 -2 413.06 11.8
    -2 5 -2 433.86 12.9
    2 5 2 409.06 11.1
    2 5 2 403.66 11.8
    2 5 2 406.26 11.7
    2 5 2 418.66 10.4
    2 -5 -2 419.56 12.6
    -2 -5 2 426.66 10.7
    2 5 2 419.66 10.3
    -2 -5 2 403.46 11
    2 -5 -2 410.96 12.2
    2 5 2 414.66 10.5
    2 5 2 430.76 11.3
    -2 -5 2 421.96 12.4
    -2 5 -2 427.16 12
    2 -5 -2 418.06 12.1
    2 5 2 415.76 10.8
    2 5 2 412.86 11.3
    -2 -5 2 423.56 11.9
    -2 5 -2 417.16 12.3
    2 -5 -2 434.26 12.5
    -2 5 -2 401.76 11.4
    2 5 2 414.96 11.8
    -2 -5 2 404.06 11.9
    -2 -5 2 405.26 11.3
    -2 -5 2 423.26 11.6
    -2 -5 2 413.26 10.7
    -2 -5 2 402.36 11.9
    3 -5 2 20 2.6
    -3 5 2 24 2.4
    -3 -5 -2 27.6 3
    3 5 -2 25.4 2.2
    3 5 -2 26.6 2.3
    3 -5 2 23.7 2.8
    3 -5 2 29.4 3.1
    -3 5 2 23.2 1.2
    -3 5 2 19.7 2.9
    3 5 -2 26.3 2.1
    -3 -5 -2 24.1 2.5
    -3 5 2 23.9 2.8
    3 5 -2 24 1.9
    -3 -5 -2 26.1 2.6
    3 -5 2 24.2 3.3
    3 -5 2 24.4 2.5
    -3 -5 -2 25.6 2
    -3 -5 -2 26.6 2.4
    -3 5 2 24.9 1.2
    3 5 2 24.5 2.1
    3 5 2 21.6 2.4
    -3 -5 2 17.8 1.9
    -3 5 -2 23.2 3
    -3 5 -2 21.7 1.5
    -3 5 -2 21.8 2.1
    3 5 2 24.9 1.7
    -3 -5 2 22.1 2.9
    3 5 2 24.5 2.5
    -3 -5 2 20.9 2.6
    3 -5 -2 23.9 2.9
    -3 -5 2 17.1 2.6
    -3 5 -2 23.2 2.7
    3 5 2 23.6 1.9
    -3 -5 2 23 2.9
    3 -5 -2 23 2.4
    3 -5 -2 22.3 3.2
    -3 -5 2 18.3 1.7
    3 -5 -2 20.9 3.3
    -3 5 -2 17.2 2.9
    3 -5 -2 21.6 2.7
    -3 -5 2 21.7 2.5
    3 5 2 22.5 1.9
    -4 5 2 111.09 5.7
    4 -5 2 112.79 6.3
    4 5 -2 93.99 4.7
    -4 5 2 105.69 4.6
    4 5 -2 102.89 4.8
    -4 5 2 112.59 6
    4 5 -2 100.79 3.9
    -4 -5 -2 97.59 5
    4 -5 2 104.99 5.1
    -4 -5 -2 106.69 4.9
    4 -5 2 104.29 6.4
    4 -5 2 116.19 5.5
    4 5 -2 109.49 4.1
    4 -5 2 101.39 5.3
    -4 -5 -2 104.79 5.6
    -4 5 2 114.39 6
    4 5 -2 104.29 4.2
    -4 -5 -2 94.19 4.9
    4 -5 -2 99.49 5.5
    4 5 2 102.49 4.7
    -4 5 -2 115.99 6.3
    -4 5 -2 104.79 4.2
    -4 -5 2 102.29 4.2
    -4 5 -2 99.69 5.1
    4 5 2 103.19 5.2
    -4 -5 2 107.79 5
    4 -5 -2 110.19 5.1
    -4 -5 2 98.49 5.4
    -4 -5 2 101.89 4.7
    4 5 2 109.29 4
    -4 5 -2 104.49 3.6
    -4 -5 2 97.69 5.1
    4 -5 -2 108.19 5.5
    4 -5 -2 112.39 6.3
    -4 5 -2 99.79 6
    -4 -5 2 101.99 5.4
    4 5 2 108.59 4.6
    4 -5 -2 108.39 6.4
    4 -5 -2 109.39 3.9
    5 -5 2 41.7 5.2
    -5 5 2 65.09 5.8
    -5 -5 -2 42.1 3.7
    5 -5 2 51.99 5.6
    5 5 -2 44.7 2.9
    5 5 -2 49.3 4.2
    5 -5 2 46.6 4
    5 5 -2 46.8 4.1
    5 -5 2 46.9 4.3
    5 5 -2 45.9 4
    -5 -5 -2 47.7 4.5
    -5 5 2 45.3 4.6
    -5 5 2 41.5 3.5
    -5 5 2 37.7 4.9
    5 -5 2 43 4.3
    -5 -5 -2 35.1 3.8
    5 5 2 46.5 3.7
    5 -5 -2 44.8 5.1
    -5 5 -2 45.8 4.4
    5 -5 -2 40.4 4.5
    5 5 2 52.39 3.9
    5 -5 -2 51.99 4.8
    -5 -5 2 48.6 4
    5 -5 -2 43.7 3.7
    -5 -5 2 43.7 4.1
    -5 -5 2 40.4 3.9
    5 5 2 56.89 5.1
    5 5 2 42.4 3.2
    -5 5 -2 43 2.6
    -5 5 -2 46.3 2.9
    -5 -5 2 44.3 4.4
    -5 5 -2 53.99 5.1
    5 5 2 45.6 3.8
    5 -5 -2 45.5 5.3
    -5 5 -2 46.4 5.1
    6 -5 2 16.3 4.5
    6 -5 2 7.8 4.1
    6 -5 2 16.3 4.4
    -6 5 2 12.2 2.5
    -6 5 2 16.8 3.8
    -6 -5 -2 13 2.9
    -6 5 2 8.5 3.8
    6 5 -2 16.1 3.3
    -6 5 2 9.7 3.8
    6 5 -2 15.2 3
    6 5 -2 12.5 3.2
    6 5 -2 13.1 3.7
    6 -5 2 17.8 3.1
    6 -5 2 17.3 3.3
    6 -5 2 20.9 3.5
    -6 -5 -2 10.5 3.1
    6 -5 -2 13.3 3.3
    -6 5 -2 17.3 4.4
    -6 -5 2 5.8 3.3
    6 5 2 10.7 2.6
    6 5 2 13.6 3.5
    -6 -5 2 15.4 2.7
    6 5 2 13 3.3
    6 5 2 11 3.1
    6 -5 -2 11.7 4.1
    6 -5 -2 13.4 4.1
    6 5 2 11 2.3
    -6 -5 2 12.5 3.2
    6 5 2 13 2.8
    -6 5 -2 11.1 3.4
    6 5 2 9.6 2.4
    6 -5 -2 12 2.7
    -6 5 -2 8.6 3.9
    6 -5 -2 18.1 3.5
    7 -5 2 9.6 5
    7 5 -2 10.2 3.4
    7 5 -2 7 3.2
    -7 5 2 23.5 5.3
    7 -5 2 10.1 4.6
    7 5 -2 11 3.9
    -7 5 2 8.2 3.7
    -7 5 2 11.4 4.2
    7 -5 2 16.5 3.8
    7 -5 2 11.6 4.6
    7 5 2 4.6 3.5
    -7 5 -2 11 4.5
    7 -5 -2 12.5 4.7
    7 5 2 10.6 3
    7 -5 -2 18.2 3.8
    -7 5 -2 9.3 3.9
    7 -5 -2 13.8 5.1
    -7 5 -2 12.3 4.4
    7 5 2 8.4 3.5
    -7 -5 2 8 3.5
    -7 -5 2 12.8 3.6
    7 -5 -2 12.5 3.6
    8 5 -2 65.89 6.8
    -8 5 2 71.19 8.2
    8 -5 2 79.89 9.2
    -8 5 2 75.39 7.4
    8 -5 2 86.79 9.4
    8 -5 2 67.49 8.2
    -8 5 2 83.29 8.3
    8 5 -2 65.99 7.5
    8 -5 -2 58.99 7.9
    8 -5 -2 69.19 8.2
    -8 5 -2 83.79 8.9
    -8 5 -2 81.39 7.7
    8 -5 -2 64.59 8.1
    -8 5 -2 67.59 8
    8 5 2 87.19 8.3
    0 6 2 283.17 8.3
    0 -6 -2 272.07 8.1
    0 -6 2 270.67 8.4
    0 6 -2 280.97 8.4
    0 6 -2 274.57 7.4
    0 6 -2 272.47 8
    0 -6 2 266.77 8.4
    0 -6 -2 264.07 8.2
    0 -6 2 273.27 8.3
    0 -6 2 263.27 7.5
    0 6 2 285.77 7.7
    0 6 -2 282.47 8.2
    0 6 2 278.17 8.6
    0 -6 -2 265.17 8.5
    0 -6 -2 280.07 7.7
    0 -6 2 274.77 8.4
    0 -6 2 278.87 8.2
    0 -6 2 270.57 8.2
    0 6 2 279.77 8.1
    0 6 -2 288.37 8.2
    0 -6 -2 273.07 8.3
    0 -6 2 287.57 8.2
    0 6 2 281.17 8.1
    0 6 2 268.07 8.2
    0 -6 -2 263.57 8.5
    0 6 -2 280.87 8.2
    0 -6 -2 276.77 8.3
    0 6 2 286.47 7.7
    0 6 2 289.77 8.5
    0 6 -2 271.57 8.1
    0 -6 -2 274.87 8.6
    -1 6 2 9.5 1.9
    -1 6 2 12.6 1.6
    -1 -6 -2 11.5 2
    -1 -6 -2 7.8 2
    -1 -6 -2 9.3 1.6
    1 6 -2 8.1 1.6
    1 -6 2 14.9 1.7
    1 -6 2 9.6 1.9
    -1 -6 -2 10.6 1.7
    -1 6 2 9 1.8
    1 -6 2 12.3 2.1
    -1 -6 -2 11.4 0.6
    1 6 -2 9.5 1.8
    1 -6 2 13.7 2.2
    1 -6 2 9.8 1.6
    -1 -6 -2 11.8 1.4
    1 -6 2 8.5 1.6
    1 6 -2 13.7 1.6
    -1 -6 -2 11.5 2
    1 6 -2 11.6 1.5
    -1 6 2 10.8 1.5
    1 -6 2 12 1.8
    1 -6 2 10.2 1.4
    -1 -6 2 8.1 1.9
    1 -6 -2 11.8 2.1
    -1 6 -2 12.6 1.7
    -1 -6 2 12.1 1.7
    -1 -6 2 11.2 1.7
    1 6 2 15 2
    -1 -6 2 11.7 2
    -1 -6 2 8.1 1.4
    -1 -6 2 8.8 1.7
    -1 -6 2 9.6 1.6
    1 6 2 11.3 1.9
    -1 6 -2 10.7 1.3
    1 -6 -2 10.9 1.7
    1 -6 -2 12.7 2.3
    1 6 2 11.2 1.3
    1 -6 -2 10.2 2
    1 -6 -2 14 2.1
    -1 -6 2 10.7 0.7
    -1 -6 2 12.8 2.2
    -1 -6 2 13.5 1.3
    1 -6 -2 8.2 1.6
    1 6 2 11.7 1.6
    -1 6 -2 12.4 1.4
    -1 6 -2 12.3 1.5
    1 -6 -2 11.5 2
    1 6 2 9.1 1.8
    -1 6 -2 12 2
    1 6 2 11.4 1.7
    -1 6 -2 14.4 2.1
    1 6 2 9.8 1.7
    -1 6 -2 13.2 1.9
    1 -6 -2 12.2 1.8
    1 -6 -2 10.7 1.5
    -2 -6 -2 302.27 8.9
    2 -6 2 292.77 9.5
    -2 -6 -2 291.07 7.4
    2 -6 2 291.87 9.9
    2 6 -2 285.07 8.6
    -2 -6 -2 319.07 9.7
    -2 6 2 298.87 9.2
    2 -6 2 289.97 7.9
    -2 -6 -2 287.67 8.7
    2 6 -2 282.17 7.9
    -2 -6 -2 296.47 9.2
    2 -6 2 302.57 9.6
    -2 6 2 305.47 9.6
    2 6 -2 288.97 8.6
    2 -6 2 295.77 9.1
    -2 -6 -2 296.37 7.7
    2 6 -2 299.37 8.2
    -2 6 2 293.67 8
    2 6 -2 299.37 8.3
    2 -6 2 294.77 9.4
    -2 6 2 292.77 9.2
    -2 -6 2 294.97 7.5
    2 -6 -2 302.27 9.3
    2 6 2 292.27 8.6
    -2 6 -2 274.47 9.3
    2 -6 -2 284.17 9.6
    -2 -6 2 288.87 8.2
    2 -6 -2 292.97 9.3
    -2 -6 2 295.77 7.9
    2 -6 -2 292.07 9.5
    2 6 2 287.87 8.1
    2 -6 -2 301.37 10
    -2 -6 2 291.67 9.4
    -2 6 -2 290.17 9.1
    2 6 2 296.47 7.1
    -2 -6 2 297.97 9.1
    2 -6 -2 292.47 8.2
    2 6 2 294.37 9
    -2 -6 2 278.57 9.5
    -2 -6 2 296.37 8
    2 6 2 302.97 7.8
    -2 -6 2 287.67 8.7
    -2 -6 2 301.07 9.3
    3 -6 2 136.69 6
    -3 -6 -2 138.99 5.3
    3 6 -2 143.29 4.9
    3 6 -2 136.59 4.8
    -3 -6 -2 127.59 6
    3 -6 2 130.59 6
    -3 -6 -2 128.69 4.4
    3 6 -2 140.39 4.5
    -3 -6 -2 134.19 5.3
    3 -6 2 133.59 5.9
    -3 6 2 135.09 3.9
    3 6 -2 131.89 4.7
    -3 6 2 134.29 6.3
    3 -6 2 136.79 6.7
    3 -6 2 131.29 3.6
    3 -6 2 134.09 5.5
    -3 -6 -2 134.19 5.6
    -3 6 2 134.79 4.1
    -3 6 2 133.19 5.9
    -3 6 -2 119.69 5.4
    3 -6 -2 124.29 6
    -3 6 -2 142.79 6.4
    -3 -6 2 134.99 5.3
    -3 -6 2 137.29 4.5
    3 6 2 129.49 5.4
    -3 -6 2 126.89 5.5
    -3 -6 2 135.19 5.8
    -3 6 -2 135.19 4.9
    3 6 2 130.19 4.3
    3 6 2 129.19 4.4
    -3 -6 2 127.09 5.6
    -3 6 -2 127.19 6.2
    3 6 2 133.29 4.6
    3 6 2 131.99 5.1
    3 -6 -2 134.29 5.9
    3 -6 -2 136.89 5.6
    -3 -6 2 131.49 6.2
    -3 -6 2 130.49 4.5
    3 -6 -2 122.39 6.4
    3 -6 -2 116.69 6.3
    3 6 2 137.09 4.1
    4 6 -2 17.3 2.1
    4 6 -2 23.9 2
    -4 -6 -2 23.3 2.8
    -4 6 2 22.5 3.5
    -4 6 2 23 3.6
    4 -6 2 23.2 3.8
    -4 -6 -2 22.1 3.4
    -4 -6 -2 26.1 2.8
    4 6 -2 20.5 2.5
    4 -6 2 19.1 3
    4 -6 2 24.5 2.9
    4 -6 2 18.9 3
    -4 6 2 21.2 2.3
    -4 -6 -2 21.7 2.9
    -4 6 2 19.9 3.2
    4 -6 2 21.7 3.8
    4 6 2 19.5 2.6
    -4 6 -2 26.1 3.7
    4 -6 -2 19.6 3.7
    -4 -6 2 23.5 3.5
    4 -6 -2 24 3
    4 -6 -2 15.8 2.9
    -4 -6 2 17.6 2.6
    4 6 2 22.5 1.9
    4 6 2 22.4 2.8
    -4 6 -2 24.7 2.3
    -4 -6 2 21.1 2.8
    4 -6 -2 22 3.3
    -4 6 -2 23.3 3.7
    -4 -6 2 17.4 2.3
    -4 -6 2 23 2.2
    4 -6 -2 18.5 3.5
    -4 6 -2 19.3 1.6
    4 6 2 20.2 2.3
    -4 -6 2 21.7 3.1
    -4 6 -2 21.7 3.2
    -4 -6 2 20.7 3.3
    -5 6 2 8.1 3.3
    5 -6 2 8.6 3.1
    5 -6 2 8 3.1
    -5 -6 -2 11.8 2.7
    5 -6 2 12.6 2.7
    5 6 -2 12.2 1.9
    5 -6 2 8.4 3
    -5 6 2 16.4 2.4
    -5 6 2 13.9 3.6
    -5 -6 -2 11.2 2.4
    -5 6 2 10.4 3.3
    -5 -6 -2 9.5 3.1
    5 6 -2 11.2 2.6
    5 -6 2 11.4 3.9
    5 6 -2 13.3 2.7
    -5 -6 2 12.5 3
    -5 6 -2 13.1 1.9
    5 -6 -2 13.4 3.2
    -5 -6 2 15.8 2.8
    5 6 2 14 2.5
    5 -6 -2 8.9 3.6
    5 6 2 17.2 3.1
    -5 -6 2 14.3 2.8
    -5 6 -2 12.4 3.7
    -5 6 -2 15.4 1.7
    5 -6 -2 17 2.9
    -5 6 -2 14.8 3.6
    5 -6 -2 12.4 3.1
    -5 -6 2 12 3.1
    5 6 2 10.2 2.5
    -5 -6 2 9.8 2.4
    -5 6 -2 13.1 3.1
    5 -6 -2 14.5 3.8
    6 -6 2 133.19 9
    -6 -6 -2 139.89 7
    6 6 -2 150.58 7.8
    6 -6 2 137.99 7.4
    6 6 -2 135.19 6.9
    -6 -6 -2 160.28 8.3
    -6 6 2 143.89 8.7
    6 -6 2 148.09 7.3
    -6 6 2 152.48 8.1
    6 6 -2 132.79 7.1
    6 -6 2 147.19 9
    6 6 -2 139.29 7.1
    6 -6 2 135.69 9
    6 -6 2 137.39 7.3
    -6 6 2 150.68 8.6
    -6 -6 2 143.09 7
    6 -6 -2 144.39 7.6
    6 6 2 135.19 6.8
    6 6 2 142.89 6.2
    6 6 2 138.89 7.5
    -6 -6 2 151.18 7.8
    6 6 2 149.99 6.7
    6 6 2 121.39 6.6
    -6 6 -2 130.29 8.4
    -6 6 -2 138.19 8.7
    -6 6 -2 131.59 7.6
    6 6 2 142.89 6.5
    6 -6 -2 141.79 7.7
    -6 -6 2 146.59 6.7
    6 6 2 136.49 7.7
    6 -6 -2 137.59 9
    6 -6 -2 139.69 6.7
    6 -6 -2 143.29 9
    -7 6 2 4.6 3.6
    7 6 -2 12 4
    7 -6 2 14.7 4.9
    7 -6 2 7.4 4.5
    -7 6 2 1.8 3.8
    7 -6 2 6.1 3.4
    7 6 -2 10.7 3.7
    7 6 -2 5.9 3
    7 -6 2 1.5 4.1
    -7 6 2 8.3 4.1
    7 -6 -2 8.1 3.6
    -7 6 -2 9.9 4.4
    7 6 2 9.6 3.4
    7 6 2 8.5 3
    -7 6 -2 2.4 3.4
    7 -6 -2 5.2 4.9
    7 -6 -2 6 4.6
    -7 -6 2 11.3 3.7
    7 -6 -2 7.8 3.4
    -7 6 -2 7.3 4.1
    7 6 2 13.1 3.9
    -8 6 2 8.1 4.9
    -8 6 2 3.2 4.6
    8 -6 2 0.3 4.8
    8 6 -2 3.7 3.9
    8 -6 2 8.6 5.2
    -8 6 2 -0.6 3.7
    8 -6 2 -4.6 5.3
    8 6 -2 -4.6 3.3
    8 6 2 -0.6 3.3
    -8 6 -2 8.1 4
    -8 6 -2 -4 3.9
    8 -6 -2 6.1 5.2
    -8 6 -2 -1.9 4.7
    8 -6 -2 7.1 5.4
    8 -6 -2 -2.5 5.1
    0 -7 2 17.7 2.2
    0 7 -2 17.3 2.3
    0 -7 2 23.5 2.3
    0 7 -2 18.3 1.5
    0 -7 -2 18.5 2.5
    0 7 -2 19 2.1
    0 -7 2 17.2 2.4
    0 -7 -2 17.4 2.3
    0 -7 -2 18.5 2.1
    0 7 -2 21.6 2.1
    0 7 2 15.8 2.1
    0 -7 -2 18.7 2.1
    0 7 2 18 1.8
    0 -7 2 18.3 1.6
    0 -7 -2 16.5 2.1
    0 7 -2 14.1 2
    0 7 2 16.7 1.6
    0 -7 -2 19.3 2.3
    0 -7 2 24.8 2.5
    0 7 2 21 2.2
    0 -7 -2 16 2.2
    0 -7 2 17.1 2.2
    0 -7 -2 18.2 1.7
    0 7 -2 17.7 2.1
    0 -7 2 14.7 2.1
    0 -7 2 19.1 2.2
    0 7 -2 19.8 1.6
    -1 7 2 435.36 11.9
    -1 7 2 418.76 11.5
    -1 -7 -2 433.96 12
    -1 -7 -2 416.86 12.2
    1 -7 2 411.56 11.8
    1 7 -2 445.06 11.6
    1 -7 2 434.26 12.5
    1 7 -2 423.66 11.6
    -1 7 2 416.46 11.8
    1 -7 2 427.16 12.4
    1 7 -2 415.96 11.9
    -1 -7 -2 411.16 11.9
    1 -7 2 413.46 11.3
    1 -7 2 401.96 12.1
    1 -7 2 416.86 12.2
    -1 -7 -2 403.46 12.3
    1 -7 2 418.96 11.5
    -1 -7 -2 406.86 11.2
    1 -7 2 417.96 11.7
    -1 -7 -2 425.96 10.2
    -1 -7 -2 441.26 12.3
    1 -7 2 424.06 12.5
    1 -7 -2 422.56 12
    -1 -7 2 409.36 12
    -1 7 -2 419.06 11.3
    -1 -7 2 409.46 12.1
    1 -7 -2 436.86 12.8
    -1 -7 2 424.46 12.1
    -1 -7 2 428.46 12.5
    -1 7 -2 422.96 11.8
    1 7 2 435.26 11.3
    1 7 2 436.96 10.6
    -1 -7 2 410.96 11.7
    -1 -7 2 425.26 10.9
    -1 7 -2 429.96 11.5
    1 -7 -2 413.86 12.2
    -1 -7 2 408.96 11.6
    1 7 2 422.96 10.8
    1 -7 -2 432.46 12.3
    1 -7 -2 412.26 11.6
    -1 -7 2 429.86 11.6
    -1 -7 2 433.86 12.3
    -1 7 -2 425.76 11.4
    -1 -7 2 410.06 10.1
    1 -7 -2 409.06 11.5
    1 -7 -2 418.56 12.4
    -1 7 -2 421.36 11.9
    2 7 -2 219.28 6.8
    2 -7 2 233.08 8.6
    2 -7 2 217.48 6.1
    -2 -7 -2 212.48 7.8
    -2 -7 -2 228.48 7.4
    2 -7 2 222.88 8.1
    -2 -7 -2 231.28 8.3
    2 7 -2 223.78 7.3
    -2 -7 -2 220.58 6.1
    -2 7 2 222.48 6.7
    2 -7 2 212.98 7.8
    -2 -7 -2 217.58 6.2
    -2 -7 -2 221.58 7.4
    -2 7 2 216.28 7.7
    2 -7 2 221.68 6.6
    2 7 -2 218.18 6.9
    2 7 -2 222.38 6.2
    -2 7 2 218.58 8
    2 -7 2 222.78 8.1
    2 -7 2 220.38 7.7
    -2 7 -2 227.38 7.8
    -2 -7 2 234.18 8.4
    2 7 2 232.08 6.4
    -2 -7 2 233.78 6.3
    2 -7 -2 236.08 8.2
    -2 -7 2 230.28 6.9
    2 7 2 235.08 6.2
    2 7 2 231.38 6.1
    -2 7 -2 240.98 8.1
    2 7 2 229.98 7.6
    -2 -7 2 231.68 8.1
    2 -7 -2 217.18 6.7
    2 -7 -2 231.58 8.7
    -2 -7 2 213.38 7.8
    -2 -7 2 222.38 7.3
    2 -7 -2 232.68 8.1
    2 -7 -2 235.38 8
    -2 -7 2 214.18 7.8
    2 -7 -2 228.88 8.3
    -2 -7 2 238.68 6.6
    -3 -7 -2 105.99 3.8
    3 -7 2 114.69 6.3
    -3 -7 -2 118.79 5
    3 7 -2 116.09 4
    -3 -7 -2 106.99 5.2
    3 7 -2 113.79 4.4
    3 -7 2 112.39 5.7
    -3 7 2 111.69 3.6
    3 -7 2 111.59 5.2
    -3 7 2 114.59 5.9
    3 -7 2 113.29 5.7
    3 7 -2 113.19 4.1
    3 7 -2 117.79 4.7
    -3 7 2 109.59 5.4
    3 -7 2 110.29 3.5
    -3 -7 -2 112.09 4.9
    -3 -7 -2 115.29 5.9
    3 -7 2 117.89 5.8
    3 -7 -2 107.99 3.9
    -3 -7 2 106.19 4.8
    3 7 2 104.29 3.5
    3 7 2 110.19 5.1
    3 -7 -2 103.29 5.6
    -3 -7 2 106.49 5.2
    3 7 2 113.69 4
    -3 7 -2 110.29 5.4
    -3 7 -2 107.19 4.5
    -3 7 -2 108.99 5.9
    -3 -7 2 114.59 4.1
    3 -7 -2 115.29 6.1
    -3 -7 2 106.49 5.4
    -3 -7 2 107.09 3.8
    3 -7 -2 116.49 5.5
    -3 -7 2 116.29 6
    3 7 2 104.39 4.5
    3 -7 -2 106.09 5.2
    -3 7 -2 112.29 5.8
    -3 -7 2 96.79 5.4
    3 7 2 109.09 3.5
    3 -7 -2 118.59 6.4
    3 7 2 110.99 3.9
    -4 7 2 3.8 2.4
    -4 -7 -2 3.9 2.6
    -4 7 2 5.6 1.7
    -4 7 2 3.6 2.8
    4 -7 2 2.2 2.7
    4 7 -2 2.4 1.6
    4 -7 2 3.5 2.4
    -4 -7 -2 1.4 1.6
    -4 7 2 6 2.8
    -4 -7 -2 3.6 2.1
    4 7 -2 4.7 1.3
    4 7 -2 0.5 1.5
    -4 7 2 2.9 0.8
    4 -7 2 1.2 2.3
    -4 -7 -2 4 2
    4 -7 2 0.8 1.9
    4 -7 2 -1.3 2.6
    4 -7 -2 4.4 2.6
    4 -7 -2 4.3 2.9
    4 7 2 5.4 1.3
    -4 -7 2 4.4 1.9
    4 7 2 2.8 2
    4 7 2 4.8 1.5
    -4 -7 2 5.6 2.7
    -4 7 -2 1.8 2.5
    4 -7 -2 4.2 2
    -4 7 -2 2.5 2.7
    -4 -7 2 0 2.1
    -4 7 -2 4.9 1.1
    -4 7 -2 6.2 2.5
    -4 7 -2 2.2 1.5
    -4 -7 2 -2.9 2.1
    4 7 2 5.9 2.1
    4 -7 -2 1.4 2.8
    -4 -7 2 1.7 2.4
    -4 -7 2 5 1.6
    -4 -7 2 3.7 1.5
    4 -7 -2 2.8 2.3
    4 7 2 5 1.5
    5 -7 2 92.79 5.9
    -5 7 2 72.59 6.4
    5 -7 2 86.69 5.9
    5 7 -2 81.79 4.9
    5 7 -2 86.79 5
    -5 -7 -2 83.49 6.1
    -5 7 2 79.89 5.9
    -5 7 2 78.69 6.3
    -5 -7 -2 92.19 5
    5 -7 2 83.19 7
    -5 7 2 82.09 4.4
    -5 -7 -2 88.09 5.2
    5 -7 2 83.69 5.3
    -5 -7 -2 97.39 5.4
    5 -7 2 86.39 6.7
    -5 7 -2 85.09 6.6
    5 7 2 88.89 4.7
    5 -7 -2 91.89 7.1
    5 -7 -2 97.69 6.2
    5 -7 -2 90.19 5.5
    -5 7 -2 91.39 4
    -5 -7 2 82.69 4.6
    -5 -7 2 89.79 6.1
    -5 7 -2 80.39 5.8
    -5 -7 2 86.59 5.2
    5 7 2 89.69 5.6
    5 -7 -2 97.29 7.2
    -5 -7 2 84.59 5.4
    -5 -7 2 80.19 5.8
    5 7 2 82.19 5.2
    -5 7 -2 86.49 6.6
    5 -7 -2 99.49 6.1
    -5 -7 2 95.19 4.4
    -6 7 2 50.59 5.5
    6 -7 2 46.4 6.3
    6 7 -2 50.89 4.9
    6 -7 2 48 4.9
    -6 7 2 49.6 6.1
    6 -7 2 42 6.1
    -6 -7 -2 50.19 5.7
    6 7 -2 50.29 5.3
    6 -7 2 50.59 5.1
    -6 -7 -2 49.2 4.6
    6 7 -2 47.9 4.5
    -6 7 2 43.5 5.6
    6 -7 2 55.49 5.7
    6 -7 2 52.09 6.5
    6 7 -2 44.7 4.3
    6 7 2 64.09 5.9
    6 -7 -2 53.89 6.4
    6 -7 -2 39.7 5.8
    -6 7 -2 52.29 6.1
    6 -7 -2 51.79 4.8
    -6 -7 2 47 4.4
    -6 7 -2 52.49 5.5
    6 7 2 48.4 4.1
    6 7 2 51.69 4.3
    -6 -7 2 51.69 5.4
    6 7 2 60.79 5.6
    -6 -7 2 46.1 4.4
    6 -7 -2 50.79 5.6
    6 -7 -2 55.99 5.4
    6 7 2 48 4.7
    -6 7 -2 60.29 6.5
    -7 7 2 11.3 4.5
    -7 7 2 6.7 4.6
    7 -7 2 7.1 4
    7 7 -2 10.9 3.6
    7 7 -2 12.3 4.1
    7 7 -2 10.3 3.8
    7 -7 2 13.5 3.7
    7 -7 2 11.6 4.9
    7 -7 2 11.9 4.7
    7 -7 2 8.9 5
    -7 7 2 9 4.1
    7 7 2 19 4.2
    7 -7 -2 14.8 5.1
    7 -7 -2 10.8 3.7
    -7 7 -2 10.1 3.9
    7 7 2 7.9 3.6
    7 7 2 7.4 3.2
    7 -7 -2 8.7 3.7
    -7 7 -2 3.7 4
    -7 7 -2 9.5 4.4
    7 -7 -2 4.2 4.3
    -7 -7 2 12.2 3.9
    0 -8 2 34.3 3
    0 -8 -2 39.9 3.3
    0 -8 -2 40.8 3.6
    0 -8 -2 35 3.1
    0 -8 2 39.4 3.4
    0 -8 -2 41.7 2.6
    0 -8 -2 39.2 2.8
    0 -8 -2 37.6 3
    0 8 2 37.8 2.4
    0 -8 -2 35.8 3.3
    0 8 -2 43 3.8
    0 8 2 37.8 2.6
    0 -8 2 38.1 3.1
    0 -8 2 38.3 3
    0 -8 2 37.1 3.1
    0 -8 2 38.5 3.2
    0 -8 2 40.3 2.4
    0 -8 2 40.9 3.5
    0 8 -2 34.3 2.3
    0 -8 -2 42.4 3.3
    1 -8 2 182.28 6.4
    1 -8 2 188.38 7.1
    1 -8 2 176.98 6.8
    1 8 -2 192.38 5.1
    -1 8 2 194.28 6.8
    -1 8 2 196.38 6.6
    1 -8 2 180.48 7.1
    -1 -8 -2 195.38 6.8
    1 -8 2 189.78 6.4
    1 -8 2 198.38 7.4
    -1 -8 -2 193.78 7.3
    1 -8 2 181.28 7.3
    -1 -8 -2 187.78 6.8
    1 8 -2 200.28 6.5
    -1 -8 -2 195.48 7.1
    -1 8 2 187.78 6.3
    1 -8 2 182.78 6.3
    -1 -8 -2 193.38 5
    -1 -8 -2 185.38 6.2
    -1 -8 -2 198.08 7.1
    1 8 2 201.38 5.4
    -1 -8 2 192.38 7
    1 -8 -2 180.98 7
    -1 -8 2 193.38 6.7
    -1 8 -2 195.88 6.2
    1 8 2 206.28 5.7
    -1 -8 2 186.68 7.1
    -1 8 -2 187.08 6.6
    -1 8 -2 193.08 6.4
    -1 8 -2 196.28 6.6
    1 -8 -2 193.38 6.6
    1 -8 -2 204.88 7.7
    1 -8 -2 196.88 6.8
    1 -8 -2 186.68 7.3
    1 -8 -2 194.28 6.6
    -1 8 -2 199.28 6.3
    -1 -8 2 195.28 6.5
    1 -8 -2 191.68 7.2
    1 8 2 196.18 6.2
    -1 -8 2 189.58 6.5
    -1 -8 2 197.78 5.7
    -1 -8 2 192.48 4.9
    -1 -8 2 195.08 7.3
    -1 -8 2 177.18 6.7
    -1 -8 2 193.78 7.1
    -2 8 2 330.17 10.7
    2 -8 2 327.07 10.4
    -2 8 2 336.77 10.5
    2 8 -2 342.07 9.6
    -2 -8 -2 335.07 10.1
    2 -8 2 328.57 10.5
    -2 -8 -2 325.57 8.8
    -2 -8 -2 321.57 10.1
    2 -8 2 333.57 10.9
    -2 -8 -2 325.07 10.6
    2 -8 2 328.97 9.3
    -2 8 2 341.37 9.4
    -2 -8 -2 354.56 11.2
    2 8 -2 335.27 9.5
    2 8 -2 342.87 8.7
    2 -8 2 340.37 11
    2 -8 2 335.87 11.3
    2 -8 2 332.07 8.9
    -2 -8 -2 326.27 8.9
    -2 8 -2 329.77 8.8
    2 -8 -2 328.27 10.7
    -2 8 -2 314.37 10.5
    2 -8 -2 336.17 11
    -2 -8 2 324.67 10.6
    -2 -8 2 328.87 10.6
    2 8 2 326.57 8.9
    2 8 2 337.37 8.3
    -2 8 -2 345.17 10.6
    2 -8 -2 327.87 10.9
    -2 -8 2 339.27 11
    2 -8 -2 318.17 9.4
    -2 -8 2 333.67 8.7
    -2 -8 2 338.77 9.6
    2 -8 -2 316.37 11.3
    2 -8 -2 332.27 10.8
    -2 -8 2 322.37 10.7
    -2 -8 2 315.47 9.8
    3 -8 2 90.49 5.4
    -3 -8 -2 93.69 5
    -3 -8 -2 103.19 5.8
    -3 8 2 90.09 5.1
    3 8 -2 92.19 4.2
    3 -8 2 89.89 4.9
    3 -8 2 87.09 5.8
    -3 8 2 86.29 3.4
    -3 8 2 102.19 5.7
    3 -8 2 95.79 5.4
    3 8 -2 96.39 3.5
    -3 -8 -2 86.39 4.5
    3 -8 2 95.89 5.4
    3 8 -2 86.59 3.6
    3 -8 2 84.79 3.3
    -3 -8 -2 94.79 4.4
    -3 -8 -2 91.79 3.5
    -3 8 -2 99.79 5.3
    -3 -8 2 93.99 3.7
    3 -8 -2 97.79 3.7
    3 8 2 99.09 3.5
    -3 8 -2 90.19 4.3
    -3 -8 2 94.39 5.1
    3 8 2 94.29 4
    3 -8 -2 92.29 5.3
    3 -8 -2 87.99 5.9
    -3 -8 2 94.69 4.5
    -3 8 -2 87.29 5.1
    -3 -8 2 90.39 5.3
    -3 -8 2 94.89 3.1
    -3 -8 2 92.39 5.1
    3 -8 -2 89.39 5.4
    3 8 2 85.19 3.1
    3 -8 -2 94.59 5.8
    -3 -8 2 91.19 5.6
    3 -8 -2 89.09 5.2
    4 8 -2 179.28 5.6
    -4 -8 -2 155.28 6.7
    -4 8 2 175.68 7.8
    -4 -8 -2 165.98 8.1
    -4 8 2 166.08 8.2
    -4 -8 -2 181.88 5.9
    4 -8 2 168.28 8
    -4 -8 -2 154.78 7.2
    -4 8 2 179.88 8.4
    4 -8 2 175.58 8.4
    4 -8 2 166.18 7.8
    4 -8 2 152.68 8.5
    -4 -8 -2 176.98 7
    4 8 -2 173.58 6
    4 -8 2 172.08 7.4
    -4 8 2 176.88 5.2
    4 8 2 185.88 6.6
    4 8 2 179.68 6.8
    -4 8 -2 170.68 6.2
    -4 8 -2 173.88 7.8
    4 -8 -2 179.88 7.6
    4 -8 -2 154.98 8.5
    4 8 2 170.38 5.4
    4 -8 -2 164.08 8.5
    -4 -8 2 175.68 7.6
    4 8 2 167.78 5.8
    4 -8 -2 161.18 7.9
    -4 -8 2 173.28 5.9
    -4 8 -2 169.88 5.3
    4 -8 -2 168.48 5.2
    -4 8 -2 195.78 8.6
    -4 -8 2 183.28 7.8
    -4 -8 2 167.98 8.2
    4 -8 -2 186.78 8
    -4 8 -2 181.28 8.5
    -4 -8 2 180.28 5.9
    4 8 2 181.68 5.4
    -4 -8 2 184.28 8
    -4 -8 2 170.98 6.8
    -5 -8 -2 110.29 6.2
    5 -8 2 135.99 8.1
    5 8 -2 120.59 5.5
    5 -8 2 109.09 8
    -5 8 2 104.29 7.3
    -5 8 2 120.69 5.4
    -5 8 2 106.49 6.9
    5 -8 2 120.99 6.5
    -5 8 2 139.09 7.7
    -5 -8 -2 121.69 6.4
    5 -8 2 131.69 7.2
    5 -8 2 117.99 6.8
    -5 -8 -2 115.69 7.3
    -5 -8 -2 124.79 6.1
    5 8 2 127.09 6.4
    -5 -8 2 141.59 7.4
    -5 8 -2 131.69 7.5
    5 -8 -2 120.09 7.5
    5 -8 -2 138.89 8.5
    5 -8 -2 120.69 6.6
    -5 8 -2 130.19 7.1
    -5 -8 2 121.29 6.4
    -5 -8 2 123.09 7.2
    -5 8 -2 115.59 5.5
    5 -8 -2 113.69 8
    -5 -8 2 119.69 6
    -5 -8 2 127.29 5.5
    5 -8 -2 126.99 7.4
    -5 8 -2 111.79 7.7
    5 8 2 111.99 5.1
    -5 -8 2 126.89 5.1
    6 -8 2 68.79 5.6
    6 -8 2 56.79 6.8
    -6 8 2 59.19 6.1
    -6 -8 -2 68.89 5.1
    6 -8 2 70.99 7.5
    -6 -8 -2 71.29 5.1
    6 -8 2 61.39 5.6
    6 8 -2 69.49 7.7
    -6 -8 -2 55.39 6.1
    -6 8 2 77.59 7.1
    -6 8 2 70.29 7.1
    6 -8 2 59.99 5.9
    6 -8 2 68.99 7.2
    -6 -8 2 71.19 5.1
    6 -8 -2 68.39 7.2
    6 8 2 64.19 5.1
    6 -8 -2 67.99 5.5
    6 8 2 74.39 4.9
    -6 -8 2 70.09 6.4
    6 8 2 78.39 5.8
    -6 8 -2 50.19 5.7
    -6 8 -2 64.29 6.8
    6 -8 -2 74.59 7.4
    -6 8 -2 62.29 6.7
    6 -8 -2 71.99 6.4
    6 -8 -2 64.89 6
    -6 -8 2 69.79 5.2
    7 -8 2 26.4 5.8
    -7 8 2 30.8 5.7
    7 -8 2 19.2 5.8
    7 8 -2 28.5 4.5
    7 8 -2 33 5
    7 -8 2 29.9 5.1
    7 -8 2 32.6 5.5
    7 -8 2 23.2 5.6
    -7 8 2 28.2 5.5
    -7 8 2 27.6 4.9
    7 -8 -2 23 5.7
    7 8 2 23.2 4.1
    7 -8 -2 26.8 6.4
    7 -8 -2 40.8 6.6
    7 -8 -2 33.4 5.1
    -7 8 -2 25.4 5.6
    7 8 2 32 4.8
    -7 8 -2 34.2 5.4
    -7 8 -2 27 5.7
    -7 -8 2 29.1 5
    7 8 2 32.8 4.8
    7 -8 -2 30.5 5
    0 -9 -2 5.5 2
    0 -9 -2 5.9 2.2
    0 -9 -2 4.3 1.7
    0 -9 -2 5.4 2
    0 -9 2 3.7 1.9
    0 9 2 4.9 1.4
    0 -9 2 3.9 1.9
    0 -9 -2 5.9 2.1
    0 -9 2 4.9 2.1
    0 -9 -2 6 2.1
    0 -9 2 7.6 2.2
    0 -9 -2 4.5 1.5
    0 -9 2 4.1 1.8
    0 -9 2 3.2 1.9
    0 -9 -2 4.4 1.7
    0 -9 2 5.1 1.3
    0 9 2 5.9 1.4
    0 -9 2 6.9 2
    0 9 -2 3.6 1.2
    1 -9 2 188.58 7.4
    -1 -9 -2 169.38 6.9
    1 -9 2 175.78 6.2
    1 -9 2 173.18 6.1
    -1 9 2 186.38 6.5
    1 -9 2 175.18 7.1
    1 -9 2 180.08 6.3
    -1 -9 -2 180.88 6.2
    1 -9 2 178.28 7.1
    -1 -9 -2 169.58 6.7
    -1 9 2 185.78 6.6
    -1 -9 -2 175.48 7.2
    1 -9 2 174.18 7.2
    -1 -9 -2 170.28 7
    1 9 -2 188.98 4.7
    1 -9 2 179.18 6.9
    -1 -9 -2 179.48 4.9
    -1 -9 -2 186.88 6.8
    1 9 -2 177.78 6.4
    -1 -9 2 180.68 6.5
    1 -9 -2 174.08 6.9
    -1 -9 2 176.58 6.5
    1 -9 -2 179.28 7
    -1 -9 2 171.18 6.4
    1 9 2 186.38 5.6
    -1 9 -2 191.08 6.7
    1 -9 -2 189.38 7.3
    -1 9 -2 181.98 6.4
    -1 -9 2 178.88 6.9
    -1 9 -2 180.28 6.5
    1 9 2 183.78 5.1
    -1 -9 2 177.48 7.1
    -1 -9 2 170.98 4.6
    1 -9 -2 178.78 6.7
    1 -9 -2 183.68 6.4
    1 -9 -2 176.58 7.5
    -1 -9 2 159.98 6.8
    1 -9 -2 174.18 6.4
    -1 -9 2 179.18 5.4
    -1 -9 2 173.18 7
    2 -9 2 231.58 9.1
    2 -9 2 216.98 8.6
    2 -9 2 213.58 7.1
    -2 -9 -2 224.58 8.1
    -2 -9 -2 219.18 6.6
    -2 9 2 231.88 8.2
    -2 -9 -2 222.68 8.4
    2 -9 2 231.28 6.8
    2 -9 2 233.68 8.7
    2 -9 2 232.68 8.2
    -2 9 2 226.58 8.3
    -2 -9 -2 227.88 8.8
    -2 -9 -2 224.28 7.8
    2 9 -2 217.58 7.4
    -2 9 2 220.98 7.2
    -2 -9 -2 222.18 6.8
    2 -9 2 218.68 8.1
    -2 9 -2 223.38 6.7
    2 -9 -2 236.88 9.2
    -2 -9 2 233.88 8.3
    2 -9 -2 231.58 7.3
    2 -9 -2 228.88 8.6
    2 -9 -2 234.38 8.7
    -2 9 -2 226.68 8.2
    2 -9 -2 240.48 8.8
    2 9 2 245.98 5.7
    2 9 2 240.48 6.8
    -2 -9 2 228.38 7.6
    -2 -9 2 232.78 7.4
    -2 9 -2 223.58 7.1
    -2 -9 2 230.38 8.4
    -2 -9 2 234.58 8.6
    -2 9 -2 252.57 8.7
    -2 -9 2 224.78 6.2
    -2 -9 2 239.88 9
    2 -9 -2 240.78 8.7
    3 9 -2 41.9 2.1
    3 9 -2 41.3 2.6
    3 -9 2 45.6 4.3
    -3 -9 -2 44.4 2.4
    -3 9 2 37.8 3.6
    -3 9 2 47.9 4.4
    -3 -9 -2 44.1 3.7
    3 -9 2 37.8 4.1
    -3 -9 -2 44.5 4
    -3 -9 -2 39.1 3.4
    3 -9 2 40 4.1
    3 -9 2 37.2 4.2
    3 -9 2 35.6 4.4
    3 -9 2 43.9 2.5
    -3 9 2 44.1 2.5
    -3 -9 -2 41.5 1.8
    -3 -9 -2 45.7 4.6
    3 -9 -2 40.7 3.9
    -3 -9 2 48.2 4.3
    3 9 2 39.4 2.6
    -3 9 -2 39.8 4.2
    3 9 2 45.3 2.1
    -3 -9 2 42.9 3.2
    -3 -9 2 42.6 4
    3 9 2 40.5 2
    3 -9 -2 37.1 2.5
    -3 -9 2 42.2 4.2
    3 -9 -2 45 4.4
    3 -9 -2 35.2 4.1
    -3 9 -2 41 3.9
    3 -9 -2 37.3 4.6
    3 -9 -2 41.8 4.1
    -3 9 -2 42.1 3.4
    -3 -9 2 46.2 2.7
    -3 -9 2 47.4 4.4
    -3 -9 2 37.1 2.6
    -4 -9 -2 144.19 6.5
    4 -9 2 159.78 8.1
    4 -9 2 161.68 8.8
    4 -9 2 159.28 7.3
    -4 9 2 171.88 7.8
    -4 -9 -2 163.08 7
    -4 9 2 181.18 8.4
    4 9 -2 155.68 5.4
    -4 -9 -2 176.18 8.4
    4 -9 2 155.58 7.7
    4 -9 2 169.68 8
    -4 -9 -2 159.48 5.5
    -4 9 2 160.98 5.2
    -4 -9 -2 153.08 7.3
    4 -9 -2 153.98 8.6
    -4 -9 2 164.58 5.7
    -4 9 -2 159.08 6.2
    4 9 2 148.39 4.5
    4 -9 -2 150.38 8.4
    -4 -9 2 151.38 7.3
    -4 -9 2 175.08 8.4
    4 -9 -2 147.29 7.5
    4 -9 -2 158.78 5
    4 -9 -2 148.99 7.8
    4 9 2 160.88 6.2
    -4 9 -2 158.08 7.6
    -4 9 -2 169.98 8.3
    4 -9 -2 160.98 7.6
    -4 9 -2 152.38 8.1
    -4 -9 2 160.98 6.5
    -4 -9 2 157.18 7.3
    -4 -9 2 147.49 7.3
    5 -9 2 103.89 7.5
    -5 9 2 97.99 4.9
    5 -9 2 87.39 6.6
    -5 -9 -2 101.29 6
    -5 9 2 94.69 7.1
    5 -9 2 104.39 8
    -5 9 2 102.49 7.4
    5 -9 2 105.39 6.7
    5 -9 2 100.69 6.2
    -5 -9 -2 99.69 7.1
    -5 -9 -2 99.89 5.5
    -5 -9 -2 98.89 5.6
    -5 9 2 100.79 6.7
    -5 9 -2 99.19 7.3
    -5 9 -2 102.99 6.7
    5 -9 -2 90.79 6.4
    -5 -9 2 104.89 6.8
    -5 -9 2 95.19 6.3
    -5 9 -2 96.49 7.3
    5 -9 -2 102.59 6.4
    5 -9 -2 95.09 6.7
    -5 -9 2 103.19 5.7
    5 -9 -2 101.99 7.9
    -5 -9 2 96.29 6.6
    5 9 2 97.99 5.6
    5 -9 -2 102.69 7.7
    -5 -9 2 97.79 7.1
    -6 -9 -2 30.3 5
    6 -9 2 24.4 4.2
    6 -9 2 31.5 4.9
    -6 9 2 21.1 4.9
    -6 9 2 23.1 4.5
    6 9 -2 30.6 4.1
    -6 9 2 30.2 5.3
    6 -9 2 23.7 5.3
    -6 -9 -2 26.7 4.3
    -6 -9 -2 22.8 4
    6 -9 2 25.7 4.8
    6 -9 2 20 5.3
    6 -9 2 22.1 4.1
    -6 9 -2 21.4 5
    6 -9 -2 29.4 5.6
    -6 -9 2 26.7 4.7
    -6 9 -2 28.8 4.6
    6 9 2 28.1 4
    -6 -9 2 27.6 4.6
    6 -9 -2 24.7 4.4
    -6 -9 2 25.8 5.6
    6 -9 -2 25.1 4.1
    -6 -9 2 21.5 3.7
    6 -9 -2 24.3 4.6
    -6 9 -2 23.6 5
    6 -9 -2 17.6 5.1
    7 9 -2 7 3.8
    -7 9 2 4.9 3.4
    7 -9 2 5.2 4.5
    7 -9 2 5.5 4.5
    -7 9 2 0.8 4.1
    7 -9 2 10.5 4
    7 -9 2 2.6 4.8
    7 -9 2 4.1 3.6
    -7 9 2 5.8 4.4
    7 -9 2 7.6 5.9
    7 -9 -2 13.6 4.8
    -7 9 -2 6.8 4.5
    -7 9 -2 6 4.6
    -7 9 -2 1.2 3.6
    7 -9 -2 2.3 4.5
    7 -9 -2 4.5 3.7
    7 -9 -2 1.1 4.8
    7 -9 -2 7.7 4
    0 -10 -2 2.5 1.7
    0 10 2 0.9 1.4
    0 -10 -2 1.9 1.3
    0 -10 -2 4.1 2.1
    0 -10 2 -0.1 1.7
    0 -10 -2 2.2 2.1
    0 -10 2 3.1 2.1
    0 -10 2 1.7 2.1
    0 -10 2 -0.6 1.6
    0 -10 2 3.2 1.7
    0 -10 -2 2.1 1.9
    0 -10 -2 2.1 1.5
    0 10 2 3.6 1.4
    0 -10 -2 1.9 2
    0 -10 2 2.5 1.8
    0 -10 2 -1.8 1.6
    0 -10 2 0.6 1.1
    0 -10 -2 0.5 1.9
    1 -10 2 9.3 2.4
    -1 -10 -2 11.3 2.6
    1 -10 2 12.5 2.6
    1 -10 2 8.4 2.4
    1 -10 2 8.8 2
    -1 10 2 9.5 2
    -1 -10 -2 10.3 2.5
    -1 -10 -2 8.7 2.5
    1 -10 2 14.1 2.8
    1 -10 2 11.1 2
    -1 -10 -2 8.4 2.2
    1 -10 2 9.7 1.8
    -1 10 2 12.3 2.1
    -1 -10 -2 6.3 1.9
    1 -10 2 10.6 2.6
    -1 -10 -2 9 1.9
    -1 -10 -2 11.5 1.1
    1 -10 -2 16.7 2.7
    -1 -10 2 11.7 1.5
    1 -10 -2 9.2 2.5
    1 10 2 8.8 1.5
    -1 -10 2 11.8 2.6
    1 -10 -2 12 2.8
    1 -10 -2 16.4 2.8
    -1 -10 2 13.2 2.1
    -1 -10 2 15.6 2.6
    -1 -10 2 13.3 2.3
    1 -10 -2 15.9 2.4
    1 10 2 12.8 1.2
    -1 -10 2 14.5 2.7
    -1 10 -2 12.1 2
    -1 -10 2 9 2.4
    1 -10 -2 10.8 2
    -1 -10 2 12.9 2.2
    1 -10 -2 12.1 2.2
    -1 10 -2 13 2.3
    2 -10 2 321.07 9.8
    -2 -10 -2 331.37 9.4
    -2 10 2 323.27 10.7
    -2 10 2 320.47 10.9
    2 -10 2 339.57 11.6
    -2 -10 -2 324.67 11.1
    2 -10 2 337.87 11.5
    2 -10 2 336.97 9.4
    -2 -10 -2 324.37 11.5
    2 -10 2 319.57 10.6
    2 -10 2 338.47 11.8
    -2 -10 -2 328.77 9.2
    2 -10 2 343.17 11.2
    -2 -10 -2 341.37 10.8
    -2 -10 2 316.97 9.9
    -2 -10 2 333.47 10.2
    2 10 2 336.67 9.4
    2 -10 -2 324.77 11.3
    -2 -10 2 325.97 11.1
    -2 10 -2 324.57 10.7
    -2 -10 2 334.47 11.1
    -2 10 -2 312.47 9.3
    2 -10 -2 330.57 11.2
    2 -10 -2 345.47 11.4
    -2 10 -2 343.47 11
    -2 -10 2 319.27 8.5
    2 -10 -2 313.17 11.8
    -2 -10 2 348.57 11.7
    2 -10 -2 334.67 11.4
    2 -10 -2 327.87 9.9
    3 -10 2 245.98 9.3
    -3 -10 -2 242.78 6.7
    -3 10 2 237.78 9.6
    3 -10 2 244.78 9.8
    -3 -10 -2 243.18 7.1
    -3 10 2 242.78 9.3
    -3 10 2 250.27 7.4
    3 -10 2 256.47 9.6
    3 -10 2 232.58 10.2
    -3 -10 -2 234.88 8.8
    3 -10 2 239.28 7.3
    -3 -10 -2 247.98 10
    -3 -10 -2 244.28 8.5
    -3 -10 -2 241.08 9.1
    3 -10 2 252.07 9.8
    -3 -10 2 247.68 9.4
    -3 -10 2 239.78 10
    3 -10 -2 249.28 9.9
    3 10 2 247.48 7.1
    -3 -10 2 218.78 8.1
    3 -10 -2 244.58 9.5
    3 -10 -2 255.47 10
    -3 -10 2 226.98 9.2
    3 -10 -2 242.98 7.5
    -3 10 -2 236.38 9.6
    3 -10 -2 257.07 9.7
    -3 -10 2 248.68 7.7
    3 -10 -2 243.18 10.4
    -3 -10 2 233.08 9.5
    -3 -10 2 238.38 7.6
    -3 10 -2 229.08 8.9
    -4 -10 -2 21.8 3.6
    -4 10 2 17.9 3.6
    4 -10 2 19.5 3.9
    -4 10 2 17.6 3.9
    4 -10 2 20.4 4
    -4 -10 -2 20.5 4
    4 10 -2 20.5 1.8
    4 -10 2 19 4.3
    -4 -10 -2 24.1 2.2
    -4 10 2 21.8 2.3
    -4 -10 -2 27.2 3.2
    -4 -10 -2 23.9 3.5
    4 -10 2 16 3.5
    4 -10 2 20.8 3.5
    -4 10 -2 23.3 4.2
    -4 10 -2 21.8 3.3
    -4 10 -2 23.9 2.9
    -4 -10 2 24.1 3.9
    -4 -10 2 24.3 2.4
    4 -10 -2 18.7 3.7
    -4 -10 2 24.4 3.7
    4 10 2 23.5 2.7
    4 -10 -2 22 4.4
    4 -10 -2 20.1 4.5
    -4 -10 2 27.2 4.4
    4 -10 -2 27 4.2
    -4 -10 2 25.8 4.1
    -4 10 -2 22.3 4
    -4 -10 2 21 2.9
    4 -10 -2 24.5 1.9
    4 -10 -2 22.9 3.9
    -5 -10 -2 25.3 4.2
    -5 -10 -2 22.3 3.2
    5 -10 2 28.6 4.5
    -5 10 2 28.8 4.8
    -5 10 2 24.8 2.9
    5 -10 2 19.3 5
    -5 -10 -2 26.3 3.8
    -5 -10 -2 19.4 4.5
    -5 10 2 15.3 4.4
    -5 10 2 26.5 4.4
    5 -10 2 30 4.4
    5 -10 2 22.4 4.7
    5 -10 2 24.2 4.1
    5 -10 -2 33 4.8
    5 -10 -2 23.3 4.2
    -5 -10 2 26.7 4
    -5 -10 2 27.9 3.5
    -5 -10 2 28.5 4.2
    5 10 2 18.5 3.1
    -5 -10 2 21.8 4.6
    -5 -10 2 21 3.8
    5 -10 -2 17 4
    -5 10 -2 22.8 4.7
    5 -10 -2 26.4 4.1
    -5 10 -2 26.1 4.7
    5 -10 -2 29.1 5.4
    -5 10 -2 25.4 4.3
    6 -10 2 187.88 11.4
    -6 -10 -2 198.48 8.7
    6 -10 2 173.18 9.5
    6 -10 2 172.18 9.9
    -6 10 2 176.78 10.5
    -6 -10 -2 187.28 8.8
    6 10 -2 193.48 9.6
    -6 10 2 165.68 10
    -6 -10 -2 182.38 10.1
    6 -10 2 189.98 9
    -6 10 2 183.08 9.7
    6 -10 2 173.18 10.7
    6 -10 2 193.78 9.8
    6 -10 -2 169.88 10.9
    -6 -10 2 167.78 8.8
    -6 10 -2 183.98 10.4
    6 -10 -2 189.98 9.1
    6 -10 -2 201.28 9.8
    6 -10 -2 183.18 10.9
    -6 -10 2 197.78 10
    6 -10 -2 190.48 10.3
    -6 -10 2 171.88 9.3
    -6 10 -2 186.68 10.7
    -6 10 -2 187.38 9.7
    -7 10 2 3.7 4.5
    7 -10 2 11.8 5
    7 -10 2 7 5.2
    -7 10 2 1.1 2.9
    7 -10 2 14.4 5.5
    -7 -10 -2 2.1 4
    7 10 -2 10.2 3.8
    7 -10 2 9.3 3.6
    7 -10 2 11.7 4.6
    -7 10 2 7.5 4.6
    7 -10 2 8.1 4.4
    7 -10 -2 6.5 4.1
    -7 10 -2 6.3 4.7
    7 -10 -2 5.1 4.6
    7 -10 -2 9 5.1
    -7 10 -2 4.7 4.1
    -7 10 -2 13 4.9
    7 -10 -2 17.7 4.9
    7 -10 -2 9.7 5.6
    0 -11 -2 137.09 6.7
    0 -11 -2 125.29 6.2
    0 -11 2 136.49 6.2
    0 -11 -2 134.59 6.1
    0 11 2 127.99 5.1
    0 -11 2 134.19 4.8
    0 -11 -2 137.39 6.1
    0 -11 2 126.79 6.1
    0 -11 2 119.49 6.2
    0 -11 -2 135.09 6.3
    0 -11 -2 121.89 5.7
    0 -11 2 128.49 6
    0 -11 2 124.39 6.3
    0 -11 2 132.79 6
    0 11 2 128.69 4.9
    0 -11 -2 131.29 6.5
    0 -11 2 129.49 6
    0 -11 -2 129.09 4
    0 -11 -2 134.79 5
    -1 -11 -2 86.69 5.1
    -1 -11 -2 88.39 5.1
    -1 -11 -2 91.89 5.2
    1 -11 2 86.19 5.4
    1 -11 2 88.69 5.3
    1 -11 2 84.49 4.7
    -1 -11 -2 93.39 5.2
    1 -11 2 92.69 5.3
    1 -11 2 84.39 4.5
    -1 -11 -2 88.09 4.3
    -1 11 2 83.49 4.5
    -1 11 2 87.99 4.5
    1 -11 2 84.19 5.2
    1 -11 2 76.69 3.9
    1 -11 2 82.49 5.2
    -1 -11 -2 90.59 5.4
    -1 -11 -2 88.79 3
    -1 -11 2 92.79 5.2
    -1 11 -2 83.69 4.6
    -1 -11 2 91.49 3.6
    1 -11 -2 93.49 4.8
    1 11 2 93.59 3.1
    1 -11 -2 96.49 4.7
    1 -11 -2 80.39 5.3
    1 -11 -2 95.39 4.9
    1 -11 -2 86.89 5.6
    -1 -11 2 91.29 5.3
    -1 -11 2 84.49 5.1
    -1 -11 2 96.89 4.9
    -1 -11 2 86.39 4.7
    1 11 2 86.09 3.8
    1 -11 -2 77.89 5
    -1 -11 2 89.79 5.3
    -1 11 -2 86.89 4.3
    -1 -11 2 88.59 4.6
    1 -11 -2 86.29 5.3
    -2 11 2 200.68 8.1
    2 -11 2 207.38 8.7
    2 -11 2 198.28 7.7
    2 -11 2 217.68 8.6
    2 -11 2 207.18 6.8
    2 -11 2 199.98 8.7
    2 -11 2 210.38 7.3
    -2 -11 -2 201.58 6.5
    -2 -11 -2 215.48 8.5
    -2 11 2 200.98 7.9
    2 -11 2 221.88 9.3
    -2 -11 -2 208.28 6.9
    -2 -11 -2 210.08 8.1
    2 -11 2 207.98 8.5
    -2 -11 -2 204.88 8.6
    2 -11 -2 202.78 8.3
    -2 -11 2 204.78 7.5
    -2 -11 2 209.18 7.4
    -2 -11 2 202.48 8.8
    2 -11 -2 212.98 8.7
    -2 -11 2 205.98 7.3
    2 -11 -2 213.18 8.5
    2 -11 -2 201.98 9.2
    -2 11 -2 213.58 8.2
    -2 -11 2 203.08 8.4
    -2 11 -2 217.58 7.4
    2 -11 -2 204.98 8.7
    2 -11 -2 200.58 7.2
    -2 -11 2 223.28 8.6
    -2 -11 2 209.98 5.7
    -2 11 -2 204.58 8.1
    -3 11 2 174.98 8.3
    3 -11 2 190.38 8.2
    -3 -11 -2 191.98 6
    3 -11 2 188.58 9.3
    3 -11 2 183.48 8.6
    -3 -11 -2 193.68 8
    3 -11 2 195.78 6.5
    3 -11 2 181.28 8.6
    -3 -11 -2 184.98 8.3
    -3 11 2 180.78 8.1
    -3 -11 -2 188.98 5.8
    -3 -11 -2 176.88 8.7
    -3 -11 -2 176.68 7.3
    3 -11 2 182.58 8.2
    -3 -11 2 180.08 8.2
    -3 -11 2 186.18 7.1
    3 -11 -2 202.98 9.4
    -3 -11 2 191.98 9
    3 -11 -2 197.58 8.6
    -3 11 -2 204.68 8.6
    -3 -11 2 192.18 6.6
    -3 -11 2 197.88 8.4
    3 -11 -2 196.48 8.8
    3 -11 -2 195.08 8.9
    3 -11 -2 193.58 6.5
    -3 11 -2 194.38 8
    -3 -11 2 194.08 6.6
    3 -11 -2 174.18 8.2
    -4 -11 -2 5.6 3.1
    4 -11 2 0.5 3.1
    -4 11 2 9.5 3.2
    4 -11 2 8.9 3.1
    4 -11 2 10.6 4.1
    -4 11 2 11.7 2.1
    -4 -11 -2 12 2.7
    -4 -11 -2 9 3.6
    -4 11 2 10.3 3.4
    4 -11 2 10.5 3.7
    -4 -11 -2 10.8 2.8
    4 -11 2 8.4 3.3
    -4 -11 -2 13.1 2.6
    -4 11 -2 11.5 2.4
    -4 -11 2 17.2 4.2
    -4 -11 2 10.6 3.5
    4 -11 -2 14.6 3.7
    -4 11 -2 8.4 3.7
    4 11 2 10.5 2
    -4 11 -2 12.5 3.6
    4 -11 -2 6.2 3.4
    4 -11 -2 3.8 3.8
    -4 11 -2 8.2 3.1
    -4 -11 2 11.1 3.6
    -4 -11 2 4.7 1.7
    4 -11 -2 10.4 3.7
    -4 -11 2 8.1 3.2
    4 -11 -2 4.6 3.3
    -4 -11 2 8.6 2.3
    -5 11 2 103.79 7.9
    5 -11 2 110.69 8.4
    -5 11 2 122.89 7.7
    -5 -11 -2 117.09 8.2
    5 -11 2 122.59 7.9
    -5 -11 -2 123.19 6.8
    5 -11 2 118.89 8
    5 -11 2 120.59 8
    -5 11 2 119.39 8.2
    5 11 -2 113.49 6.4
    5 -11 2 125.99 7.4
    5 -11 2 133.09 9.2
    -5 -11 -2 116.79 6.1
    -5 -11 -2 132.39 7.6
    5 -11 -2 107.79 7.4
    -5 -11 2 113.59 8.1
    -5 -11 2 116.49 7.5
    -5 11 -2 124.69 8.3
    -5 -11 2 120.09 7.1
    5 -11 -2 109.29 7.7
    5 -11 -2 123.39 7.2
    -5 11 -2 116.09 7.4
    -5 11 -2 121.39 8.2
    5 -11 -2 114.39 9
    5 -11 -2 122.79 8.7
    -5 -11 2 124.79 6.1
    6 -11 2 142.69 10.4
    -6 -11 -2 145.39 9.9
    6 -11 2 147.79 8.7
    6 -11 2 137.99 9.3
    6 -11 2 149.88 8.7
    -6 -11 -2 153.38 8
    -6 11 2 155.88 9.1
    -6 11 2 142.29 9.6
    6 -11 2 154.28 9.8
    -6 11 2 130.99 9.2
    6 -11 2 155.38 10.2
    -6 -11 -2 141.69 8.3
    -6 -11 2 136.59 8.2
    6 -11 -2 137.89 10.3
    -6 -11 2 137.99 7.9
    -6 11 -2 136.99 8.7
    6 -11 -2 134.49 8.6
    6 -11 -2 143.49 9.1
    -6 11 -2 151.68 9.6
    6 -11 -2 145.79 8
    6 -11 -2 135.39 9.3
    6 -11 -2 155.48 10.4
    -6 11 -2 133.99 9.4
    7 -11 2 10.7 5.2
    7 -11 2 4.2 4.2
    -7 11 2 8.2 5.2
    -7 11 2 11.9 4.6
    -7 -11 -2 3.8 4.3
    7 -11 2 1.1 5.4
    7 -11 2 8.1 4.3
    7 -11 2 15.4 5.8
    7 -11 2 5.8 5.3
    -7 11 2 7.9 4.7
    7 -11 -2 0.8 5.1
    -7 11 -2 3 4
    7 -11 -2 9.1 5.9
    -7 11 -2 2.5 4.5
    7 -11 -2 0.6 3.8
    -7 11 -2 7.5 5
    7 -11 -2 4.7 4.5
    7 -11 -2 4.9 4.3
    0 -12 2 14.8 3.1
    0 -12 -2 14.1 2.9
    0 -12 2 13.5 2.9
    0 -12 -2 15.9 2.9
    0 -12 2 13 3
    0 12 2 10.2 2.1
    0 -12 -2 14.6 2.8
    0 -12 2 12 2.6
    0 -12 -2 9.4 1.2
    0 -12 -2 11.8 2.9
    0 -12 2 15.5 2.8
    0 -12 -2 13.3 2.1
    0 -12 2 12 2.7
    0 -12 -2 16.1 3.2
    0 -12 2 9 2.6
    0 -12 2 11.9 1.8
    0 12 2 12.6 1.9
    0 -12 -2 14.2 2.9
    0 -12 -2 11.6 2.8
    -1 -12 -2 18.8 3.2
    1 -12 2 16.8 2.7
    1 -12 2 20.3 3.5
    -1 -12 -2 21.3 1.7
    -1 -12 -2 25.7 3.2
    1 -12 2 19.8 3.3
    1 -12 2 17.3 3.4
    -1 -12 -2 18.5 2.7
    -1 -12 -2 22.3 3.4
    1 -12 2 20.9 3
    1 -12 2 26.4 3.9
    -1 12 2 17.5 2.6
    -1 12 2 18.1 2.6
    -1 -12 -2 22.7 3.2
    -1 -12 -2 15.5 2.9
    1 -12 2 19.4 2.3
    1 -12 2 19.5 3.3
    1 12 2 22.8 2.2
    1 -12 -2 21.1 3.6
    -1 -12 2 23.7 2.1
    1 -12 -2 19.9 2.9
    1 -12 -2 17.3 3.2
    -1 -12 2 23.4 2.9
    -1 -12 2 16.1 2.6
    -1 -12 2 21 3.2
    1 -12 -2 21.3 2.9
    -1 -12 2 26.4 3.5
    -1 12 -2 20.9 2.7
    -1 12 -2 17.1 2.7
    -1 -12 2 21.9 3.5
    1 -12 -2 20.4 3.2
    1 -12 -2 24.4 3.1
    -1 -12 2 26.8 3.7
    1 -12 -2 17.5 3.3
    1 -12 -2 20.9 3.5
    -1 -12 2 23.1 3
    1 12 2 19.6 1.5
    -2 12 2 250.27 9.4
    2 -12 2 236.58 10.1
    2 -12 2 247.48 9.6
    -2 -12 -2 241.08 9.4
    -2 -12 -2 239.18 8.1
    2 -12 2 267.37 10.7
    -2 -12 -2 257.97 7.9
    2 -12 2 255.67 9.1
    -2 -12 -2 279.77 10.6
    2 -12 2 241.78 9.9
    2 -12 2 258.97 9.9
    -2 -12 -2 258.27 9.9
    2 -12 2 251.47 8.2
    2 -12 2 254.67 8.7
    -2 -12 -2 251.17 9.5
    -2 12 2 256.07 9.4
    -2 12 -2 270.07 9.6
    -2 -12 2 264.07 9
    -2 -12 2 259.07 9.9
    2 -12 -2 268.97 10.9
    -2 -12 2 255.87 8.7
    -2 -12 2 253.37 6.7
    -2 -12 2 255.67 8.8
    -2 -12 2 252.87 10.3
    -2 12 -2 246.78 9.5
    2 12 2 259.97 7.6
    2 -12 -2 248.28 10
    -2 -12 2 258.17 9.9
    2 -12 -2 265.37 10.3
    2 -12 -2 254.87 9.8
    2 -12 -2 245.28 8.5
    2 -12 -2 258.97 10.2
    -3 -12 -2 125.89 4.7
    -3 12 2 143.19 7.1
    3 12 -2 124.49 4.1
    -3 -12 -2 129.39 6.6
    3 -12 2 136.39 7.6
    3 -12 2 123.79 6.9
    3 -12 2 122.49 8
    -3 -12 -2 131.29 4.8
    -3 -12 -2 127.79 6.1
    -3 -12 -2 136.69 7.7
    3 -12 2 132.49 6.7
    3 -12 2 128.69 5.3
    -3 -12 -2 124.29 7
    3 -12 2 121.19 6.9
    -3 12 2 117.19 6.9
    3 -12 -2 136.09 7.4
    -3 12 -2 131.39 7.1
    3 -12 -2 137.99 7.6
    -3 12 -2 140.39 7
    -3 -12 2 138.59 7.9
    3 -12 -2 131.59 7.5
    3 -12 -2 133.89 8.3
    -3 -12 2 130.99 5.9
    -3 -12 2 127.99 7.1
    -3 -12 2 141.99 7.3
    3 -12 -2 130.29 5.2
    -3 -12 2 130.19 5.4
    -3 -12 2 124.69 5.3
    3 -12 -2 130.49 7.3
    -4 -12 -2 266.57 9.8
    4 -12 2 283.97 11.7
    -4 12 2 278.97 11.6
    4 -12 2 266.07 12.4
    4 -12 2 251.67 11.1
    4 -12 2 276.77 11.7
    -4 -12 -2 272.47 11.9
    -4 12 2 278.47 11.1
    -4 -12 -2 278.67 10.8
    4 -12 2 279.27 11.1
    -4 -12 -2 286.17 10.5
    -4 -12 2 288.97 9.6
    4 -12 -2 286.47 11.5
    -4 -12 2 278.77 11.7
    -4 12 -2 272.77 9.6
    -4 12 -2 256.07 11.7
    4 -12 -2 270.27 11.1
    -4 12 -2 250.27 10.8
    4 -12 -2 269.97 11.3
    -4 12 -2 294.37 11.8
    4 -12 -2 266.37 12.6
    -4 -12 2 256.47 10.8
    4 -12 -2 262.77 11.9
    -4 -12 2 278.17 8.8
    -4 -12 2 277.77 11.3
    5 -12 2 22.4 4.7
    -5 12 2 10.2 4.1
    -5 12 2 16 3.6
    5 -12 2 16.7 5.1
    5 -12 2 20.7 4.1
    -5 -12 -2 16.7 4.6
    -5 -12 -2 11.5 3.5
    5 -12 2 16.1 4.3
    -5 -12 -2 17.7 3.7
    -5 12 2 20.1 4.8
    -5 -12 -2 17.4 3.1
    5 -12 2 17.9 4.9
    5 -12 2 3.1 3.5
    5 -12 -2 15.3 3.7
    -5 -12 2 13.1 4.4
    -5 12 -2 15.7 4.4
    -5 -12 2 14.1 4
    5 -12 -2 22.9 4.7
    -5 12 -2 19.9 4.2
    5 -12 -2 12.7 5.2
    -5 12 -2 17.2 4.6
    5 -12 -2 15.9 4.2
    5 -12 -2 13.2 4.5
    -5 -12 2 25.5 4.2
    6 -12 2 58.39 7.9
    -6 12 2 74.69 7.8
    -6 -12 -2 59.19 6.3
    -6 -12 -2 71.29 7.8
    -6 12 2 56.99 6.5
    6 -12 2 63.59 6.3
    6 -12 2 73.39 7.4
    6 -12 2 80.19 8.1
    -6 -12 -2 78.79 6.5
    -6 12 2 54.79 6.9
    6 -12 2 55.79 7.4
    6 -12 2 64.79 6.5
    6 -12 -2 60.29 7.9
    -6 -12 2 64.29 6.4
    6 -12 -2 66.69 6.3
    6 -12 -2 84.09 7.9
    -6 -12 2 66.29 6.2
    6 -12 -2 46.3 6.9
    6 -12 -2 68.19 7.2
    6 -12 -2 70.89 7.7
    -6 12 -2 74.19 7.7
    -6 12 -2 76.69 8
    -6 12 -2 73.39 7.1
    7 -12 2 11.8 4.6
    7 -12 2 4.5 5.2
    -7 -12 -2 5.3 4.6
    -7 12 2 6 4.8
    7 -12 2 8.9 4.4
    7 -12 2 15.5 7.3
    -7 12 2 15.5 5.1
    -7 12 2 1.8 4.7
    7 -12 2 12.6 5.3
    7 -12 2 5.7 6.1
    7 -12 -2 9 4.6
    -7 12 -2 11.3 5.1
    7 -12 -2 2.6 5.4
    7 -12 -2 2 5
    7 -12 -2 8.4 5
    7 -12 -2 6 4.7
    -7 -12 2 7.8 4.4
    -7 12 -2 7.1 4.5
    -7 12 -2 2.4 4.7
    0 -13 -2 371.56 12
    0 -13 -2 345.87 12.1
    0 -13 -2 357.16 10.7
    0 -13 2 396.96 11.2
    0 -13 -2 347.77 12.6
    0 -13 -2 363.66 12.7
    0 -13 2 336.47 11.9
    0 13 -2 361.56 11.4
    0 -13 2 349.57 12.5
    0 -13 2 365.56 12.6
    0 -13 -2 366.26 12.5
    0 -13 -2 361.26 12.4
    0 -13 -2 350.86 9.1
    0 13 2 345.47 10.4
    0 -13 2 377.46 12.3
    0 13 2 372.06 11.2
    0 -13 2 355.06 12
    0 -13 2 372.06 12.3
    0 -13 2 337.97 12.5
    0 -13 -2 349.37 12
    -1 -13 -2 133.79 6.2
    -1 -13 -2 146.29 7
    -1 -13 -2 144.09 7.1
    -1 -13 -2 124.69 6.8
    1 -13 2 121.79 6.6
    -1 13 2 128.39 6
    1 -13 2 152.78 7.3
    -1 -13 -2 149.19 7.2
    1 -13 2 132.29 6.5
    1 -13 2 131.29 6.2
    1 -13 2 140.89 5.5
    -1 -13 -2 130.49 4.4
    -1 13 2 140.49 6.1
    1 -13 2 125.59 7.1
    1 -13 2 135.09 7.4
    1 -13 2 130.89 7.1
    -1 -13 -2 139.29 7.2
    1 13 2 137.49 4.3
    1 -13 -2 142.49 6.4
    -1 -13 2 140.39 6.4
    -1 -13 2 134.19 6.5
    1 13 2 141.79 5.4
    -1 -13 2 130.09 7.1
    1 -13 -2 144.09 7.3
    -1 -13 2 135.99 7
    1 -13 -2 136.49 7.1
    1 -13 -2 132.39 7.5
    -1 -13 2 135.19 7.1
    1 -13 -2 133.99 6.8
    -1 -13 2 141.89 6.4
    -1 13 -2 137.39 5.9
    1 -13 -2 130.29 6.3
    1 -13 -2 142.89 5.4
    -1 -13 2 148.29 5.1
    -1 13 -2 123.69 6.2
    -1 -13 2 145.59 6.5
    1 -13 -2 137.69 6.4
    1 -13 -2 160.58 7.3
    -2 -13 -2 329.97 12
    2 -13 2 352.66 11.2
    2 -13 2 341.07 13
    2 -13 2 331.87 10.4
    2 -13 2 343.77 12.8
    -2 13 2 342.57 11.7
    -2 -13 -2 346.87 10.5
    2 -13 2 349.27 11
    -2 13 2 326.77 11.5
    -2 -13 -2 365.46 12.5
    2 -13 2 335.47 12.5
    -2 -13 -2 360.06 12
    -2 -13 -2 324.57 10
    2 -13 2 335.47 12.3
    -2 -13 -2 337.37 12.7
    2 -13 2 339.27 12.4
    2 -13 -2 304.57 10.6
    -2 -13 2 338.37 11
    -2 -13 2 328.77 11
    -2 13 -2 322.77 11.5
    -2 -13 2 326.37 12.3
    -2 13 -2 336.07 11.5
    2 -13 -2 340.87 13.1
    -2 -13 2 351.56 12.4
    2 -13 -2 354.26 12.7
    -2 -13 2 347.37 12.3
    -2 -13 2 329.67 10.8
    2 -13 -2 327.47 12.1
    2 -13 -2 347.77 12.5
    2 13 2 335.57 9.7
    2 -13 -2 337.27 12
    3 -13 2 198.68 9.1
    -3 -13 -2 189.38 9
    -3 -13 -2 183.88 6.3
    -3 -13 -2 174.08 6.2
    -3 -13 -2 200.28 8.5
    3 -13 2 217.68 9.7
    -3 -13 -2 183.18 7.7
    -3 13 2 189.58 8.6
    3 -13 2 195.38 8.7
    3 -13 2 187.28 7
    3 -13 2 201.88 10.2
    -3 -13 -2 210.58 9.8
    3 -13 2 180.58 9.3
    -3 13 2 193.78 8.9
    -3 13 -2 182.68 8.6
    3 -13 -2 180.38 9.1
    -3 -13 2 192.88 7.6
    -3 -13 2 195.88 8.9
    -3 -13 2 185.08 6.9
    -3 -13 2 199.88 9.7
    3 -13 -2 174.08 9.8
    3 -13 -2 196.08 9.6
    -3 13 -2 179.88 8.5
    3 -13 -2 184.88 9.1
    -3 -13 2 201.28 9.1
    -3 -13 2 190.38 7.1
    3 -13 -2 190.98 9.4
    3 -13 -2 200.48 7.1
    -4 -13 -2 46.5 5.3
    -4 13 2 56.19 5.6
    4 -13 2 57.39 5.8
    -4 -13 -2 56.09 5.2
    -4 13 2 48.5 5.6
    4 -13 2 54.29 5.6
    4 -13 2 61.29 6
    4 -13 2 52.19 5.9
    -4 -13 -2 50.29 4.4
    -4 -13 -2 61.89 6.5
    4 -13 2 52.99 6.6
    -4 13 -2 45.4 5.5
    -4 -13 2 54.19 4.4
    -4 13 -2 48.8 5.5
    4 -13 -2 46.1 5.3
    -4 13 -2 53.99 4.4
    -4 -13 2 60.99 6.3
    -4 -13 2 57.99 5.7
    4 -13 -2 49.2 5.9
    -4 -13 2 50.49 5.5
    4 -13 -2 47.1 5.6
    4 -13 -2 58.09 6.7
    5 -13 2 8.6 4
    -5 13 2 11.7 4
    5 -13 2 9 4.9
    -5 -13 -2 9 3.1
    -5 -13 -2 9.5 4.3
    5 -13 2 5.9 4.1
    -5 13 2 7.7 4.1
    5 -13 2 13.5 4.5
    -5 13 2 7.2 4.2
    5 -13 2 14.7 4.1
    -5 -13 -2 7.1 3.6
    5 -13 2 11.6 4.4
    -5 -13 2 18.3 4.1
    -5 -13 2 15.1 3.9
    5 -13 -2 7.4 4.5
    -5 13 -2 15.9 4.5
    -5 -13 2 16.3 4.7
    5 -13 -2 18 5.4
    -5 13 -2 4.8 4.2
    -5 13 -2 11.5 3.8
    5 -13 -2 7.4 3.9
    5 -13 -2 18.1 4
    5 -13 -2 8.1 3.9
    5 -13 -2 10.4 4.1
    6 -13 2 46.3 6.5
    -6 13 2 48.7 6.9
    6 -13 2 48.1 5.8
    6 -13 2 33.3 6.3
    6 -13 2 53.59 6.7
    6 -13 2 46.8 7.7
    6 -13 2 42 6.7
    -6 -13 -2 59.59 6.6
    -6 13 2 32.2 6.1
    -6 13 2 45 6.1
    -6 -13 -2 50.99 7.4
    -6 -13 -2 42.7 6.1
    6 -13 -2 53.69 6.5
    6 -13 -2 58.59 6.4
    -6 13 -2 38.3 5.7
    -6 13 -2 41.5 6.6
    -6 -13 2 59.79 6.5
    6 -13 -2 51.59 6.8
    -6 -13 2 43.5 5.8
    6 -13 -2 57.39 7.2
    6 -13 -2 52.89 7.8
    -6 13 -2 49.5 6.9
    6 -13 -2 38.7 6.7
    0 -14 2 15.9 3.2
    0 -14 -2 15.7 3.3
    0 14 2 13.7 2.6
    0 -14 2 13.9 3.4
    0 -14 2 16.6 3.7
    0 -14 -2 8 3
    0 -14 2 16.2 3.7
    0 -14 -2 14 3.1
    0 -14 -2 16.4 3.6
    0 -14 2 10.2 3
    0 -14 -2 13.9 3.5
    0 -14 -2 16.7 3.6
    0 -14 -2 15.9 3.5
    0 14 2 15.6 2.2
    0 -14 2 17.3 3.7
    0 -14 2 12 3.1
    0 -14 -2 12.3 2.4
    0 14 -2 15.7 2.7
    -1 14 2 210.58 8
    1 -14 2 207.98 7.2
    -1 -14 -2 221.68 9.5
    1 -14 2 209.48 9.6
    1 -14 2 214.98 9.7
    -1 -14 -2 216.28 8.2
    -1 -14 -2 219.68 6.2
    -1 14 2 216.08 8.2
    1 -14 2 217.88 8.4
    1 -14 2 209.18 8.9
    -1 -14 -2 210.88 9.2
    1 -14 2 216.98 8.7
    -1 -14 -2 222.98 9.2
    1 -14 2 217.18 9.5
    1 -14 2 197.48 9.2
    -1 -14 -2 234.98 9.4
    -1 -14 -2 222.68 9.3
    -1 -14 2 207.28 8.4
    -1 -14 2 203.58 9
    1 14 2 207.98 6
    -1 -14 2 204.18 9.2
    -1 -14 2 197.18 9.1
    1 -14 -2 224.88 9.8
    -1 14 -2 197.88 8.3
    1 -14 -2 206.68 8.4
    1 -14 -2 220.38 9.5
    1 -14 -2 217.58 9.5
    -1 -14 2 211.28 8.6
    1 -14 -2 196.78 7
    1 -14 -2 192.88 8.1
    -1 -14 2 196.88 8.5
    1 14 2 201.48 7.2
    -1 14 -2 191.58 7.7
    1 -14 -2 211.38 9.7
    -1 -14 2 221.98 9.4
    1 -14 -2 207.58 8.6
    1 -14 -2 214.78 9.2
    2 -14 2 81.79 6.2
    -2 -14 -2 82.59 4.2
    -2 -14 -2 85.59 4.6
    2 -14 2 84.19 6.4
    -2 -14 -2 84.89 5.8
    2 -14 2 81.79 5
    -2 -14 -2 81.39 5.9
    2 -14 2 76.69 4.6
    -2 14 2 78.59 5.6
    -2 14 2 72.79 5.3
    2 -14 2 76.39 4.7
    -2 -14 -2 66.99 5.8
    -2 -14 -2 82.39 6.5
    2 -14 2 71.19 6.5
    2 -14 2 78.59 6.4
    2 -14 2 70.49 6.3
    2 14 2 91.79 4
    -2 -14 2 71.89 6.5
    -2 -14 2 85.49 6.6
    2 -14 -2 73.29 6.3
    -2 -14 2 74.99 4.9
    -2 -14 2 77.19 5
    2 -14 -2 74.59 6.8
    -2 14 -2 77.29 5.5
    -2 -14 2 84.89 5
    2 -14 -2 80.89 5
    2 -14 -2 81.09 6.1
    2 -14 -2 85.99 5.1
    -2 -14 2 65.49 5.8
    2 -14 -2 88.99 6.4
    -2 14 -2 76.49 5.5
    2 -14 -2 84.29 6.3
    3 -14 2 187.28 9.4
    3 -14 2 196.58 8.5
    -3 14 2 191.78 9
    3 -14 2 194.28 7.3
    -3 -14 -2 194.48 8.7
    3 -14 2 183.08 9.6
    3 -14 2 182.28 9.4
    3 -14 2 182.38 9.1
    -3 14 2 186.68 8.8
    3 -14 2 178.18 10
    -3 -14 -2 196.98 8.1
    -3 -14 -2 190.48 9.9
    -3 -14 -2 175.18 9
    -3 14 -2 165.08 8.2
    3 -14 -2 190.68 7.1
    -3 -14 2 190.78 7.6
    -3 14 -2 183.08 8.8
    -3 -14 2 182.58 7.2
    -3 -14 2 196.28 7.2
    -3 -14 2 206.28 9.3
    3 -14 -2 195.58 9.5
    3 -14 -2 185.88 9.4
    3 -14 -2 180.48 9.2
    3 -14 -2 207.28 8.8
    3 -14 -2 198.68 9.7
    -3 -14 2 185.58 9.4
    -3 -14 2 178.08 9
    3 -14 -2 189.38 10.4
    -4 14 2 17 4.1
    -4 -14 -2 19 3.3
    4 -14 2 25.7 4.9
    -4 -14 -2 16.9 4.8
    -4 -14 -2 15.2 3.9
    4 -14 2 14.6 3.8
    -4 14 2 21.3 4.2
    4 -14 2 9 4
    -4 -14 -2 20 3.8
    4 -14 2 25 4.7
    4 -14 2 11.5 4.8
    4 -14 -2 22.3 4.4
    -4 14 -2 14.7 3.3
    -4 -14 2 20.4 4.3
    -4 -14 2 14.5 4.6
    4 -14 -2 14.9 4.1
    4 -14 -2 14.2 4.1
    4 -14 -2 18.2 4.9
    -4 -14 2 18.1 4.1
    4 -14 -2 12.9 4.9
    4 -14 -2 20.3 4.7
    -4 14 -2 20 4.4
    -4 14 -2 17.3 3.3
    5 -14 2 30.8 5.4
    5 -14 2 25 4.9
    5 -14 2 26.7 5.5
    5 -14 2 22.9 4.6
    -5 -14 -2 24.8 5.4
    -5 14 2 30.6 5.7
    -5 -14 -2 27 4.8
    -5 14 2 28.7 5
    5 -14 2 19.3 5.6
    5 -14 2 26.4 5.2
    -5 -14 -2 32.9 4.7
    -5 14 2 22.7 5.3
    -5 -14 2 24.5 4.9
    -5 14 -2 26.4 5.7
    -5 -14 2 27.6 4.7
    5 -14 -2 21.5 4.8
    5 -14 -2 17 5.6
    -5 14 -2 18.8 4.9
    -5 14 -2 23.4 4.8
    -5 -14 2 18.2 5
    5 -14 -2 27.1 5.6
    5 -14 -2 20.6 4.8
    5 -14 -2 19.5 5
    5 -14 -2 30.9 5.2
    -6 -14 -2 42.6 6.6
    -6 -14 -2 40.3 5.6
    6 -14 2 36.1 5.5
    6 -14 2 28.9 6.3
    6 -14 2 42.3 6.4
    6 -14 2 38 6.4
    6 -14 2 32.9 7.1
    -6 14 2 46.2 6.7
    -6 14 2 35.3 6.5
    6 -14 2 43.5 6.6
    -6 14 2 37.2 5.8
    -6 -14 2 41.8 5.8
    -6 14 -2 31.5 5.6
    6 -14 -2 35.6 6.4
    6 -14 -2 35.6 6.2
    -6 14 -2 45.5 6.9
    6 -14 -2 50.59 7
    -6 -14 2 39.5 6
    6 -14 -2 48.1 6.8
    6 -14 -2 40.2 5.6
    -6 14 -2 32 6.1
    6 -14 -2 26 6.7
    0 -15 -2 275.97 10.8
    0 -15 2 265.67 10.7
    0 -15 -2 297.17 10.7
    0 -15 2 267.07 10.8
    0 15 2 269.87 9.5
    0 -15 2 281.07 11.5
    0 -15 -2 273.17 11.5
    0 -15 2 281.07 10.7
    0 15 2 271.87 8.7
    0 -15 -2 287.17 11
    0 15 -2 263.57 9.7
    0 -15 -2 276.87 10.7
    0 -15 2 273.27 10.7
    0 -15 -2 285.97 11.2
    0 -15 -2 264.67 11.4
    0 -15 2 297.97 11.5
    0 -15 2 271.97 11.3
    0 -15 -2 277.37 9.1
    1 -15 2 110.99 7.2
    1 -15 2 108.19 7.3
    -1 -15 -2 102.19 6.7
    -1 -15 -2 113.59 6.9
    -1 15 2 107.49 5.6
    1 -15 2 103.89 6
    -1 -15 -2 113.69 6.2
    1 -15 2 98.39 6.9
    -1 -15 -2 120.39 7.1
    1 -15 2 113.29 6.2
    -1 -15 -2 109.69 7
    1 -15 2 119.59 7.1
    -1 -15 -2 116.69 6.9
    -1 15 2 108.69 5.9
    1 -15 2 115.59 7.3
    1 -15 2 103.89 4.9
    -1 -15 2 113.19 7
    -1 -15 2 108.09 6.1
    -1 -15 2 112.89 6.9
    -1 15 -2 117.59 6.3
    1 -15 -2 113.79 6.5
    1 -15 -2 112.09 4.8
    -1 -15 2 110.19 7
    1 -15 -2 103.69 7.1
    -1 15 -2 109.19 5.5
    1 -15 -2 113.79 7.1
    -1 -15 2 107.29 6.4
    -1 -15 2 113.29 6
    1 -15 -2 109.99 7.3
    1 -15 -2 103.59 7.3
    1 -15 -2 106.49 6.2
    1 -15 -2 112.49 6.9
    1 -15 -2 107.39 5.9
    -1 -15 2 112.59 7.2
    1 15 2 104.39 5
    2 -15 2 118.19 7.5
    -2 -15 -2 108.29 5.1
    2 -15 2 103.39 6
    -2 15 2 106.69 6.3
    2 -15 2 110.09 7.3
    2 -15 2 104.69 7.6
    -2 15 2 104.49 6.5
    -2 -15 -2 110.29 6.9
    -2 -15 -2 122.49 7.7
    2 -15 2 106.99 7.5
    2 -15 2 120.59 5.9
    -2 -15 -2 105.99 7.2
    -2 -15 -2 107.59 5.5
    2 -15 2 114.69 5.7
    -2 -15 -2 121.39 6.9
    2 -15 2 119.09 7.4
    -2 -15 2 123.89 6.3
    2 -15 -2 125.19 7.6
    2 -15 -2 110.29 7.4
    -2 15 -2 107.09 6.5
    -2 -15 2 98.99 5.8
    2 -15 -2 112.89 7.4
    -2 -15 2 111.79 7.5
    -2 15 -2 112.39 6.2
    2 -15 -2 106.99 5.8
    2 -15 -2 105.49 5.6
    2 15 2 114.99 4.8
    -2 -15 2 107.09 7.1
    2 -15 -2 111.79 7.5
    2 -15 -2 110.59 7.9
    -2 -15 2 104.49 6.5
    -2 -15 2 112.89 6
    2 -15 -2 112.29 7
    3 -15 2 190.58 10.5
    3 -15 2 190.48 9.6
    3 -15 2 181.68 7.3
    -3 15 2 189.78 9
    3 -15 2 188.18 9.8
    3 -15 2 191.28 9.9
    -3 15 2 187.58 8.9
    -3 -15 -2 183.18 8.1
    -3 -15 -2 191.18 9.5
    3 -15 2 185.48 8.5
    -3 -15 -2 196.28 10.2
    -3 -15 -2 182.18 9.1
    3 -15 2 193.78 9.5
    3 -15 -2 189.28 9.7
    -3 -15 2 178.88 7.2
    -3 -15 2 184.28 9.4
    3 -15 -2 180.68 7.1
    -3 -15 2 186.88 7.4
    3 -15 -2 179.98 9.6
    -3 15 -2 179.48 8.9
    3 -15 -2 187.88 9.6
    3 -15 -2 198.78 8.4
    3 -15 -2 169.98 9.5
    3 -15 -2 165.88 10.2
    -3 -15 2 169.48 7.6
    -3 -15 2 160.18 9.7
    -3 -15 2 187.48 9.3
    -3 15 -2 175.98 9.1
    4 -15 2 90.29 7.8
    -4 -15 -2 94.49 5.7
    -4 -15 -2 107.79 6.8
    -4 15 2 82.19 7.3
    -4 -15 -2 94.89 8.5
    4 -15 2 98.99 7.3
    -4 15 2 97.29 7.1
    4 -15 2 94.19 7.7
    4 -15 2 112.09 8.1
    4 -15 2 87.79 8.6
    -4 -15 -2 88.29 7.4
    4 -15 2 95.69 8.2
    -4 -15 2 82.59 7.1
    4 -15 -2 93.39 6.7
    -4 -15 2 90.49 8.3
    -4 15 -2 95.79 6.3
    -4 15 -2 94.39 7.1
    4 -15 -2 77.19 8.2
    4 -15 -2 107.99 7.7
    -4 15 -2 92.79 7.4
    -4 -15 2 102.69 7.2
    4 -15 -2 94.99 7.8
    4 -15 -2 89.59 8
    4 -15 -2 90.99 7.4
    5 -15 2 0 4.1
    5 -15 2 4.1 5
    -5 15 2 9.6 4.6
    -5 15 2 0.8 3.8
    -5 15 2 6.1 3.8
    5 -15 2 5.4 4.4
    5 -15 2 8.6 4.1
    -5 -15 -2 7.8 3.9
    5 -15 2 6 4.4
    -5 -15 -2 0.9 4.2
    5 -15 2 11.6 4.4
    -5 -15 -2 8.8 3.7
    -5 15 -2 4.1 4.1
    -5 15 -2 5.7 4.5
    -5 15 -2 4.4 3.9
    -5 -15 2 8.7 4.6
    5 -15 -2 8.5 4.6
    5 -15 -2 11.5 4.2
    5 -15 -2 8 4.3
    5 -15 -2 0.2 4.8
    5 -15 -2 -0.2 3.5
    5 -15 -2 9.2 4.4
    -5 -15 2 2 3.5
    -5 -15 2 3.2 3.5
    6 -15 2 5.4 4.7
    -6 15 2 5.1 4.2
    6 -15 2 8.8 5
    -6 -15 -2 3.3 4.9
    6 -15 2 11.2 4.8
    6 -15 2 12.9 4.6
    -6 15 2 4.4 4.8
    6 -15 2 2.1 5.5
    -6 -15 -2 8.6 4.2
    -6 15 2 8.2 5.1
    6 -15 2 6.4 4.9
    -6 -15 2 13.8 4.9
    -6 15 -2 6.4 5
    -6 15 -2 -0.1 3.8
    6 -15 -2 4.4 4.4
    -6 15 -2 14.2 5.2
    6 -15 -2 10.4 4.7
    6 -15 -2 3.5 4.8
    6 -15 -2 7.5 4.7
    6 -15 -2 0.9 5.5
    -6 -15 2 6 4
    6 -15 -2 -3.3 4.4
    0 -16 2 3.2 3.3
    0 -16 2 -4 2.9
    0 -16 -2 -1.4 2.6
    0 16 -2 0.7 2.2
    0 -16 -2 -2.2 1.8
    0 16 2 1.8 2.2
    0 16 2 1.1 1.7
    0 -16 2 3.2 3.5
    0 -16 -2 5.5 3.2
    0 -16 -2 4 3.2
    0 -16 2 3 2.9
    0 -16 -2 -2.1 3
    0 -16 -2 0.2 3.1
    0 -16 2 6.3 3.4
    0 -16 2 4.4 3.3
    0 -16 2 -1.3 2.7
    0 -16 -2 2.6 2.3
    -1 -16 -2 21.8 4.1
    1 -16 2 20.8 4.3
    -1 -16 -2 20.9 4.2
    1 -16 2 29.5 4.8
    -1 -16 -2 25.8 4.6
    1 -16 2 24.2 3.8
    1 -16 2 23 3.8
    -1 -16 -2 20.5 3.4
    -1 -16 -2 26.6 4.5
    1 -16 2 19.6 4.2
    -1 16 2 23.1 3.2
    -1 16 2 19.4 3.3
    -1 -16 -2 21.9 4.2
    1 -16 2 23.1 4.5
    1 -16 2 23 4.5
    1 16 -2 20.4 3
    -1 -16 2 15.4 4.1
    1 -16 -2 25.4 4
    1 -16 -2 19.6 4.4
    1 -16 -2 16.9 3.1
    -1 -16 2 14.7 3.4
    1 -16 -2 27.5 3.9
    -1 -16 2 16.5 3.8
    1 16 2 16.7 2.6
    1 -16 -2 19.1 3.4
    -1 -16 2 23.9 3.7
    1 -16 -2 25.6 4.3
    1 -16 -2 18.8 4.5
    -1 16 -2 23.5 3.1
    -1 -16 2 25.7 3.8
    -1 -16 2 21.8 4.1
    -1 16 -2 22.5 3.6
    1 -16 -2 18.5 4.2
    -1 -16 2 24.9 4.5
    2 -16 2 50.79 5.9
    2 -16 2 48.1 5.8
    2 -16 2 39.5 5.7
    2 -16 2 48.2 4.7
    -2 -16 -2 49.4 5.9
    -2 -16 -2 42.1 4.9
    -2 16 2 47.6 4.8
    -2 16 2 41.5 4.5
    -2 -16 -2 45.1 5.4
    -2 -16 -2 44.6 4
    -2 -16 -2 41.5 4.2
    2 -16 2 43 5.4
    2 -16 2 49.99 5.4
    2 -16 2 45.8 4.2
    2 -16 2 46.3 4.2
    -2 -16 -2 44.3 5.1
    -2 -16 2 45.4 4.5
    -2 -16 2 35.1 5.2
    2 -16 -2 43.6 5.6
    -2 -16 2 54.49 4.8
    -2 16 -2 47.5 4.9
    2 -16 -2 43.9 6
    2 -16 -2 42.1 5.7
    2 -16 -2 46.5 4.4
    -2 16 -2 36.6 4.4
    -2 -16 2 45.5 5.5
    2 -16 -2 45.1 4.1
    2 -16 -2 40.5 4.7
    2 -16 -2 45.3 5.7
    -2 -16 2 38.4 4.3
    2 16 2 35.9 3.1
    2 -16 -2 39.3 5.3
    -2 -16 2 40.7 5.1
    3 -16 2 111.69 7.8
    -3 16 2 108.49 7.1
    3 -16 2 120.59 8.7
    -3 -16 -2 120.19 8.6
    3 -16 2 112.39 8.1
    -3 -16 -2 115.39 7.9
    -3 -16 -2 119.39 7.4
    -3 -16 -2 106.29 6.2
    -3 16 2 111.59 7.6
    3 -16 2 107.69 6.7
    3 -16 2 101.69 5.7
    3 -16 2 114.99 8.1
    3 -16 2 92.09 8.4
    3 -16 -2 99.09 7.8
    -3 -16 2 116.69 6.5
    3 -16 -2 113.49 7.9
    3 -16 -2 102.29 8.6
    -3 -16 2 123.09 8.1
    3 -16 -2 112.69 8
    3 -16 -2 116.59 6.5
    -3 16 -2 116.99 7.3
    -3 16 -2 119.99 7.4
    -3 -16 2 97.89 7.4
    -3 -16 2 118.79 7.8
    3 -16 -2 109.39 7.3
    -3 -16 2 124.09 6.4
    4 -16 2 34.7 5.5
    4 -16 2 23.7 4.8
    -4 -16 -2 34.1 6.1
    -4 16 2 32.2 5
    4 -16 2 39.9 5.4
    -4 -16 -2 39.5 5.5
    4 -16 2 30.4 5.6
    4 -16 2 33.5 5.9
    -4 16 2 22.3 4.7
    4 -16 2 20.1 5.7
    -4 -16 -2 39.4 5.2
    -4 -16 -2 29.7 4.5
    4 -16 2 26.5 5.2
    4 -16 -2 32.3 5.1
    4 -16 -2 31.2 5.5
    -4 -16 2 28.6 5
    4 -16 -2 22.4 4.8
    -4 16 -2 35.7 5.8
    -4 -16 2 38.6 5.5
    -4 -16 2 37.8 6.3
    -4 16 -2 30.6 5
    4 -16 -2 30.1 5.6
    4 -16 -2 33.5 5.4
    4 -16 -2 38.9 6.6
    5 -16 2 10.3 4.6
    -5 16 2 8.8 4.1
    -5 -16 -2 9.9 3.9
    5 -16 2 3.3 5.2
    5 -16 2 15.6 4.8
    5 -16 2 11.1 4.6
    5 -16 2 15.6 4.9
    -5 16 2 9.4 4.9
    -5 -16 -2 10.5 4.3
    5 -16 2 6 4.6
    -5 -16 -2 7.5 4.9
    5 -16 -2 6.9 3.9
    5 -16 -2 7.2 4.7
    -5 16 -2 11.2 5.1
    5 -16 -2 9.2 4.6
    5 -16 -2 10.3 5.5
    -5 -16 2 8.2 3.9
    5 -16 -2 7.8 4.7
    -5 -16 2 5.5 4
    -5 -16 2 6.2 4.7
    5 -16 -2 4.3 4.3
    -5 16 -2 14.4 5.3
    -5 16 -2 8.4 3.4
    0 -17 -2 24.9 4.1
    0 -17 2 13.6 3.9
    0 -17 2 20.7 4.3
    0 -17 2 15.3 4.3
    0 -17 2 21.7 4
    0 -17 2 26.4 4.6
    0 -17 2 16.6 3.8
    0 -17 -2 15.8 4
    0 -17 -2 19.2 3.9
    0 -17 -2 18.2 4.3
    0 17 2 19.3 3
    0 -17 -2 14 3.9
    0 17 -2 20.2 3.4
    0 -17 -2 19.3 4
    -1 -17 -2 260.17 11.2
    -1 -17 -2 250.57 10.2
    1 -17 2 234.98 11.1
    1 -17 2 268.17 11.4
    -1 -17 -2 255.47 11.7
    1 -17 2 267.07 11.6
    1 -17 2 264.07 11.8
    -1 -17 -2 271.07 11.4
    1 -17 2 237.18 10.2
    -1 17 2 252.07 9.9
    1 -17 2 251.87 10.2
    1 17 -2 255.77 9.6
    -1 -17 -2 262.47 11.2
    1 -17 2 265.77 11.7
    -1 -17 -2 271.37 11.5
    -1 17 2 256.37 9.3
    1 -17 -2 248.08 11.6
    1 -17 -2 243.18 10.9
    -1 -17 2 237.88 10.9
    -1 -17 2 249.38 11.4
    -1 -17 2 232.48 10.2
    -1 -17 2 253.07 11.3
    -1 -17 2 249.88 11.2
    1 -17 -2 271.97 12.4
    1 -17 -2 248.48 10.3
    -1 -17 2 271.07 10.5
    1 -17 -2 252.57 9.9
    1 17 2 255.07 9
    -1 17 -2 250.07 10.2
    1 -17 -2 248.48 10.3
    -1 -17 2 270.37 10.7
    1 -17 -2 250.07 11.4
    1 -17 -2 269.87 11.6
    -2 17 2 195.18 8.9
    2 -17 2 191.98 8.1
    2 -17 2 184.28 10.7
    -2 -17 -2 205.08 9.6
    -2 -17 -2 187.08 10.2
    -2 -17 -2 185.78 9.7
    2 -17 2 198.88 8.5
    2 -17 2 189.58 10
    2 -17 2 197.98 10.2
    -2 -17 -2 207.48 8.2
    -2 -17 -2 187.58 9.6
    2 -17 2 178.08 10.2
    2 -17 2 191.78 10
    -2 17 2 180.78 9.1
    2 -17 -2 187.58 9.9
    -2 17 -2 189.48 8.7
    -2 17 -2 176.58 8.9
    2 -17 -2 192.88 8.4
    2 -17 -2 184.88 9.1
    -2 -17 2 196.08 8.6
    2 -17 -2 190.58 10.1
    -2 -17 2 185.08 9.8
    -2 -17 2 196.78 8.8
    -2 -17 2 199.88 9.9
    2 -17 -2 184.68 10.6
    2 -17 -2 193.38 9.6
    -2 -17 2 187.68 10.1
    2 -17 -2 193.58 10.2
    -2 -17 2 196.18 8.4
    3 -17 2 99.69 8.6
    -3 -17 -2 95.79 7.1
    3 -17 2 107.19 5.9
    3 -17 2 107.99 8.8
    -3 17 2 98.69 7.4
    -3 17 2 102.99 6.6
    3 -17 2 107.89 8.1
    -3 -17 -2 111.09 7.9
    -3 -17 -2 99.29 6.4
    3 -17 2 80.49 7.7
    -3 -17 -2 96.19 8.5
    3 -17 2 113.59 6.7
    3 -17 2 105.19 7.9
    3 -17 2 111.89 8.2
    3 -17 -2 102.99 8.5
    3 -17 -2 111.39 8.2
    -3 17 -2 98.89 6.6
    -3 -17 2 118.99 8
    3 -17 -2 101.99 6.4
    3 -17 -2 102.19 7.4
    -3 -17 2 88.19 8.2
    3 -17 -2 105.29 8.1
    3 -17 -2 103.19 9.1
    3 -17 -2 94.09 8.1
    -3 -17 2 110.69 7.9
    -3 17 -2 98.89 7.4
    -4 17 2 61.39 6.4
    4 -17 2 63.99 6.4
    -4 -17 -2 55.69 6.3
    4 -17 2 50.79 7.8
    -4 -17 -2 59.69 6.3
    4 -17 2 47.8 6.4
    4 -17 2 52.29 6.7
    -4 17 2 53.49 6.3
    -4 -17 -2 59.59 7.4
    4 -17 2 53.39 6.9
    4 -17 2 60.09 7
    4 -17 2 64.19 6.9
    -4 -17 2 54.09 6.3
    4 -17 -2 53.19 7.5
    -4 -17 2 43.1 6.1
    4 -17 -2 49.9 6.4
    4 -17 -2 59.19 6.2
    -4 17 -2 47.3 6.1
    4 -17 -2 46.4 6.3
    -4 17 -2 53.69 6.4
    4 -17 -2 51.49 6.8
    -4 -17 2 46.5 7
    4 -17 -2 49.8 6.8
    5 -17 2 99.99 10.2
    5 -17 2 98.19 9.5
    -5 17 2 97.99 8.9
    -5 -17 -2 107.19 8
    5 -17 2 118.09 8.8
    5 -17 2 116.19 9.8
    5 -17 2 120.29 8.9
    -5 -17 -2 115.79 8.7
    -5 17 2 104.09 8.7
    5 -17 2 89.49 8.7
    5 -17 2 97.19 9.1
    -5 -17 -2 126.29 10.7
    -5 -17 2 110.39 10.1
    -5 -17 2 100.69 8.6
    -5 17 -2 98.19 8.6
    5 -17 -2 109.09 9.3
    -5 -17 2 130.99 9.2
    5 -17 -2 80.79 9.3
    5 -17 -2 103.49 9.7
    5 -17 -2 110.69 9.8
    5 -17 -2 102.39 7.9
    -5 17 -2 106.59 9.8
    -5 17 -2 119.99 9.9
    5 -17 -2 89.89 8.5
    0 -18 2 23.4 4.3
    0 -18 -2 22.7 4.7
    0 -18 2 23.4 4.3
    0 -18 -2 15.6 4.3
    0 -18 2 19.7 4.5
    0 -18 2 20.1 4.2
    0 -18 -2 30.1 4.5
    0 18 -2 23 3.6
    0 -18 2 23.6 4.5
    0 -18 -2 27.6 4.4
    0 18 2 26.8 3.6
    0 -18 -2 19.4 4.6
    0 -18 2 24.7 4.9
    0 -18 -2 15.2 4.1
    -1 -18 -2 80.79 6
    1 -18 2 62.49 6.8
    -1 -18 -2 60.59 6.5
    1 -18 2 74.89 7.2
    -1 18 2 60.69 4.7
    -1 -18 -2 62.69 6.4
    1 -18 2 70.39 5.4
    -1 -18 -2 47.9 6
    1 -18 2 57.09 5.6
    1 -18 2 57.59 5.1
    -1 18 2 68.79 5.7
    -1 -18 -2 57.19 6
    1 -18 2 53.09 6
    1 18 -2 53.59 4.6
    1 -18 2 59.29 6.5
    1 -18 2 57.49 6.5
    1 18 2 61.89 4.4
    -1 -18 2 54.69 6.1
    -1 -18 2 66.29 6
    1 -18 -2 57.09 5
    1 -18 -2 69.69 7
    1 -18 -2 69.59 6.5
    1 -18 -2 71.69 5.7
    1 -18 -2 74.39 7
    -1 -18 2 66.79 5.8
    -1 18 -2 65.79 5.8
    -1 -18 2 72.79 6.2
    -1 -18 2 66.59 6.8
    -1 -18 2 57.19 6.4
    1 -18 -2 68.69 6.9
    1 -18 -2 69.09 7.1
    1 -18 -2 68.79 6.2
    -1 -18 2 75.99 6.8
    2 -18 2 54.09 6.7
    2 -18 2 64.49 6.9
    -2 -18 -2 67.19 6.6
    -2 18 2 69.29 5.8
    2 -18 2 50.39 5.4
    2 18 -2 60.39 4.7
    2 -18 2 57.89 6.6
    -2 18 2 72.49 6.1
    -2 -18 -2 52.69 5.8
    2 -18 2 56.69 5.4
    2 -18 2 52.09 6.5
    -2 -18 -2 60.69 5.8
    2 -18 2 57.19 6.7
    -2 -18 -2 59.59 6.8
    -2 -18 -2 55.49 6.4
    2 -18 -2 63.29 6.5
    2 -18 -2 70.69 5.5
    2 -18 -2 49.9 5.3
    -2 18 -2 61.69 5.8
    -2 -18 2 62.89 5.6
    2 -18 -2 55.99 6.5
    2 -18 -2 53.29 6.7
    -2 -18 2 68.99 7
    2 -18 -2 60.49 6.6
    -2 -18 2 51.79 5.1
    -2 -18 2 60.49 6.6
    -2 -18 2 61.29 5.4
    -2 -18 2 74.69 7.3
    -2 18 -2 59.19 5.5
    2 -18 -2 54.09 6.5
    3 -18 2 15.5 4.7
    -3 -18 -2 14.9 4.6
    -3 -18 -2 13.8 4.2
    -3 18 2 19.7 4.5
    -3 -18 -2 14.6 5.1
    -3 18 2 18.8 4.1
    3 -18 2 15.1 4.8
    3 -18 2 12.7 4.6
    3 -18 2 13.9 5.2
    -3 -18 -2 12 3.5
    3 -18 2 18.3 4.9
    3 -18 2 14.1 4.2
    -3 18 -2 11.5 3.8
    -3 18 -2 12.4 3.7
    3 -18 -2 17.6 5
    3 -18 -2 22.3 5.2
    3 -18 -2 13.4 4.1
    3 -18 -2 7.7 4.7
    3 -18 -2 20.4 5
    3 -18 -2 23.3 5.1
    -3 -18 2 6.9 4.2
    -3 -18 2 12.9 5
    4 -18 2 20.2 4.9
    -4 -18 -2 14.5 4.7
    -4 18 2 15.9 4.9
    4 -18 2 18.6 5
    4 -18 2 21.1 5.4
    -4 -18 -2 23.7 4.8
    -4 -18 -2 15.6 4.8
    4 -18 2 19.1 5.4
    -4 18 2 21.5 4.8
    4 -18 2 19.5 5.9
    4 -18 2 27.6 5.2
    -4 18 -2 17 5.1
    4 -18 -2 18.8 5.3
    4 -18 -2 21.3 4.8
    4 -18 -2 21.7 5.2
    -4 -18 2 18.3 4.9
    4 -18 -2 18.9 5.8
    -4 -18 2 23 5.8
    -4 18 -2 14.1 4.5
    4 -18 -2 13.4 5.2
    -4 -18 2 17.7 4.9
    -5 18 2 16.1 5.3
    5 -18 2 14.9 4.8
    5 -18 2 18.1 5.5
    5 -18 2 13.5 5.8
    5 -18 2 21 5.7
    5 -18 2 21 5.8
    -5 18 2 16.7 5
    5 -18 2 8.3 5.9
    -5 -18 -2 16.2 4.5
    -5 -18 -2 27 5.3
    -5 -18 -2 16.8 5.9
    5 -18 2 15.8 5.1
    -5 18 -2 7.4 6
    -5 -18 2 13.5 4.8
    5 -18 -2 22.5 5.6
    -5 -18 2 4.6 4.7
    -5 18 -2 16 4.9
    5 -18 -2 20.1 5.8
    5 -18 -2 9.2 6.1
    5 -18 -2 13.1 5.3
    5 -18 -2 21.1 5.8
    -5 18 -2 15.7 4.9
    5 -18 -2 17.6 5.1
    -5 -18 2 18.2 6
    0 -19 2 25.3 4.5
    0 -19 -2 20.8 4.9
    0 -19 2 29.5 5.1
    0 -19 2 27.5 5.1
    0 -19 -2 27.1 4.9
    0 -19 2 26.9 4.7
    0 -19 -2 16.2 4.6
    0 -19 -2 25.9 5.1
    0 -19 2 34.7 5.7
    0 -19 -2 18 4.6
    0 -19 -2 28.7 4.7
    0 -19 2 21.2 4.5
    0 19 2 27.1 3.7
    0 19 -2 18.1 3.6
    1 19 -2 25.8 3.7
    -1 19 2 36.9 4.4
    -1 -19 -2 28.7 5
    1 -19 2 33 5.3
    1 -19 2 33.5 5.5
    1 -19 2 25.2 4.4
    -1 -19 -2 34.3 4.5
    -1 -19 -2 19.9 4.7
    1 -19 2 27.5 5.5
    1 -19 2 25.3 5.4
    1 -19 2 26.8 4.5
    -1 -19 -2 32.3 5.2
    1 -19 2 33.9 5.7
    -1 -19 -2 32.3 5.3
    1 -19 -2 31.5 5.4
    -1 -19 2 38.7 5.5
    -1 19 -2 36.6 4.6
    1 -19 -2 32 5.8
    1 -19 -2 30.4 5.3
    -1 -19 2 29 4.6
    -1 -19 2 29.6 4.7
    1 -19 -2 23 4.4
    -1 -19 2 30.3 4.5
    1 -19 -2 43.2 5.6
    -1 -19 2 31.3 5.5
    1 -19 -2 29 4.9
    1 -19 -2 33.2 5.5
    -1 -19 2 24.5 4.8
    2 -19 2 105.99 9.1
    -2 -19 -2 110.99 8.2
    -2 -19 -2 103.19 7.5
    2 -19 2 108.69 8.5
    2 -19 2 103.79 8.7
    2 -19 2 103.29 7.1
    -2 19 2 94.39 6.5
    2 -19 2 99.69 6.6
    -2 19 2 109.09 7.2
    2 -19 2 103.19 8.5
    -2 -19 -2 96.89 8.7
    -2 -19 -2 91.39 8
    2 -19 2 109.09 8.4
    2 -19 -2 96.39 7.5
    -2 19 -2 89.29 7.1
    -2 -19 2 111.39 8
    -2 -19 2 107.79 8.2
    -2 -19 2 106.09 6.7
    -2 19 -2 101.39 7.1
    2 -19 -2 93.09 7.1
    2 -19 -2 94.59 8.5
    2 -19 -2 117.99 8.7
    -2 -19 2 108.09 8.3
    2 -19 -2 101.49 8
    2 -19 -2 110.19 8.4
    -2 -19 2 109.39 8.6
    2 -19 -2 108.09 9.7
    -3 19 2 24 4.9
    3 -19 2 25.5 5.9
    3 -19 2 35.4 5.9
    3 -19 2 21.6 5.5
    -3 -19 -2 23.8 5.9
    -3 -19 -2 28.6 4.9
    -3 -19 -2 32.4 5.7
    3 -19 2 26 5.6
    -3 19 2 22.6 4.6
    3 -19 2 27.4 5
    -3 -19 -2 29.3 5.5
    3 -19 2 29.7 5.8
    -3 19 -2 20.1 4.6
    3 -19 -2 31.8 5.9
    3 -19 -2 20.6 5.5
    3 -19 -2 21.1 5
    -3 -19 2 21.1 5
    3 -19 -2 25.8 5.8
    -3 19 -2 21.8 4.7
    3 -19 -2 21.5 5.7
    -3 -19 2 30.2 5.6
    -3 -19 2 28.8 5.8
    3 -19 -2 20.3 5.3
    -4 -19 -2 28.7 6.3
    4 -19 2 5.8 5.6
    -4 -19 -2 23.6 5.4
    4 -19 2 22.1 5.9
    4 -19 2 25.2 6.1
    4 -19 2 24.7 5.8
    -4 19 2 24.3 5.1
    -4 -19 -2 24.4 5
    4 -19 2 21.1 5.3
    -4 19 2 27.3 5.5
    4 -19 2 31.8 6.1
    -4 -19 2 20.1 6.1
    -4 -19 2 26.5 6
    4 -19 -2 21.6 5.8
    -4 -19 2 31.6 5.9
    4 -19 -2 25.7 5.5
    4 -19 -2 22.2 5.2
    -4 19 -2 9 4.4
    4 -19 -2 31.7 5.6
    4 -19 -2 21.1 5.7
    -4 19 -2 19.1 4.7
    4 -19 -2 10.3 5.8
    0 -20 -2 5.7 3.8
    0 -20 -2 -0.2 3.1
    0 20 2 2.8 2.8
    0 -20 -2 4.2 4.1
    0 -20 -2 3.1 4
    0 -20 2 0.2 3.4
    0 -20 2 -0.8 3.4
    0 -20 2 2.7 3.5
    0 20 -2 0.4 2.9
    0 -20 -2 3 3.7
    0 -20 2 2.7 4.2
    0 -20 2 -1.8 3.5
    0 -20 -2 6.2 3.6
    0 -20 2 5.4 3.6
    1 -20 2 73.39 7.9
    -1 -20 -2 59.09 7.1
    -1 -20 -2 60.19 6
    1 20 -2 68.19 5.7
    1 -20 2 64.89 7.4
    1 -20 2 66.99 7.3
    1 -20 2 73.49 6.7
    1 -20 2 59.69 6.8
    1 -20 2 72.79 7.8
    -1 -20 -2 68.19 7
    -1 20 2 64.09 5.7
    -1 -20 -2 67.69 7.1
    1 -20 2 71.29 6.6
    -1 -20 -2 66.69 7.3
    1 -20 -2 74.49 7.7
    1 -20 -2 73.19 7.6
    1 -20 -2 62.19 7.3
    -1 -20 2 69.69 7.6
    1 -20 -2 74.39 7
    -1 -20 2 84.89 7.7
    -1 20 -2 67.69 6.3
    -1 -20 2 59.29 6
    -1 -20 2 80.69 6.8
    1 -20 -2 83.99 7.7
    -1 -20 2 76.89 6.9
    1 -20 -2 73.29 6.7
    -1 -20 2 66.69 6.9
    2 -20 2 73.99 7.9
    -2 -20 -2 83.59 7.9
    2 -20 2 79.09 8.2
    -2 -20 -2 89.19 7.4
    -2 -20 -2 75.89 8
    -2 -20 -2 76.69 7.4
    -2 20 2 65.49 6.3
    2 -20 2 86.09 8.3
    2 -20 2 79.59 8.1
    2 -20 2 78.19 6.7
    2 -20 2 64.89 6.4
    2 -20 2 80.19 8.3
    -2 -20 2 82.49 7.9
    2 -20 -2 84.59 8.4
    2 -20 -2 86.29 8.3
    2 -20 -2 78.79 8.6
    2 -20 -2 72.89 7.7
    -2 -20 2 73.49 8
    -2 -20 2 65.79 7.7
    -2 20 -2 66.79 6.5
    2 -20 -2 75.79 7.8
    -3 20 2 39.5 5.4
    3 -20 2 41.7 7.4
    3 -20 2 33.5 6.2
    3 -20 2 44 5.9
    -3 -20 -2 42.6 6.1
    3 -20 2 39.7 6.6
    3 -20 2 43 6.8
    -3 20 2 32.6 5.3
    -3 -20 -2 37.1 6.4
    3 -20 2 61.19 7.7
    -3 -20 -2 51.79 7.4
    -3 20 -2 48.7 6.1
    -3 -20 2 25.5 5.8
    3 -20 -2 33.2 6.5
    -3 20 -2 43.3 6.2
    3 -20 -2 47.7 7.9
    3 -20 -2 48 7.2
    -3 -20 2 39.2 6.7
    3 -20 -2 31.9 6.1
    3 -20 -2 29.9 5.5
    3 -20 -2 38.8 6.7
    -3 -20 2 37.7 6.3
    4 -20 2 -3.6 4.3
    -4 20 2 -2.1 3.8
    -4 -20 -2 5.5 5.2
    -4 20 2 0.2 3.9
    4 -20 2 11.7 5.3
    4 -20 2 0.1 5
    -4 -20 -2 6.5 5.3
    4 -20 2 -1.6 4.2
    4 -20 -2 -0.3 4.4
    -4 -20 2 2.4 5.2
    -4 20 -2 1.8 3.8
    4 -20 -2 -1.1 5
    4 -20 -2 -3 4.2
    4 -20 -2 -0.2 4.6
    -4 -20 2 1.9 4.8
    -4 20 -2 0.1 4.1
    0 -21 2 1.9 3.9
    0 -21 2 7 4.1
    0 -21 -2 -0.2 3.7
    0 -21 -2 2.8 4
    0 -21 2 5.9 4.3
    0 -21 -2 6.3 4.6
    0 -21 2 12.1 4.6
    0 -21 -2 11 4.1
    0 -21 2 4.3 4.2
    0 21 -2 -0.2 3.1
    0 -21 2 6.4 4
    0 21 2 -2 3.2
    0 -21 -2 3.6 3.9
    0 -21 -2 4.8 4
    1 -21 2 45.5 6.6
    1 -21 2 36.9 6.2
    -1 -21 -2 45.3 6.1
    1 -21 2 41.2 6.8
    1 -21 2 36.5 5.1
    1 -21 2 33.9 6.3
    -1 -21 -2 34 5.7
    -1 -21 -2 38.3 6.3
    -1 -21 -2 29.7 6
    1 -21 2 42.7 5.5
    -1 -21 -2 47.7 5.6
    -1 21 2 32.2 4.7
    1 -21 2 40 6.7
    -1 -21 2 36.7 6.5
    1 -21 -2 46.3 6.2
    1 -21 -2 34.7 5.6
    1 -21 -2 44.1 6.5
    1 -21 -2 45.3 6.8
    -1 -21 2 41.2 5.7
    1 -21 -2 43.3 6.6
    -1 -21 2 38.7 5.4
    -1 -21 2 48.1 6.3
    -1 -21 2 38.3 6.2
    -1 21 -2 33.3 4.9
    2 -21 2 24.1 5.8
    -2 -21 -2 25.6 5.6
    -2 -21 -2 31.2 7
    2 -21 2 29.4 6.2
    2 -21 2 27.2 6.5
    2 -21 2 24.3 5.7
    2 -21 2 25.8 6.2
    -2 21 2 21.3 4.5
    -2 -21 -2 25.3 5.6
    2 -21 2 30.4 5
    2 -21 -2 37.9 6.5
    -2 -21 2 26.5 6
    -2 -21 2 30.2 5.8
    2 -21 -2 34.9 6.3
    2 -21 -2 18.3 5.4
    2 -21 -2 25.7 6.1
    -2 21 -2 23.1 4.8
    -2 -21 2 31.6 6.1
    2 -21 -2 32.2 6.4
    -3 -21 -2 15.2 5.1
    -3 -21 -2 18.4 5.8
    -3 -21 -2 13.9 5.2
    3 -21 2 5 5
    -3 21 2 14.5 4.3
    3 -21 2 21 6.1
    3 -21 2 15.3 5.6
    3 -21 2 7.2 5.3
    3 -21 2 12.7 4.7
    3 -21 2 14.3 5.6
    -3 21 -2 13.4 4.5
    3 -21 -2 9 5.1
    -3 -21 2 18 5.2
    -3 -21 2 13.4 5.5
    3 -21 -2 7.5 6.1
    3 -21 -2 20.2 5.7
    3 -21 -2 2.4 5
    3 -21 -2 6.2 5.3
    -3 -21 2 19.3 5.8
    0 -22 -2 55.09 6.7
    0 -22 -2 51.09 7.3
    0 -22 2 72.39 7.4
    0 -22 2 56.29 6.7
    0 -22 2 66.39 7.3
    0 -22 2 67.99 8
    0 -22 2 57.09 7.1
    0 22 -2 60.39 6.1
    0 -22 -2 60.79 7.6
    0 -22 -2 67.09 7.3
    0 -22 -2 61.29 7.6
    0 -22 -2 67.49 7.3
    0 -22 2 49.2 7.3
    1 -22 2 9.2 4.2
    -1 22 2 15.7 4.2
    -1 -22 -2 14.2 4.6
    -1 -22 -2 7 5.3
    -1 -22 -2 18.9 5.1
    1 -22 2 6.6 4.5
    1 -22 2 2.2 4.7
    1 -22 2 9.1 5.2
    -1 -22 -2 13.7 5.2
    1 -22 2 10.1 5.1
    1 -22 -2 14 5.5
    1 -22 -2 8.8 4.9
    1 -22 -2 14.9 5.4
    -1 22 -2 12.4 3.9
    1 -22 -2 21.4 5.6
    -1 -22 2 1 4.7
    -1 -22 2 8.7 4.4
    -1 -22 2 19.5 5.6
    1 -22 -2 14.8 5.4
    -1 -22 2 8.6 4.5
    -2 -22 -2 30.7 6.5
    -2 -22 -2 9.2 4.9
    -2 22 2 2 3.5
    2 -22 2 -3.2 4.9
    2 -22 2 6.1 5
    2 -22 2 6.7 5
    -2 -22 -2 3.7 5.1
    2 -22 2 4.5 5.1
    2 -22 2 1 4.8
    2 -22 -2 12.1 5.2
    -2 22 -2 6.4 4.4
    2 -22 -2 8.2 5
    -2 -22 2 6.4 4.9
    2 -22 -2 12.2 5.4
    -2 -22 2 14.9 5.3
    -2 -22 2 4 4.8
    2 -22 -2 11.1 5
    0 0 3 1.5 0.8
    0 0 3 0.7 0.5
    0 0 -3 -0.1 0.7
    0 0 -3 0.4 0.5
    0 0 3 0.8 0.7
    0 0 3 0.4 0.7
    0 0 -3 0.6 0.6
    0 0 -3 0.3 0.5
    0 0 -3 -0.1 0.6
    0 0 -3 1.3 0.5
    0 0 3 1.5 0.6
    0 0 3 0 0.6
    0 0 -3 0.3 0.4
    -1 0 -3 9069.09 223.78
    1 0 -3 9104.19 222.28
    -1 0 -3 9137.59 221.78
    1 0 -3 8541.15 221.58
    -1 0 3 9309.47 220.18
    1 0 3 9999 224.38
    -1 0 -3 9153.98 221.98
    -1 0 -3 9432.66 222.98
    -1 0 3 9241.58 223.08
    1 0 -3 9225.08 219.88
    1 0 -3 9436.96 221.68
    1 0 -3 9453.85 223.78
    1 0 3 9198.38 224.48
    -1 0 -3 9170.88 220.58
    1 0 3 9895.51 221.78
    1 0 3 9414.36 222.78
    1 0 3 9202.48 220.88
    -1 0 3 9863.81 223.98
    1 0 3 9434.36 219.58
    1 0 -3 9194.08 220.78
    1 0 -3 8937.41 221.58
    1 0 -3 8974.8 222.98
    -1 0 3 9050.39 221.58
    -1 0 3 9562.84 221.28
    -2 0 3 88.49 3.9
    2 0 -3 92.29 3.8
    2 0 -3 85.49 3.6
    -2 0 3 90.29 4
    -2 0 3 83.69 3.7
    2 0 -3 83.59 3.8
    2 0 3 88.29 3.5
    2 0 3 91.39 3.2
    2 0 3 88.99 3.8
    2 0 3 91.19 3.7
    -2 0 3 91.49 3.8
    -2 0 -3 87.49 4
    2 0 -3 90.19 4
    -2 0 3 83.79 3.4
    -2 0 -3 91.99 3.3
    -2 0 -3 86.29 3.1
    2 0 -3 92.39 2.5
    -2 0 -3 90.59 3.3
    2 0 3 87.29 2.7
    2 0 3 96.49 4.2
    2 0 -3 85.29 3.5
    -2 0 -3 90.09 4
    2 0 3 97.79 4.6
    -2 0 3 83.39 3.9
    2 0 -3 88.79 3.7
    2 0 3 90.49 3.8
    2 0 -3 91.49 4.1
    -2 0 -3 87.49 3.7
    2 0 3 93.09 3
    2 0 3 93.39 3
    -2 0 -3 89.99 3.7
    -2 0 3 89.39 3.5
    2 0 -3 85.59 3.9
    2 0 3 95.69 3
    2 0 3 87.09 3.1
    2 0 -3 86.29 3.8
    2 0 -3 90.79 3.7
    -3 0 -3 54.49 2.9
    -3 0 3 57.19 3.3
    3 0 -3 56.19 3.8
    3 0 3 52.19 2.5
    -3 0 3 61.89 3.7
    3 0 -3 52.19 2.2
    -3 0 -3 59.59 2.8
    -3 0 -3 57.69 2.7
    3 0 3 55.19 3.4
    -3 0 -3 55.79 3.6
    -3 0 3 54.39 3.7
    3 0 -3 55.39 2.2
    3 0 -3 61.09 3
    -3 0 -3 53.59 3.3
    3 0 -3 53.09 3.5
    3 0 3 51.79 2.8
    3 0 -3 61.29 4
    3 0 3 54.19 2.5
    3 0 3 58.99 3.2
    3 0 -3 66.59 3.6
    3 0 3 50.69 3.9
    3 0 3 55.59 2.6
    -3 0 -3 59.09 4
    3 0 3 52.69 2.8
    -3 0 -3 55.99 3.8
    -3 0 3 58.59 3.9
    3 0 3 58.39 2.8
    -3 0 3 52.69 2.6
    -3 0 -3 51.79 2.9
    -3 0 3 60.99 3.6
    -3 0 3 54.09 3.4
    3 0 3 54.89 2.8
    3 0 3 53.79 4
    3 0 3 55.49 2.7
    4 0 -3 160.88 7.1
    -4 0 -3 166.38 7
    4 0 3 173.78 5.6
    -4 0 3 164.18 7
    4 0 -3 161.78 4.9
    -4 0 -3 162.08 6.1
    4 0 3 160.28 5.5
    -4 0 -3 165.58 6.1
    -4 0 -3 165.78 7.1
    -4 0 3 169.18 6.4
    -4 0 -3 162.78 5.6
    4 0 -3 170.68 6.8
    -4 0 -3 170.58 5.9
    -4 0 3 158.18 5.3
    4 0 3 171.28 5.1
    4 0 3 170.28 6.4
    4 0 -3 159.78 6.7
    4 0 3 173.68 7.5
    4 0 3 167.48 7.4
    4 0 3 174.38 5.7
    -4 0 3 161.28 6.5
    4 0 -3 160.68 5
    -4 0 3 176.18 7.1
    -4 0 3 153.88 6.7
    -4 0 -3 176.78 7.4
    4 0 3 166.58 6.5
    4 0 3 169.08 6
    4 0 -3 171.18 7
    5 0 -3 89.69 3.4
    5 0 3 90.09 3.6
    -5 0 -3 92.59 6
    5 0 -3 90.19 4.9
    -5 0 3 105.19 5.2
    5 0 -3 93.09 5.3
    5 0 -3 80.99 5.9
    5 0 3 89.09 6.1
    5 0 3 99.99 4.4
    -5 0 3 84.39 5.8
    5 0 -3 89.69 5.7
    -5 0 -3 92.59 4.4
    5 0 3 95.69 4.8
    5 0 3 83.49 4.2
    5 0 3 87.89 5
    -5 0 -3 88.79 4.7
    5 0 -3 88.29 3.7
    -5 0 3 93.79 6
    -5 0 3 85.49 5.2
    5 0 -3 92.89 5.7
    5 0 3 94.59 6.3
    -5 0 3 92.69 3.7
    -5 0 -3 88.09 6.2
    6 0 -3 24.6 3.7
    -6 0 -3 25.7 4.7
    6 0 3 33.1 4.7
    6 0 3 23.6 4
    -6 0 -3 30.5 3.8
    6 0 -3 24.3 4.3
    -6 0 3 30.2 3.8
    6 0 -3 16.4 3.6
    6 0 3 25.9 2.9
    6 0 3 26.6 2.9
    6 0 3 21.7 2.9
    -6 0 3 30.9 4.3
    -6 0 -3 27.3 4.3
    6 0 -3 32.1 4.4
    -6 0 3 23.2 3.7
    6 0 -3 29.4 3.5
    6 0 3 25.8 4.7
    6 0 3 32.5 3.7
    -6 0 3 30.7 4.4
    7 0 -3 21.7 4.8
    -7 0 -3 29.4 5.5
    7 0 3 30.8 5.2
    7 0 -3 26.1 4.4
    7 0 -3 25.9 4.8
    -7 0 -3 22.2 3.8
    -7 0 -3 19.8 4.5
    -7 0 3 21.1 4.5
    7 0 3 21.2 5.1
    7 0 -3 26.9 4.6
    -7 0 3 19.4 4.5
    7 0 3 20.2 4.6
    -7 0 3 24.3 3.6
    8 0 3 109.79 8.8
    -8 0 3 114.99 8.7
    8 0 -3 116.39 9.1
    -8 0 3 107.69 8.5
    -8 0 -3 115.99 9.2
    8 0 3 121.19 8.7
    8 0 3 97.99 9.5
    0 -1 3 323.87 7.5
    0 -1 -3 306.17 7.8
    0 -1 -3 321.77 8.1
    0 1 3 338.37 8.1
    0 1 -3 322.67 7.9
    0 1 3 269.07 7.9
    0 -1 3 335.27 8.1
    0 1 3 317.67 7.8
    0 1 -3 321.67 8
    0 1 -3 302.27 7.8
    0 -1 3 309.47 7.9
    0 -1 3 315.87 8.1
    0 1 -3 286.97 7.5
    0 1 -3 332.27 8.2
    0 -1 -3 317.47 7.9
    0 -1 -3 276.27 8
    0 1 3 324.57 8.1
    0 1 -3 250.87 7.9
    0 -1 3 313.57 7.8
    0 -1 3 279.07 7.9
    1 -1 3 1692.33 40.8
    -1 1 3 1733.23 41.2
    -1 1 3 1692.43 40.9
    -1 1 3 1777.42 41.3
    1 -1 3 1705.53 41.1
    1 1 -3 1605.54 41
    1 1 -3 1693.83 41
    -1 1 3 1715.13 41.2
    -1 1 3 1767.72 41
    -1 -1 -3 1727.93 41.1
    1 -1 3 1747.03 41
    1 -1 3 1687.33 40.9
    -1 -1 -3 1729.83 41.1
    1 -1 3 1676.43 41.2
    -1 -1 -3 1662.73 40.7
    -1 1 3 1710.73 41.1
    -1 -1 -3 1699.43 41.1
    -1 1 3 1695.63 40.5
    1 -1 3 1739.63 41
    1 1 -3 1699.73 40.4
    -1 1 3 1671.43 41
    1 1 -3 1725.03 41.1
    1 -1 3 1739.43 41.3
    1 1 -3 1626.34 40.7
    -1 -1 -3 1777.32 41
    -1 -1 -3 1696.73 41.1
    -1 1 3 1697.43 40.4
    1 1 -3 1663.33 40.5
    1 1 -3 1753.92 41.1
    1 1 3 1720.83 40.4
    -1 1 -3 1734.53 41
    1 -1 -3 1684.83 41.1
    1 1 3 1707.03 40.5
    1 -1 -3 1654.13 40.5
    -1 -1 3 1721.33 41.1
    1 -1 -3 1722.33 41.3
    -1 1 -3 1730.73 41.3
    -1 1 -3 1717.13 41
    -1 -1 3 1731.43 41.1
    -1 1 -3 1692.33 41.1
    1 1 3 1756.02 41.1
    1 -1 -3 1770.22 41
    -1 -1 3 1677.73 40.6
    -1 1 -3 1729.13 40.9
    -1 -1 3 1708.93 40.7
    1 -1 -3 1729.13 40.9
    -1 -1 3 1804.42 41.2
    -1 -1 3 1707.33 41.1
    1 -1 -3 1711.83 41.1
    1 1 3 1747.03 41.1
    -1 1 -3 1731.13 41.1
    1 -1 -3 1837.02 41.2
    -1 1 -3 1761.32 41.2
    1 1 3 1719.03 41.1
    1 1 3 1735.43 40.9
    1 1 3 1755.52 41.1
    -1 -1 3 1490.65 40.8
    2 1 -3 261.67 6.7
    -2 -1 -3 250.47 6.7
    2 -1 3 257.27 6.3
    -2 1 3 246.98 7.8
    2 -1 3 253.17 7.6
    2 1 -3 255.57 7.6
    -2 -1 -3 236.08 7.7
    -2 1 3 253.57 7.8
    2 -1 3 261.57 8.5
    -2 1 3 244.68 7.6
    2 1 -3 249.58 7
    2 -1 3 249.78 8
    -2 1 3 242.48 7.4
    -2 -1 -3 258.97 7.5
    2 -1 3 247.68 7.9
    2 1 -3 255.47 7.4
    2 -1 3 247.68 7.2
    2 -1 3 254.77 7.7
    -2 1 3 236.88 7.4
    2 1 -3 255.87 7.5
    -2 1 3 241.98 7.8
    2 1 -3 246.78 7.1
    2 -1 3 250.37 6.6
    2 1 -3 247.38 7.4
    2 1 -3 252.47 7.3
    -2 1 3 252.27 7.6
    -2 -1 -3 246.18 6.5
    -2 1 3 244.88 7.4
    -2 -1 -3 260.37 7.3
    -2 1 3 257.77 7.5
    -2 1 3 253.57 6.5
    2 1 -3 230.98 7.5
    2 -1 3 249.28 7.1
    -2 -1 -3 252.77 7.6
    2 1 -3 256.17 7.7
    -2 1 -3 233.78 7.6
    -2 -1 3 238.68 7.6
    -2 -1 3 245.58 7
    -2 1 -3 254.87 7.2
    -2 -1 3 242.08 6.2
    2 1 3 251.07 6.6
    -2 -1 3 241.38 7.4
    -2 1 -3 238.48 6.6
    -2 1 -3 235.88 7.2
    2 1 3 240.98 7.3
    -2 -1 3 236.88 7.4
    2 1 3 240.58 7.4
    2 1 3 246.78 7.7
    2 1 3 246.28 7.4
    2 -1 -3 243.78 7.4
    2 1 3 243.58 6.3
    -2 1 -3 236.38 7.7
    2 1 3 250.27 7.2
    -2 -1 3 251.37 7.6
    2 -1 -3 242.68 7.4
    2 -1 -3 243.98 7.7
    -2 -1 3 239.28 7.1
    2 -1 -3 242.28 6
    2 -1 -3 240.68 8.3
    2 1 3 247.18 6.9
    2 1 3 250.57 6.8
    -2 1 -3 242.08 6.6
    2 1 3 249.78 7.5
    -2 1 -3 241.98 7.7
    -2 -1 3 239.38 7
    -2 1 -3 240.58 6.7
    2 -1 -3 247.88 7.6
    2 -1 -3 250.47 6.5
    -2 1 -3 269.57 7.6
    2 1 3 250.67 6.7
    -2 1 -3 238.58 7
    2 -1 -3 250.97 7.8
    2 1 3 241.88 6.5
    -2 -1 3 251.37 7.6
    3 -1 3 757.02 19.9
    -3 -1 -3 771.42 19.8
    3 1 -3 756.52 20.3
    -3 -1 -3 741.13 19.5
    3 1 -3 756.12 20.2
    3 1 -3 778.32 19.7
    -3 -1 -3 780.82 19.2
    3 1 -3 763.62 19.1
    3 -1 3 755.32 18.8
    3 -1 3 769.12 19.4
    -3 -1 -3 738.83 20.1
    3 1 -3 745.83 20
    -3 1 3 766.72 18.6
    -3 1 3 762.82 18.7
    3 -1 3 770.82 20.8
    3 -1 3 754.42 18.9
    3 -1 3 784.62 18.7
    3 1 -3 756.82 18.2
    -3 -1 -3 740.33 20.1
    -3 1 3 737.13 20.4
    -3 1 3 765.22 19.7
    -3 1 3 737.63 19.9
    3 -1 3 739.93 20.7
    3 -1 3 774.02 18.5
    -3 1 3 772.92 20
    -3 -1 -3 755.12 20.5
    3 -1 3 760.12 19.3
    -3 1 3 728.83 20.3
    3 -1 -3 773.02 20.1
    3 1 3 726.93 20.4
    -3 1 -3 772.82 19
    -3 -1 3 747.43 19.8
    -3 1 -3 739.93 20.5
    3 -1 -3 738.73 19.4
    3 1 3 747.43 18.7
    3 1 3 775.92 19
    3 1 3 756.22 19.1
    3 -1 -3 759.92 20.3
    -3 -1 3 714.03 20.1
    3 -1 -3 764.92 18.6
    -3 1 -3 751.92 19.5
    -3 -1 3 741.93 19.9
    3 1 3 769.42 19.2
    -3 1 -3 745.93 20.2
    -3 -1 3 762.02 19.1
    3 -1 -3 743.43 18
    3 1 3 789.22 19.5
    -3 1 -3 758.12 19.9
    3 1 3 760.62 19.1
    -3 1 -3 752.82 18.9
    3 1 3 766.22 18.7
    -3 1 -3 765.82 20.5
    -3 1 -3 741.53 19.3
    3 -1 -3 764.52 20.1
    3 1 3 728.53 19.8
    3 -1 -3 747.53 20.6
    -3 1 -3 763.42 18.6
    -3 -1 3 768.32 19.8
    -3 1 -3 771.02 19.5
    3 1 3 735.73 19.4
    -3 -1 3 749.13 20
    3 1 3 760.42 19.1
    3 -1 -3 757.52 19.5
    4 -1 3 183.68 5.4
    -4 1 3 189.18 7.8
    4 -1 3 176.48 6.4
    4 -1 3 185.38 6
    -4 -1 -3 190.58 7.9
    -4 1 3 191.88 6.9
    4 -1 3 180.38 6.1
    -4 -1 -3 183.08 7.3
    -4 -1 -3 191.08 6.7
    4 -1 3 194.88 6
    -4 1 3 188.18 7.4
    4 1 -3 184.18 7.5
    4 -1 3 190.08 8.1
    4 1 -3 181.58 7
    -4 1 3 191.78 7.3
    4 1 -3 177.28 7.1
    4 -1 3 193.68 7.1
    4 1 -3 194.08 5.8
    -4 -1 -3 195.28 7.5
    4 -1 3 169.48 7.8
    -4 1 3 194.58 5.6
    -4 -1 -3 185.18 6.4
    -4 -1 -3 184.78 6.5
    4 1 -3 187.68 5.4
    -4 -1 -3 186.08 6.8
    4 1 -3 191.58 7.5
    4 1 3 195.58 8.1
    4 -1 -3 188.58 7.5
    4 1 3 191.18 6.5
    4 -1 -3 195.58 7.6
    -4 1 -3 194.78 6.6
    -4 -1 3 193.08 6.1
    -4 -1 3 190.38 7.4
    -4 -1 3 187.48 7.2
    -4 1 -3 195.08 8
    4 1 3 192.48 7.9
    4 1 3 189.78 6
    -4 1 -3 185.78 5.9
    -4 1 -3 191.58 7.8
    -4 1 -3 195.78 6.9
    4 -1 -3 197.58 7.3
    4 -1 -3 186.68 7.9
    4 -1 -3 193.78 5.8
    -4 -1 3 175.68 7.5
    4 1 3 190.98 7
    -4 -1 3 192.28 7.1
    -4 1 -3 192.18 7.5
    4 1 3 188.38 5.9
    4 -1 -3 199.18 5
    4 -1 -3 186.78 7.1
    -4 -1 3 188.38 7.2
    -4 1 -3 194.48 6.1
    4 1 3 186.28 5.9
    5 -1 3 644.84 17.4
    -5 1 3 648.24 16.2
    5 1 -3 655.43 19.5
    5 -1 3 658.03 15.9
    -5 1 3 663.33 19.6
    -5 -1 -3 648.94 19.7
    5 1 -3 665.03 18.7
    -5 -1 -3 629.14 17.8
    -5 1 3 634.74 19.1
    -5 1 3 635.54 18.1
    5 1 -3 646.64 16.7
    5 1 -3 637.14 18.7
    5 -1 3 631.64 20
    -5 -1 -3 645.14 17.5
    5 -1 3 652.23 20.1
    5 1 -3 657.03 16.3
    -5 -1 -3 620.74 18.8
    5 -1 3 637.14 17.6
    -5 -1 -3 676.53 19.4
    5 -1 3 640.04 18.3
    -5 1 3 650.63 18.7
    -5 -1 -3 639.24 17.8
    5 1 -3 656.23 19.2
    5 1 -3 643.74 17.9
    -5 -1 3 645.24 18.5
    -5 1 -3 637.54 17.6
    5 1 3 633.94 18.1
    5 -1 -3 670.53 15.5
    5 1 3 635.04 17.2
    -5 -1 3 627.04 16.9
    5 1 3 636.64 19.7
    5 -1 -3 672.23 16.8
    -5 1 -3 645.14 19.6
    -5 -1 3 649.64 19.1
    5 1 3 649.14 16.7
    -5 1 -3 621.74 19.6
    -5 1 -3 646.84 17
    5 -1 -3 648.94 19.1
    5 -1 -3 649.24 18.8
    5 1 3 620.74 17.7
    5 -1 -3 637.84 18.3
    -5 -1 3 625.24 18.5
    5 1 3 632.64 16.9
    -5 1 -3 642.14 18.1
    5 -1 -3 646.04 19.7
    5 -1 -3 631.04 19.1
    5 1 3 630.34 19.6
    -5 -1 3 656.83 19.1
    6 -1 3 24.8 3
    -6 1 3 27.6 3.7
    6 -1 3 21.7 3
    6 1 -3 21.8 3.1
    6 -1 3 21.6 4.6
    -6 1 3 24.2 3.8
    6 1 -3 26 4
    6 1 -3 18.1 3.8
    -6 1 3 16.3 3.9
    -6 -1 -3 17.4 4.1
    -6 -1 -3 18 4.3
    6 1 -3 29.8 3.8
    6 1 -3 23.3 3.9
    -6 -1 -3 28 3.5
    6 -1 3 21.2 4.1
    6 -1 3 22.7 3.3
    -6 1 3 20.8 4.2
    6 -1 3 25.5 4.6
    6 1 3 24.4 4.2
    -6 1 -3 22.3 3.3
    6 -1 -3 18.3 3.6
    6 1 3 22.3 4.4
    -6 -1 3 16.3 4
    6 1 3 21.6 4.4
    6 1 3 24.2 3.2
    6 1 3 17.9 2.6
    6 -1 -3 17.1 4.5
    -6 -1 3 17.7 3.2
    -6 1 -3 21.9 4.3
    6 -1 -3 23.4 3.4
    6 1 3 21.7 3.1
    6 -1 -3 16.2 3.6
    -6 -1 3 17.4 3.8
    -6 1 -3 22.2 4.3
    6 1 3 17.8 2.6
    6 -1 -3 21.9 3.6
    7 1 -3 16.5 3.9
    -7 -1 -3 24 5.1
    7 -1 3 26.8 4.8
    -7 1 3 28.8 4.9
    -7 1 3 20.4 4.1
    7 1 -3 23.3 3.9
    7 -1 3 27.3 5.4
    7 1 -3 20.6 4.1
    -7 1 3 17 4.4
    7 1 -3 20.7 4.5
    -7 1 3 25.1 3.8
    -7 -1 -3 19.7 3.3
    -7 -1 -3 21.1 4.4
    7 -1 3 21.8 5.1
    7 1 3 24.8 5.1
    -7 -1 3 18.3 4.7
    -7 -1 3 25.9 4.6
    7 -1 -3 24.7 4.8
    7 1 3 15.7 4.1
    -7 1 -3 12.2 4.6
    -7 1 -3 21 5
    -7 1 -3 30.3 4
    7 -1 -3 24.6 5.4
    7 1 3 27.2 4.4
    -7 -1 3 22.1 3.8
    7 -1 -3 23.5 3.9
    7 -1 -3 24.9 4.4
    8 -1 3 29.3 5.9
    8 -1 3 25.5 5.9
    -8 1 3 27.5 5.5
    8 -1 3 19.4 5.3
    -8 1 3 22.6 5.6
    8 1 -3 27.6 5.6
    -8 -1 -3 24.1 5.7
    8 1 -3 22.9 4.7
    -8 1 -3 23.9 5.6
    -8 -1 3 34.1 5.7
    8 1 3 19.1 5.1
    8 1 3 29.7 6.2
    8 -1 -3 24.2 5
    -8 -1 3 32.2 5.5
    8 -1 -3 29.7 5.9
    8 1 3 30.4 5.6
    0 2 -3 3554.44 86.79
    0 -2 -3 3607.14 87.29
    0 -2 -3 3683.03 86.99
    0 -2 3 3525.85 85.89
    0 2 3 3753.12 88.09
    0 2 3 3605.14 86.99
    0 2 3 3737.53 86.29
    0 -2 -3 3699.63 88.59
    0 2 3 3566.84 84.99
    0 -2 3 3880.81 88.89
    0 2 -3 3694.23 87.79
    0 -2 3 3626.04 86.29
    0 2 -3 3630.44 86.49
    0 -2 -3 3633.34 89.49
    0 2 3 3503.85 86.59
    0 -2 3 3562.74 85.99
    0 -2 3 3635.14 87.09
    0 -2 3 3781.32 87.89
    0 -2 3 3592.54 87.19
    0 -2 -3 3618.74 86.99
    0 2 -3 3529.15 86.19
    0 2 3 3633.14 85.19
    0 2 -3 3513.55 85.89
    0 2 3 3575.64 86.59
    0 -2 3 3440.56 88.29
    0 2 -3 3495.05 88.69
    0 -2 -3 3694.53 87.59
    -1 -2 -3 134.99 3.6
    -1 2 3 132.09 4.4
    -1 2 3 136.19 4.6
    1 2 -3 139.79 4.5
    -1 -2 -3 131.89 3.7
    1 2 -3 133.49 3.8
    -1 -2 -3 136.79 4.6
    1 -2 3 139.59 4.5
    1 -2 3 135.19 4
    1 -2 3 141.69 4.5
    -1 2 3 131.19 4.6
    1 -2 3 131.09 4.7
    -1 -2 -3 129.39 3.6
    -1 2 3 151.58 4.8
    1 -2 3 138.99 4.6
    1 2 -3 137.19 4.3
    1 -2 3 140.69 4.5
    1 -2 3 134.59 4.6
    -1 2 3 137.99 4.6
    -1 -2 -3 140.59 4.7
    -1 -2 -3 137.99 4.4
    -1 2 3 133.69 3.8
    -1 2 3 137.29 4.1
    -1 2 3 140.49 4.7
    1 -2 3 133.09 3.4
    1 2 -3 142.79 4.6
    1 -2 3 137.29 4.7
    -1 2 3 130.49 3.7
    1 -2 3 137.19 4.8
    1 2 -3 140.29 4.6
    -1 2 3 139.99 4.7
    1 2 -3 124.89 4.5
    -1 -2 -3 131.79 4.6
    1 2 -3 132.49 3.8
    -1 2 -3 144.59 4.6
    -1 2 -3 142.09 4.7
    1 2 3 136.99 4.3
    -1 2 -3 133.09 4.4
    1 -2 -3 139.19 4.4
    1 2 3 136.89 4.4
    1 2 3 137.39 4.6
    1 -2 -3 128.59 4.6
    -1 -2 3 133.19 4.6
    -1 2 -3 128.69 4.6
    1 2 3 134.29 4.6
    -1 -2 3 129.99 4.4
    -1 -2 3 133.99 3.8
    1 2 3 135.19 4
    1 -2 -3 136.69 4.6
    -1 2 -3 139.79 4.5
    1 -2 -3 136.49 3.8
    -1 -2 3 135.79 4.4
    1 2 3 140.09 4.5
    1 -2 -3 144.49 4.8
    1 2 3 145.19 4.6
    -1 2 -3 135.89 4
    1 2 3 138.89 3.6
    1 -2 -3 141.19 4.7
    1 -2 -3 136.49 3.7
    1 2 3 135.19 3.7
    -1 2 -3 136.69 4.5
    -1 -2 3 125.59 4.5
    -2 -2 -3 413.16 10.4
    2 2 -3 435.46 10.3
    2 -2 3 426.96 12.3
    2 -2 3 443.36 12.1
    2 2 -3 440.26 11.4
    -2 -2 -3 420.86 10.7
    -2 2 3 417.16 12.1
    2 2 -3 416.46 11.8
    -2 2 3 438.76 11.9
    -2 -2 -3 429.16 11.8
    2 -2 3 427.06 11.4
    -2 2 3 418.06 11.5
    -2 -2 -3 418.16 11.7
    2 2 -3 434.56 11.8
    2 -2 3 438.36 12.4
    2 -2 3 442.76 12
    -2 2 3 419.66 11.7
    2 2 -3 418.86 11.4
    -2 2 3 445.06 12.7
    -2 -2 -3 422.66 10.9
    2 -2 3 431.46 11.1
    -2 -2 -3 424.26 12.1
    2 2 -3 424.96 10.6
    -2 2 3 440.86 13
    -2 2 3 417.56 12.1
    -2 -2 -3 424.96 11.8
    2 2 -3 441.46 11
    2 -2 3 429.36 11.6
    2 2 -3 430.66 11.7
    -2 2 3 425.16 11
    2 2 -3 428.16 11.7
    2 -2 -3 424.36 11.9
    2 -2 -3 425.36 11
    2 2 3 421.06 11.7
    -2 2 -3 444.26 11.9
    -2 2 -3 419.76 11.5
    -2 -2 3 417.26 11.9
    -2 -2 3 421.36 11.8
    2 -2 -3 441.06 12.1
    2 2 3 438.46 10.7
    -2 2 -3 427.76 11.5
    -2 2 -3 427.96 11.6
    2 2 3 425.76 11.3
    -2 2 -3 426.66 12.1
    2 2 3 427.26 10.4
    -2 2 -3 425.36 10.5
    2 -2 -3 426.76 12.3
    2 -2 -3 457.35 12.1
    2 -2 -3 429.16 11.7
    -2 -2 3 430.36 11.4
    -2 -2 3 429.76 11.4
    -2 -2 3 424.26 10.7
    -2 -2 3 446.46 11.7
    -2 2 -3 434.26 11.1
    2 2 3 434.86 11.3
    -2 2 -3 428.06 12
    2 2 3 418.46 11.7
    -2 -2 3 420.96 11.5
    -2 2 -3 433.46 12.2
    2 2 3 442.06 11
    -2 -2 3 432.66 11.9
    2 -2 -3 424.66 10.3
    2 2 3 433.76 11.7
    2 2 3 431.16 10.9
    2 2 3 425.66 11.5
    -2 2 -3 417.56 11
    2 2 3 425.16 11.8
    3 2 -3 1010.2 24.5
    3 -2 3 1027.5 23.9
    -3 -2 -3 980.6 25.5
    -3 -2 -3 987.1 25.7
    -3 -2 -3 1014.9 25.5
    -3 2 3 1003.6 25.3
    -3 2 3 991.6 25.7
    3 -2 3 1002.6 26.5
    3 -2 3 986.3 25.2
    3 2 -3 1016.2 25.8
    3 -2 3 974.6 24.7
    3 2 -3 999.3 23.8
    -3 -2 -3 999.9 25.6
    3 -2 3 984.6 26.4
    -3 -2 -3 970.8 26.1
    3 2 -3 1001.3 25.1
    -3 2 3 1005.3 24.5
    -3 2 3 1000.5 25.8
    -3 2 3 961 26.1
    -3 -2 -3 1015.5 24.6
    3 -2 3 1015.7 25
    3 -2 3 1015.8 25.7
    -3 -2 3 976.4 25.8
    3 2 3 1011.7 24
    -3 2 -3 997.5 25.4
    -3 -2 3 978.1 25.5
    -3 2 -3 1000.9 26.2
    3 -2 -3 996.5 26.4
    -3 -2 3 978.9 25.7
    3 2 3 1019 25
    3 -2 -3 1002.1 26
    3 2 3 1001.4 26
    3 2 3 986.5 25.5
    3 2 3 1033.2 24.5
    -3 2 -3 1004.5 24.9
    3 2 3 999.7 24.3
    3 2 3 1009.2 24.8
    3 2 3 993.9 24.9
    3 2 3 997.6 24.7
    3 -2 -3 1007.4 25.8
    -3 2 -3 990.5 24.7
    -3 2 -3 1016.9 26.3
    -3 2 -3 982.2 24.1
    -3 2 -3 996.4 26
    -3 2 -3 971.1 25
    3 -2 -3 1011.1 26
    -3 -2 3 978.8 25.4
    3 -2 -3 998.1 24.5
    -3 2 -3 993.6 24
    -3 -2 3 999.1 25
    -4 2 3 141.29 5.7
    -4 -2 -3 142.19 5.9
    -4 2 3 139.19 6
    4 2 -3 154.78 4.4
    4 -2 3 151.58 4
    4 -2 3 146.19 7.1
    4 -2 3 147.19 6
    -4 2 3 145.69 6.8
    -4 -2 -3 138.69 5.2
    4 -2 3 150.78 4.7
    4 -2 3 143.19 5.4
    4 2 -3 132.09 6.2
    -4 -2 -3 143.89 6.3
    4 2 -3 140.99 5.1
    -4 2 3 153.18 5.1
    4 2 -3 154.88 6
    4 -2 3 133.59 6.9
    4 -2 3 146.59 5.7
    -4 2 3 142.69 6.4
    -4 -2 -3 145.09 6.8
    4 2 -3 144.79 6.1
    -4 2 3 143.69 4.3
    4 2 -3 152.08 6.6
    4 2 -3 143.09 5.2
    -4 -2 -3 147.99 6.2
    4 2 3 145.09 4.6
    4 -2 -3 154.48 7.1
    -4 2 -3 145.89 5.4
    -4 -2 3 143.59 6.2
    -4 2 -3 150.78 4.7
    4 -2 -3 151.38 3.8
    -4 -2 3 142.89 5.3
    -4 -2 3 154.58 6.5
    4 -2 -3 146.09 6.5
    4 2 3 141.09 5.8
    4 2 3 144.89 5
    -4 2 -3 162.88 6.1
    -4 -2 3 137.99 6.3
    4 -2 -3 136.39 6.1
    -4 2 -3 156.88 6.8
    -4 2 -3 143.79 6.8
    -4 -2 3 130.29 6
    4 2 3 148.39 5.5
    4 2 3 150.18 6.7
    4 -2 -3 145.39 6.3
    4 -2 -3 146.59 5
    4 -2 -3 147.79 6.7
    4 2 3 144.49 5.1
    -5 -2 -3 166.68 7
    -5 2 3 174.48 7
    -5 2 3 169.68 7.9
    5 2 -3 174.38 6.5
    -5 -2 -3 174.48 7.8
    5 -2 3 163.18 7.2
    5 2 -3 172.68 7.8
    -5 -2 -3 175.88 7.7
    5 -2 3 186.98 8.5
    5 -2 3 186.48 6
    -5 2 3 170.28 8.3
    -5 -2 -3 181.18 6.6
    5 2 -3 166.88 7.3
    -5 -2 -3 196.38 8.7
    5 -2 3 159.58 8.4
    -5 2 3 177.48 7.6
    -5 2 3 175.48 4.8
    5 -2 3 175.68 6.6
    5 -2 3 181.08 6.9
    5 2 -3 178.88 8.1
    5 2 -3 167.08 7.2
    5 2 -3 169.18 5.3
    -5 2 -3 173.78 8.4
    -5 2 -3 174.08 8.5
    5 2 3 165.28 6.1
    5 2 3 167.68 5.5
    5 2 3 170.98 8.1
    -5 -2 3 150.58 7.1
    -5 2 -3 172.88 6.4
    5 -2 -3 171.78 7.9
    5 2 3 164.68 6.9
    5 -2 -3 155.68 8.3
    -5 -2 3 169.58 6.2
    -5 2 -3 168.08 7.1
    5 2 3 168.48 6.8
    5 -2 -3 174.98 7.5
    5 -2 -3 177.08 8
    5 2 3 171.08 7.4
    -5 -2 3 183.88 8.1
    5 2 3 179.08 6.6
    -5 -2 3 164.88 7.5
    5 2 3 157.08 8.1
    5 -2 -3 175.58 6
    5 -2 -3 158.98 7
    -5 2 -3 179.88 5.9
    -6 -2 -3 324.47 12.6
    -6 2 3 318.87 13
    6 -2 3 305.07 13.2
    6 -2 3 327.57 10.8
    -6 2 3 310.07 12
    6 -2 3 332.97 13.2
    6 2 -3 333.37 12.1
    6 2 -3 338.97 12.9
    -6 -2 -3 348.27 13.3
    -6 2 3 336.97 11.3
    6 2 -3 328.47 11.8
    6 -2 3 331.07 13.6
    -6 -2 -3 327.07 10.9
    6 2 -3 352.36 12.6
    6 -2 3 331.67 11.6
    -6 2 3 353.96 13
    6 2 -3 326.47 10.7
    6 -2 3 344.77 11.2
    -6 2 -3 333.77 11.7
    6 2 3 350.36 12.4
    6 -2 -3 343.97 11.9
    -6 -2 3 336.07 12.5
    -6 2 -3 337.47 13.4
    6 2 3 340.37 13.2
    -6 -2 3 338.87 12.5
    -6 2 -3 349.37 13.5
    6 -2 -3 328.67 12.9
    6 2 3 340.87 10.7
    6 -2 -3 345.77 12.1
    6 2 3 345.37 10.5
    -6 -2 3 324.37 11.8
    6 2 3 325.77 12.9
    6 2 3 331.27 11.3
    6 -2 -3 323.77 13.3
    6 2 3 350.26 11.4
    7 -2 3 62.09 6.8
    7 -2 3 42.3 6.1
    7 2 -3 59.49 5.9
    -7 -2 -3 60.69 6.8
    -7 2 3 74.19 7.1
    7 2 -3 66.49 6.4
    -7 2 3 66.29 6.1
    7 -2 3 65.29 7.4
    -7 -2 -3 65.09 6.4
    -7 2 3 66.69 7
    7 2 -3 71.19 6.1
    7 2 -3 53.89 5.7
    -7 -2 3 77.59 6.7
    7 -2 -3 55.19 6.5
    7 -2 -3 62.99 6.9
    -7 2 -3 58.09 6.7
    7 2 3 59.09 6.5
    7 2 3 62.19 6.1
    -7 2 -3 63.29 5.6
    7 2 3 59.29 6.7
    -7 2 -3 56.19 6.6
    -7 -2 3 73.89 6.7
    -7 -2 3 57.09 5.5
    7 -2 -3 65.59 6
    7 -2 -3 58.69 5.4
    -8 2 3 13.4 4.7
    8 -2 3 12.2 5.3
    8 2 -3 8.2 3.9
    8 -2 3 5.9 4.6
    -8 2 3 15.7 5.4
    8 2 -3 4.7 4
    -8 -2 -3 5 4.6
    -8 2 3 4.9 4
    8 -2 3 6.5 4.7
    -8 2 -3 7.1 3.8
    -8 2 -3 12.5 4.7
    8 -2 -3 15.3 5.2
    8 2 3 15.3 4.9
    8 2 3 7.4 4.5
    -8 -2 3 12.4 5.2
    8 2 3 6.5 4.2
    8 -2 -3 8.6 5.4
    -8 2 -3 11.4 5.1
    -8 -2 3 11.3 4.6
    0 -3 3 908.61 22.7
    0 -3 -3 933.11 22.5
    0 3 -3 935.01 22.7
    0 3 -3 920.31 22.6
    0 3 3 912.11 22.5
    0 3 3 936.61 23
    0 -3 -3 908.21 22.2
    0 -3 -3 904.91 22.5
    0 3 -3 906.61 22.4
    0 3 3 961.4 22.5
    0 3 3 909.41 22.7
    0 -3 3 924.81 22.3
    0 3 -3 913.91 22.7
    0 3 -3 926.31 22.3
    0 -3 -3 942.61 22.5
    0 -3 3 910.81 22.7
    0 -3 3 891.91 22.6
    0 -3 -3 923.91 22.2
    0 -3 -3 924.31 22.7
    0 3 -3 934.21 22.7
    0 -3 3 934.41 22.4
    0 3 3 905.01 22.5
    0 -3 3 921.41 22.6
    0 -3 3 910.31 22.4
    0 3 3 923.31 22.2
    0 -3 -3 988.6 23.1
    -1 -3 -3 124.59 3.7
    1 -3 3 124.29 4.6
    1 3 -3 133.39 4.2
    -1 -3 -3 126.69 4.6
    -1 3 3 126.69 4.3
    1 3 -3 134.19 4.5
    1 -3 3 115.09 4.4
    1 3 -3 115.49 4.3
    1 3 -3 129.49 3.8
    1 3 -3 129.99 4.1
    1 -3 3 125.69 4.5
    -1 3 3 125.09 4.6
    -1 -3 -3 123.79 4.4
    1 -3 3 127.59 4.1
    1 -3 3 125.49 4.4
    1 -3 3 120.29 4.4
    -1 -3 -3 127.09 3.7
    -1 3 3 128.79 4.6
    1 3 -3 115.69 4.5
    1 3 -3 128.49 3.2
    1 -3 3 124.79 4.6
    -1 3 3 125.19 4.5
    -1 -3 -3 125.39 4
    -1 3 3 125.19 4.2
    -1 3 3 120.29 3.7
    1 3 -3 117.19 4.3
    -1 -3 -3 127.89 3.7
    -1 -3 -3 119.29 4.5
    -1 3 3 134.69 4.5
    -1 -3 3 125.79 4.1
    1 -3 -3 114.59 4.3
    -1 3 -3 127.19 4.5
    -1 3 -3 123.19 4.4
    -1 3 -3 119.99 4.5
    -1 3 -3 133.69 4.5
    1 -3 -3 118.69 4.4
    1 3 3 120.89 4.3
    -1 -3 3 122.99 4.5
    1 -3 -3 131.09 4.7
    -1 3 -3 125.59 4.5
    1 -3 -3 129.19 4.3
    1 3 3 123.89 3.7
    1 -3 -3 125.59 4.3
    -1 3 -3 122.89 3.3
    -1 -3 3 119.99 4.4
    -1 3 -3 123.49 4.5
    1 3 3 117.69 4.5
    -1 3 -3 124.19 4.1
    1 3 3 125.29 4.2
    1 3 3 119.69 3.7
    -1 -3 3 120.19 4.1
    1 -3 -3 122.99 3.7
    -1 3 -3 123.49 4.4
    1 -3 -3 119.69 4.6
    -1 -3 3 123.39 4.3
    -1 -3 3 123.19 3.8
    1 3 3 122.59 3.7
    1 3 3 127.19 4.5
    -1 -3 3 124.29 4.4
    1 3 3 127.79 4.6
    2 -3 3 194.88 6.9
    2 3 -3 192.68 6
    2 -3 3 197.48 7.1
    -2 3 3 193.68 6.9
    -2 -3 -3 188.68 6.2
    2 3 -3 201.68 5.3
    2 3 -3 198.68 5.6
    -2 3 3 191.68 6.8
    -2 -3 -3 197.28 5.7
    2 -3 3 196.18 6
    -2 3 3 182.28 4.8
    -2 -3 -3 205.08 6.7
    2 -3 3 200.68 6.7
    2 3 -3 195.88 5.9
    2 3 -3 195.08 6.2
    -2 -3 -3 185.48 6.6
    -2 3 3 195.18 6.5
    2 3 -3 193.68 6.4
    -2 -3 -3 196.98 5.2
    2 -3 3 200.38 6.4
    2 -3 3 196.78 6.2
    2 3 -3 202.68 5.1
    -2 3 3 205.98 6
    -2 -3 -3 188.78 6.4
    2 3 3 211.98 7.2
    -2 -3 3 203.78 6.5
    2 3 3 200.38 6.4
    -2 -3 3 209.88 6.1
    -2 3 -3 206.48 6.9
    -2 -3 3 192.78 6.6
    -2 -3 3 202.48 6.7
    -2 3 -3 192.28 6.4
    2 3 3 194.38 6.3
    2 -3 -3 196.98 6.8
    -2 3 -3 195.98 6.6
    2 3 3 199.58 6.2
    2 3 3 202.18 6.5
    -2 3 -3 198.28 6.4
    -2 3 -3 196.98 5.9
    2 3 3 197.58 5.4
    2 3 3 198.58 6.3
    2 3 3 205.08 5.4
    -2 -3 3 189.48 6.2
    2 -3 -3 190.98 6.9
    2 -3 -3 208.78 6.7
    -2 -3 3 202.28 6.2
    2 3 3 201.58 6.1
    -2 3 -3 192.58 6.1
    -2 3 -3 204.28 6.9
    2 -3 -3 198.58 6
    2 3 3 210.18 6.3
    2 3 3 193.98 5.6
    2 3 3 198.58 5.1
    -2 -3 3 194.18 6
    3 3 -3 254.87 8.3
    3 -3 3 248.78 7.7
    -3 -3 -3 254.57 8.3
    3 3 -3 252.67 7.7
    -3 3 3 251.17 8.5
    3 -3 3 246.58 9.1
    3 3 -3 262.47 6.8
    3 -3 3 258.17 8.2
    3 -3 3 251.17 9.2
    3 -3 3 253.77 8.5
    3 3 -3 258.07 7.1
    -3 -3 -3 254.27 7.2
    -3 -3 -3 263.07 8.9
    -3 3 3 257.57 7.6
    -3 3 3 252.17 8
    -3 -3 -3 253.87 8.4
    -3 3 3 256.37 8.6
    3 -3 3 256.77 6.4
    -3 3 3 234.38 8.8
    3 -3 3 253.57 7.7
    3 -3 -3 253.97 8.6
    -3 3 -3 272.17 8.3
    -3 -3 3 251.77 7.9
    -3 -3 3 251.17 8.1
    -3 3 -3 263.37 7.7
    -3 3 -3 256.47 8.9
    3 3 3 258.77 6.3
    -3 3 -3 264.37 6.6
    -3 3 -3 261.87 7.9
    3 -3 -3 241.98 9
    3 3 3 263.97 7.5
    -3 3 -3 260.97 9
    -3 -3 3 254.37 8.5
    -3 -3 3 253.17 8.6
    3 3 3 247.98 8.4
    3 3 3 266.67 7.6
    -3 -3 3 265.77 8.6
    -3 3 -3 251.17 7.7
    3 -3 -3 260.77 7.7
    3 3 3 263.27 7.8
    -3 -3 3 258.57 7.2
    3 -3 -3 267.57 9
    3 -3 -3 257.87 8.6
    3 3 3 268.07 8
    -3 -3 3 259.57 8.1
    3 3 3 271.47 7.2
    -4 3 3 209.48 8.1
    -4 3 3 205.18 7.9
    4 -3 3 208.88 8.8
    4 -3 3 201.38 6.9
    4 3 -3 206.38 7.7
    -4 -3 -3 206.68 7.7
    4 -3 3 196.48 7.3
    4 3 -3 209.18 8.1
    -4 -3 -3 206.88 6.6
    -4 3 3 211.28 5.5
    -4 3 3 213.68 8.6
    4 -3 3 216.98 7.9
    -4 -3 -3 210.38 7.7
    4 3 -3 213.98 7.4
    4 3 -3 217.68 6.6
    -4 3 3 210.78 6.7
    4 3 -3 213.08 7.8
    -4 3 3 216.68 7.4
    -4 -3 -3 222.98 8.6
    4 -3 3 213.98 8.8
    4 3 -3 206.38 5.9
    4 3 3 199.78 6.9
    4 -3 -3 209.28 8.3
    4 -3 -3 218.98 7.4
    4 -3 -3 195.48 7.7
    4 3 3 201.08 7
    4 3 3 209.68 7.5
    4 3 3 211.18 6.5
    4 3 3 204.68 6.5
    -4 -3 3 204.28 7
    4 -3 -3 203.38 8.6
    4 3 3 207.78 8.1
    -4 -3 3 204.48 7.6
    -4 -3 3 216.98 8.1
    -4 3 -3 204.68 7.6
    -4 -3 3 206.28 7.6
    4 -3 -3 202.98 7.9
    4 -3 -3 201.48 6.7
    -4 3 -3 212.88 6
    -4 3 -3 198.38 8.4
    -4 3 -3 211.08 6.9
    -4 3 -3 219.08 8.5
    -4 -3 3 209.08 7.8
    4 3 3 210.68 5.6
    -5 -3 -3 54.59 4.3
    -5 3 3 54.19 5.3
    -5 3 3 61.09 4.4
    -5 -3 -3 60.09 3.6
    -5 -3 -3 62.29 4.6
    5 -3 3 57.79 4.3
    -5 3 3 67.99 4.9
    5 3 -3 61.49 4.7
    5 3 -3 48.1 4.5
    5 3 -3 57.49 2.6
    5 -3 3 65.39 6
    -5 3 3 55.29 5.3
    5 3 -3 53.79 4.2
    -5 -3 -3 56.49 5.3
    5 -3 3 40 5
    5 -3 3 61.09 4.3
    5 -3 3 62.29 3.9
    -5 3 3 53.09 3.9
    5 3 -3 60.29 5.1
    -5 3 -3 59.09 5.5
    5 3 3 52.39 2.4
    5 3 3 49.2 4.8
    5 3 3 57.49 4.5
    5 3 3 62.09 5
    -5 3 -3 42.1 4.9
    5 3 3 53.89 4
    -5 3 -3 57.39 2.9
    -5 3 -3 50.49 3.5
    -5 -3 3 52.69 3.5
    5 -3 -3 59.99 4.5
    5 3 3 49.4 3.2
    5 3 3 56.69 4
    -5 3 -3 55.89 4.5
    5 3 3 47.1 3.5
    5 -3 -3 58.79 4.6
    -5 -3 3 49.2 4.5
    -5 -3 3 49.3 4.4
    5 -3 -3 62.59 5.8
    5 -3 -3 57.09 3.7
    -5 -3 3 60.69 4.7
    -5 -3 3 50.49 4.5
    5 -3 -3 62.79 5.5
    5 -3 -3 55.49 1.8
    6 3 -3 48.2 4.6
    -6 -3 -3 42.3 4.6
    6 -3 3 45.1 5.7
    6 3 -3 44.1 3.6
    6 -3 3 41.7 5.6
    -6 3 3 30.2 4.3
    6 -3 3 45.1 4.5
    -6 -3 -3 43 4.4
    -6 -3 -3 41 3.7
    6 -3 3 46.3 6
    -6 3 3 36.5 5.2
    6 3 -3 45.4 5.1
    6 3 -3 31.3 4.4
    -6 3 3 49 5.3
    6 -3 3 47.9 4.1
    6 3 -3 39.7 4.4
    -6 3 3 44.3 4.1
    -6 -3 -3 51.69 5.7
    6 -3 3 40.3 4
    -6 -3 3 39.3 4.7
    6 3 3 38.6 4.5
    -6 3 -3 47.9 5.7
    -6 -3 3 48.6 5
    6 3 3 43.8 4.1
    6 -3 -3 40.4 4.5
    -6 3 -3 45.3 4.6
    6 3 3 40.6 3.4
    6 3 3 35.4 4.7
    -6 3 -3 49.9 5.7
    6 3 3 36.5 5.2
    6 -3 -3 45.3 5.5
    6 -3 -3 48.1 4.8
    6 3 3 38.5 3.8
    6 3 3 40.4 3.6
    -6 -3 3 43.5 3.5
    6 -3 -3 37.7 5.4
    -6 -3 3 43.1 5.1
    -7 3 3 1.7 3.7
    -7 3 3 5.2 3.8
    7 3 -3 1.6 2.6
    -7 -3 -3 2 3.7
    -7 3 3 0.8 4
    7 3 -3 4 3.5
    7 -3 3 0.2 3.1
    7 3 -3 7.3 3.2
    7 3 -3 2.5 3.5
    7 -3 3 4.1 3.9
    7 -3 3 1.4 4.2
    -7 3 -3 4.6 3.9
    -7 -3 3 4 3.5
    7 -3 -3 11.6 3.8
    7 -3 -3 4.2 3
    -7 3 -3 2.1 3.9
    7 -3 -3 6.9 4.1
    7 3 3 7.4 3.7
    7 3 3 4.2 3.1
    -7 -3 3 1.5 3.3
    7 3 3 9.3 3.8
    7 -3 -3 1.5 4
    -7 3 -3 0.3 2.8
    -7 -3 3 1.5 3.2
    8 3 -3 120.09 9
    -8 -3 -3 117.49 9.3
    8 3 -3 126.09 8.6
    -8 3 3 115.79 9.2
    8 -3 3 112.69 9.6
    -8 3 3 106.99 8.1
    8 -3 3 128.39 10.1
    -8 3 3 120.59 9.1
    8 -3 3 115.39 9.3
    8 -3 -3 89.89 8.8
    -8 3 -3 116.39 9.4
    -8 3 -3 101.09 9.5
    -8 3 -3 120.69 7.8
    8 3 3 104.99 8.7
    8 -3 -3 113.09 10
    8 3 3 105.69 8.8
    -8 -3 3 97.59 8.7
    -8 -3 3 128.29 8.7
    0 4 -3 686.73 17.6
    0 -4 3 682.13 17.6
    0 -4 -3 693.23 17.9
    0 -4 -3 704.93 17.7
    0 4 -3 688.03 17.2
    0 4 -3 698.53 17.6
    0 -4 3 700.33 17.6
    0 -4 3 705.23 17.3
    0 4 3 680.43 17.4
    0 4 3 697.63 17.5
    0 -4 -3 692.23 17.4
    0 -4 -3 704.83 17.4
    0 4 -3 673.33 17.5
    0 4 3 685.53 17.8
    0 -4 3 690.93 17.6
    0 -4 3 684.03 17.5
    0 4 3 693.73 16.9
    0 4 3 697.53 17.7
    0 4 -3 697.63 17.6
    0 4 3 688.73 17.4
    0 4 -3 692.13 17.4
    0 4 3 699.23 17.6
    0 -4 -3 701.83 16.9
    0 -4 -3 694.53 17.2
    0 -4 3 693.33 17.4
    0 -4 3 684.93 17.3
    0 4 -3 684.83 17.2
    0 4 3 690.73 17.2
    0 -4 -3 681.83 17
    0 4 -3 713.33 17.2
    1 4 -3 1160.38 29.4
    -1 -4 -3 1187.28 29.5
    1 4 -3 1166.78 29.2
    1 4 -3 1211.58 29.3
    1 4 -3 1225.88 28.2
    -1 -4 -3 1187.48 28.7
    -1 -4 -3 1198.58 28.3
    1 4 -3 1183.58 28.9
    -1 -4 -3 1170.78 29.2
    1 -4 3 1208.88 29.3
    1 -4 3 1192.78 29
    1 -4 3 1169.08 29.3
    1 4 -3 1234.98 28.8
    1 -4 3 1175.18 29.4
    -1 -4 -3 1185.08 28.2
    -1 -4 -3 1178.88 29.1
    -1 4 3 1168.18 29
    -1 4 3 1174.48 29.3
    1 -4 3 1194.48 29.5
    1 4 -3 1162.38 29.2
    1 -4 3 1186.58 29
    1 4 -3 1208.68 28.8
    1 4 -3 1170.98 29.1
    1 -4 3 1195.58 28.7
    -1 4 3 1178.68 29.3
    -1 4 3 1170.28 29.6
    1 -4 3 1174.28 29.2
    1 -4 3 1186.28 29.5
    -1 -4 -3 1157.58 28.5
    -1 4 3 1184.68 28.6
    -1 4 3 1179.58 29.1
    -1 4 3 1192.28 29.4
    -1 -4 -3 1176.08 29.2
    -1 -4 -3 1183.08 28.7
    -1 -4 3 1192.28 28.1
    -1 4 -3 1158.28 28.3
    -1 4 -3 1170.78 29.3
    1 -4 -3 1181.08 29.1
    -1 4 -3 1218.68 29.3
    1 -4 -3 1190.38 29.3
    -1 -4 3 1208.38 28.8
    -1 -4 3 1189.28 29.3
    -1 -4 3 1123.69 28.9
    1 4 3 1181.58 29.4
    1 -4 -3 1197.38 29
    -1 4 -3 1205.28 28.2
    -1 -4 3 1208.58 29.4
    1 4 3 1176.78 29.1
    1 -4 -3 1210.88 29.4
    -1 4 -3 1224.08 29.5
    -1 -4 3 1186.98 29.2
    -1 -4 3 1139.89 29.1
    -1 4 -3 1195.58 29.3
    1 4 3 1197.78 29.2
    1 -4 -3 1144.69 29.2
    -1 -4 3 1184.38 28.8
    1 -4 -3 1208.28 29.7
    -1 4 -3 1201.58 29.4
    1 4 3 1191.08 28.6
    1 4 3 1166.58 27.7
    1 4 3 1169.88 29.4
    1 4 3 1155.08 29.4
    1 4 3 1201.78 28.2
    1 -4 -3 1228.08 28.6
    1 -4 -3 1160.68 29.3
    -1 -4 3 1202.98 29.5
    -1 4 -3 1167.68 29
    -2 4 3 235.88 7
    -2 4 3 225.38 5.9
    -2 4 3 229.78 7.4
    2 -4 3 226.98 7.7
    2 -4 3 233.88 8
    -2 -4 -3 224.58 7.2
    -2 -4 -3 225.28 6.5
    2 -4 3 227.28 6.9
    2 4 -3 231.88 7.1
    2 -4 3 239.68 7.6
    2 4 -3 221.78 6.8
    2 -4 3 225.78 6.1
    2 4 -3 217.38 7.1
    -2 4 3 233.08 7.8
    2 -4 3 221.98 7.3
    2 4 -3 231.48 6.8
    -2 -4 -3 230.68 7.2
    2 4 -3 225.08 6.3
    -2 -4 -3 231.68 7.6
    2 4 -3 233.98 6.7
    2 4 3 228.48 5.6
    2 -4 -3 222.58 7.5
    -2 4 -3 211.68 7.5
    -2 -4 3 216.58 7.2
    2 4 3 226.48 6.6
    -2 4 -3 228.58 7.3
    2 4 3 225.08 6.3
    -2 4 -3 215.58 7.5
    2 4 3 226.38 7.1
    -2 4 -3 227.58 7.5
    2 4 3 214.68 6.4
    -2 -4 3 226.28 7.5
    2 -4 -3 229.38 7.8
    2 4 3 227.08 6.9
    2 4 3 221.58 7.1
    -2 -4 3 222.78 5.8
    2 -4 -3 236.28 7.8
    2 4 3 225.28 5.9
    -2 -4 3 226.28 6.5
    -2 4 -3 219.48 7
    2 4 3 221.78 7.1
    -2 -4 3 225.38 6.8
    2 -4 -3 226.48 7
    -2 -4 3 226.88 7.2
    2 4 3 227.88 7.1
    -2 -4 3 225.28 7.4
    -2 4 -3 225.18 6.8
    2 -4 -3 217.58 7.5
    3 4 -3 43.4 2.2
    -3 -4 -3 42.7 2.6
    3 -4 3 44.1 4
    3 4 -3 43.9 3
    -3 4 3 42 3.8
    -3 -4 -3 44.2 3.1
    3 -4 3 46.2 3.7
    3 -4 3 40.9 2.9
    -3 4 3 39.7 3
    3 -4 3 42.7 3.5
    -3 -4 -3 46.8 3.7
    3 4 -3 43.8 2.5
    3 -4 3 44.8 4.1
    3 -4 3 42.2 1.5
    3 4 -3 40.9 2.1
    -3 -4 -3 36.4 3
    3 4 -3 42.7 2.6
    -3 4 3 40 3.6
    -3 4 3 44.3 2.8
    -3 4 3 40.5 3
    3 4 3 40.7 2.5
    -3 -4 3 38.3 3.4
    3 -4 -3 40.4 3.7
    -3 -4 3 43.6 3
    -3 -4 3 43.8 3.6
    3 4 3 41.5 3
    -3 -4 3 35 3.1
    -3 4 -3 42.7 3.3
    -3 -4 3 42.3 2.1
    3 -4 -3 43.9 2.9
    -3 4 -3 43.8 3.5
    3 4 3 44.5 2
    -3 -4 3 42 2.9
    -3 -4 3 43.9 3
    3 -4 -3 38.6 3.6
    3 -4 -3 38.7 3.5
    3 -4 -3 43.9 3.4
    3 4 3 41 2.3
    -3 -4 3 39.1 2.3
    -3 4 -3 41.1 3.7
    -3 4 -3 41.7 1.5
    3 4 3 42.2 3.1
    -3 4 -3 40 2.7
    4 4 -3 161.48 5
    4 4 -3 167.38 6.6
    4 -4 3 154.68 7.7
    -4 4 3 162.88 7.5
    -4 4 3 165.38 4.1
    -4 4 3 165.48 7.2
    -4 4 3 141.59 4.1
    4 4 -3 165.98 6.2
    4 -4 3 159.58 6.7
    -4 -4 -3 172.58 6.7
    -4 4 3 156.38 6.1
    4 -4 3 177.38 6.3
    4 -4 3 150.68 6.4
    -4 -4 -3 171.18 7.3
    4 4 -3 172.78 5.5
    4 -4 3 163.78 7.7
    -4 4 3 164.28 7
    -4 -4 -3 155.78 6.7
    -4 4 3 165.58 5.9
    4 4 -3 166.88 5
    -4 -4 3 150.58 6.5
    4 -4 -3 165.78 7.5
    4 -4 -3 162.88 6.9
    4 4 3 155.18 5.2
    -4 4 -3 162.68 6.7
    -4 4 -3 152.98 5.7
    4 -4 -3 157.18 6.8
    4 -4 -3 168.58 5.6
    -4 4 -3 163.18 4.7
    4 4 3 164.28 6.1
    -4 -4 3 152.68 6.7
    -4 -4 3 153.78 6.8
    4 4 3 163.08 6.8
    -4 4 -3 168.88 7.5
    -4 -4 3 154.58 6.2
    -4 4 -3 153.78 7.4
    4 -4 -3 166.48 6
    -4 -4 3 153.48 6.8
    -4 -4 3 156.78 6.3
    4 -4 -3 162.08 7.4
    5 4 -3 291.77 10.3
    5 -4 3 273.17 11.7
    -5 4 3 284.67 9.5
    5 -4 3 289.87 9.6
    5 -4 3 271.37 11.5
    5 4 -3 287.77 10.8
    -5 -4 -3 287.37 10.5
    -5 -4 -3 282.07 10.2
    5 -4 3 292.97 10.5
    -5 -4 -3 296.07 11.3
    5 4 -3 282.57 10.1
    5 -4 3 286.97 10.1
    -5 4 3 268.57 10.5
    5 4 -3 291.57 8
    -5 4 3 293.57 11
    -5 4 3 284.17 11.4
    5 4 -3 289.07 9.9
    5 -4 -3 277.37 9.2
    5 4 3 296.27 9.6
    -5 4 -3 291.97 11.5
    5 -4 -3 280.77 11.2
    -5 4 -3 286.27 10.3
    5 4 3 301.57 9.7
    -5 -4 3 289.87 9.4
    -5 -4 3 279.27 10.4
    5 4 3 280.17 8.8
    -5 -4 3 280.87 10
    5 -4 -3 278.97 11.5
    5 4 3 285.77 9.9
    -5 -4 3 274.77 10.4
    -5 4 -3 282.47 8.8
    -5 -4 3 278.57 10.4
    -5 4 -3 280.67 7.9
    5 4 3 291.07 10.8
    -5 4 -3 276.07 11.3
    5 -4 -3 283.67 10.4
    5 -4 -3 295.87 10.5
    5 4 3 288.67 9.8
    -6 -4 -3 47.5 4.8
    6 -4 3 53.49 5.9
    6 4 -3 44.6 4.5
    6 -4 3 32.3 5.3
    6 4 -3 51.79 5.3
    -6 -4 -3 41.5 4.4
    6 4 -3 40.7 4.8
    6 -4 3 40.3 5.6
    -6 4 3 47.6 4.1
    6 -4 3 45.1 4.6
    -6 4 3 50.79 5.2
    6 4 -3 38.9 4.4
    -6 -4 -3 46.8 5.5
    -6 4 3 46 5.5
    -6 4 3 45.5 5.4
    6 -4 3 57.49 4.8
    6 -4 3 48.3 4.3
    6 4 3 45 3.6
    6 4 3 46.2 5.3
    6 4 3 50.39 4
    6 -4 -3 46.2 4.8
    6 4 3 43.5 4.2
    6 -4 -3 35.2 5.5
    -6 -4 3 43.1 4.5
    6 4 3 62.99 6.1
    -6 4 -3 42.8 4.6
    6 4 3 43.8 4.1
    -6 4 -3 52.19 6
    -6 -4 3 49.3 3.8
    6 4 3 42.3 4.4
    -6 -4 3 45.5 4.8
    -6 -4 3 42.6 4.8
    -6 4 -3 49.99 5.9
    6 -4 -3 56.09 5.4
    6 -4 -3 51.79 6
    -7 4 3 1.6 3.6
    -7 4 3 1.9 3.3
    7 -4 3 0.7 3.9
    7 4 -3 7 3.3
    7 -4 3 5.1 4.2
    7 -4 3 10.4 5.4
    7 -4 3 4.5 3.2
    -7 -4 -3 10.7 4.8
    -7 4 3 5 4.1
    7 -4 3 7.5 4.2
    7 4 -3 2 3.2
    7 4 -3 5.6 3.2
    7 4 3 3.8 3.8
    7 -4 -3 7 4.4
    -7 4 -3 3.1 3.5
    -7 4 -3 10.5 4.4
    7 -4 -3 6.5 3.4
    -7 -4 3 3.3 3.8
    7 4 3 4.5 3.1
    -7 4 -3 5.2 4
    -7 -4 3 0.8 3
    7 4 3 6 3.7
    7 -4 -3 3.8 4.2
    -7 -4 3 7.8 3.7
    7 -4 -3 4.3 3.2
    8 -4 3 8.2 5.2
    8 4 -3 13.9 4.5
    8 -4 3 6.1 4.7
    -8 4 3 4.2 3.9
    8 -4 3 2.4 4.7
    8 4 -3 11 5
    -8 4 3 8.1 4.8
    -8 4 3 4.4 4.3
    8 4 3 5.5 4
    -8 4 -3 0.6 4.1
    8 4 3 10.5 4.4
    -8 4 -3 3 3.6
    8 -4 -3 1.1 4.9
    8 -4 -3 1 5.3
    -8 4 -3 0.2 5.2
    0 5 3 743.23 18.5
    0 5 -3 727.53 18.5
    0 -5 -3 714.03 18.5
    0 5 -3 761.62 18.3
    0 5 3 717.03 18.5
    0 -5 3 736.33 18.3
    0 5 3 715.73 18.6
    0 -5 -3 754.12 18.1
    0 -5 3 712.13 18.3
    0 5 3 733.73 18.8
    0 5 -3 694.73 18.5
    0 -5 -3 711.43 18.4
    0 5 3 723.03 18.4
    0 -5 3 769.52 18.8
    0 -5 -3 720.33 17.9
    0 -5 3 721.93 18.7
    0 -5 -3 726.83 18.7
    0 5 -3 730.63 18.3
    0 -5 3 728.43 18
    0 5 -3 707.53 18.4
    0 -5 3 744.73 18.7
    0 -5 3 718.43 18.5
    0 -5 3 719.03 18.5
    0 -5 3 733.43 18.4
    0 5 3 740.03 17.9
    0 5 3 740.23 18.1
    0 5 -3 707.83 18.6
    0 5 3 732.23 18.9
    0 5 -3 724.93 18.6
    0 5 -3 736.13 18.1
    0 5 -3 701.43 18.5
    0 -5 -3 724.23 19
    0 -5 -3 713.83 18.4
    1 -5 3 271.27 8.3
    -1 -5 -3 254.87 7.5
    -1 -5 -3 271.17 6.8
    -1 5 3 270.57 7.5
    1 -5 3 260.57 7.9
    -1 5 3 269.47 7.8
    -1 -5 -3 257.37 8
    1 5 -3 282.37 8.1
    1 -5 3 257.07 7.5
    -1 5 3 266.97 8
    -1 5 3 258.17 8.1
    -1 -5 -3 270.07 7.2
    -1 -5 -3 258.97 8.2
    1 -5 3 268.47 8
    1 -5 3 260.67 7.9
    1 -5 3 249.68 8.3
    -1 -5 -3 255.57 7.5
    1 5 -3 260.47 7.9
    -1 -5 -3 261.97 7.1
    1 5 -3 265.47 7.7
    -1 5 3 264.67 8.5
    1 -5 3 291.07 8.6
    -1 5 3 263.77 8
    1 -5 3 261.07 8
    1 5 -3 277.17 7.1
    1 5 -3 262.87 7.7
    -1 -5 -3 263.37 8.3
    1 5 -3 271.07 7.4
    1 5 3 271.17 6.8
    -1 -5 3 265.77 8
    1 5 3 263.57 7.9
    -1 -5 3 261.67 7.7
    -1 -5 3 282.87 7.5
    1 -5 -3 270.57 8.6
    1 -5 -3 261.17 8.1
    -1 -5 3 255.77 8.1
    1 -5 -3 263.07 8.2
    -1 -5 3 268.37 7.1
    -1 5 -3 272.47 7.2
    -1 5 -3 267.27 7.9
    1 5 3 271.47 8.1
    -1 5 -3 263.27 7.2
    -1 5 -3 262.77 8
    1 -5 -3 275.97 8.2
    1 -5 -3 278.27 7.6
    -1 5 -3 279.57 8.3
    1 5 3 258.37 6.6
    -1 5 -3 263.17 7.9
    -1 -5 3 267.77 8.2
    1 5 3 270.37 7.6
    1 -5 -3 269.07 8.3
    1 -5 -3 269.37 8.1
    1 5 3 272.77 8.3
    -1 5 -3 281.47 8.4
    1 -5 -3 272.07 7.8
    -1 -5 3 271.17 8.4
    -1 -5 3 251.37 7.9
    1 -5 -3 260.07 8
    -1 -5 3 262.17 7.7
    2 5 -3 101.89 3.4
    2 -5 3 103.49 4.8
    -2 5 3 109.99 4.5
    2 5 -3 100.29 3.8
    -2 5 3 107.59 4.4
    -2 -5 -3 97.69 4.3
    -2 5 3 103.69 3.5
    -2 -5 -3 98.39 4.8
    2 5 -3 106.59 3.8
    2 -5 3 101.39 4.8
    -2 -5 -3 107.49 4.5
    2 -5 3 98.99 4.2
    2 5 -3 107.59 4.1
    2 -5 3 103.29 4.7
    -2 -5 -3 105.49 4
    2 5 -3 106.69 3.9
    2 -5 3 101.99 5.1
    -2 5 3 103.69 4.9
    2 -5 3 101.99 3.4
    -2 -5 3 93.89 4.8
    2 5 3 102.09 3.7
    -2 5 -3 105.69 4.6
    -2 -5 3 92.99 4.4
    -2 -5 3 95.19 4.6
    -2 5 -3 99.49 4.8
    -2 5 -3 96.09 4.8
    2 -5 -3 89.29 4.9
    -2 5 -3 103.19 3
    2 -5 -3 105.49 4.5
    2 5 3 102.39 2.9
    2 5 3 104.19 2.6
    -2 -5 3 105.59 4.5
    -2 -5 3 104.39 3.8
    2 5 3 99.19 3.1
    2 -5 -3 101.09 4.7
    -2 5 -3 96.39 2.6
    -2 -5 3 98.19 3.5
    2 5 3 105.99 3.9
    2 -5 -3 114.09 5.3
    -2 -5 3 99.19 3
    2 -5 -3 97.89 4.8
    2 5 3 102.99 4.5
    2 5 3 97.59 3.7
    -2 -5 3 97.09 4.5
    -2 5 -3 94.79 4.3
    2 5 3 104.59 3.8
    -3 -5 -3 93.39 5
    3 -5 3 82.59 5
    -3 -5 -3 85.69 4.2
    3 5 -3 81.29 3.9
    -3 5 3 83.19 4.3
    3 5 -3 92.09 3.5
    3 -5 3 88.19 2.6
    3 5 -3 83.39 3.6
    -3 5 3 85.79 2.3
    -3 5 3 93.09 4.9
    -3 -5 -3 85.79 4.3
    -3 5 3 87.09 4.1
    -3 -5 -3 82.29 3.9
    3 -5 3 85.29 4
    3 -5 3 88.09 4.6
    -3 5 3 89.89 2.9
    3 -5 3 82.19 4.7
    3 -5 3 85.49 5.3
    -3 -5 3 91.89 4
    3 -5 -3 85.39 4.2
    3 -5 -3 80.89 4.7
    -3 5 -3 87.69 5
    3 5 3 89.59 2.9
    3 -5 -3 91.49 5.2
    -3 5 -3 93.09 4.6
    3 5 3 90.99 3.8
    -3 -5 3 91.29 3.2
    -3 -5 3 87.19 4.3
    -3 5 -3 97.39 4
    3 -5 -3 87.99 5
    -3 5 -3 80.79 4.9
    -3 5 -3 90.69 2.6
    3 5 3 94.89 4.3
    3 5 3 85.79 4.2
    -3 -5 3 93.99 3.8
    -3 -5 3 79.89 4.6
    3 5 3 87.09 3.2
    3 -5 -3 78.19 4.6
    -3 -5 3 89.39 4.5
    3 5 3 85.99 3.5
    -3 -5 3 90.89 4.7
    -4 -5 -3 120.79 5.8
    4 5 -3 133.09 4.5
    -4 -5 -3 131.99 6.3
    -4 5 3 116.69 6.7
    -4 5 3 127.79 6
    4 5 -3 135.49 5.7
    4 -5 3 126.89 6
    4 5 -3 135.89 4.7
    4 -5 3 144.39 7.2
    -4 -5 -3 123.79 5.5
    -4 5 3 142.99 6.7
    4 -5 3 133.99 6.5
    4 5 -3 134.79 5
    -4 -5 -3 136.39 5.4
    4 5 -3 134.19 5.4
    -4 5 3 125.49 5.4
    4 -5 3 127.29 7.1
    4 -5 3 119.89 5.5
    -4 5 -3 127.49 5.1
    4 -5 -3 133.99 7.2
    -4 -5 3 136.19 6.1
    4 5 3 138.09 6
    -4 -5 3 131.49 5.5
    4 -5 -3 133.69 7.1
    -4 5 -3 136.29 6.9
    -4 -5 3 124.09 6.2
    -4 5 -3 131.19 6.8
    4 -5 -3 126.49 5.6
    4 5 3 136.69 5.4
    4 5 3 133.39 4.5
    -4 -5 3 140.69 5.8
    4 -5 -3 124.29 6.2
    4 5 3 132.99 5.3
    4 -5 -3 147.29 6.5
    -4 -5 3 129.49 6.3
    -4 5 -3 134.89 6.2
    -4 5 -3 132.79 3.9
    4 5 3 141.39 5.7
    5 -5 3 0.7 2.5
    -5 5 3 1.7 3.2
    5 -5 3 -1.3 2.4
    -5 -5 -3 1.5 2.4
    5 -5 3 7.4 3.4
    -5 5 3 1.1 1.7
    -5 5 3 1.8 2.7
    5 5 -3 0.9 2
    -5 5 3 -0.8 2.8
    5 -5 3 4.9 3.3
    -5 -5 -3 9.7 2.6
    5 5 -3 4 2.2
    5 5 -3 5.9 1.4
    5 -5 3 6.9 2.4
    5 -5 -3 1.6 2.6
    5 5 3 5.5 2.2
    5 -5 -3 3.4 3.1
    -5 -5 3 7.4 2.8
    -5 -5 3 2.3 2.3
    5 5 3 5.3 2.4
    5 -5 -3 4.5 2.7
    -5 5 -3 2.7 1.6
    5 5 3 2.9 2.1
    -5 5 -3 1.7 3.1
    5 -5 -3 8.2 3.4
    -5 5 -3 0.3 2.3
    5 -5 -3 6.9 2.2
    -5 -5 3 1.1 2
    -5 5 -3 4 1.1
    -5 -5 3 2.3 2.2
    5 5 3 1.4 1.9
    5 5 3 2.5 1.5
    -5 5 -3 0.7 3.1
    -6 -5 -3 41.9 4.5
    -6 5 3 45.2 5.4
    6 -5 3 36 4.4
    -6 5 3 36.4 4.8
    6 5 -3 37.7 4.7
    -6 5 3 42.9 5.5
    6 -5 3 31.3 5.2
    6 -5 3 40.2 5.5
    6 -5 3 40.1 4
    6 5 -3 38.9 4.5
    6 -5 3 35.1 4.2
    -6 5 3 37.1 3.7
    6 -5 3 39.8 5.6
    6 5 -3 37.8 4.1
    -6 -5 -3 39.2 4.5
    6 5 -3 37.7 4.4
    -6 5 -3 33.1 4.4
    -6 -5 3 36.6 3.7
    6 5 3 48.2 5.1
    -6 -5 3 45.8 5.2
    6 -5 -3 38.6 4.7
    6 -5 -3 39.7 3.9
    6 5 3 35.2 4.6
    6 -5 -3 37.7 5.7
    -6 5 -3 37.7 5.4
    6 -5 -3 41.9 5
    6 5 3 36.1 3.9
    -6 5 -3 40.3 5.6
    6 5 3 41.7 4
    6 -5 -3 41.6 5.4
    6 5 3 34.8 4.1
    -6 -5 3 29.1 4
    6 5 3 41.4 4.1
    7 -5 3 44 6.6
    7 -5 3 30.6 5.1
    7 5 -3 39 4.9
    7 5 -3 23.4 4.2
    7 -5 3 40 6.5
    7 -5 3 37.3 6.6
    -7 5 3 26.7 5.3
    7 5 -3 37.3 5
    -7 5 3 35.6 5.8
    7 -5 3 37.6 4.8
    -7 5 3 35.3 5.2
    -7 -5 3 33.9 5.1
    7 -5 -3 35 5
    -7 5 -3 30.3 5.5
    7 -5 -3 37.7 5.1
    7 5 3 41 5.5
    -7 5 -3 32.8 5.7
    7 5 3 33.4 5.1
    -7 5 -3 33.4 4.8
    -7 -5 3 28.8 4.5
    7 -5 -3 33.6 5.7
    7 -5 -3 33.4 6
    8 -5 3 17 5.9
    8 5 -3 24.8 5.3
    -8 5 3 11.9 4.9
    8 -5 3 20.8 6.1
    8 -5 3 18 6.1
    8 5 -3 23.5 4.6
    -8 5 3 22.1 5
    -8 5 3 15 5.3
    8 5 3 15.1 4.6
    8 -5 -3 25.9 5.7
    8 5 3 21 4.9
    -8 5 -3 23.8 4.9
    8 -5 -3 22.8 6.2
    -8 5 -3 22.6 5.7
    -8 5 -3 23 5.6
    8 -5 -3 15.5 6.2
    0 -6 3 182.08 5.9
    0 -6 3 182.18 6.1
    0 -6 -3 191.28 6.2
    0 -6 -3 196.28 5.6
    0 -6 3 180.38 6.4
    0 -6 3 198.78 6.3
    0 6 3 181.48 6.1
    0 6 3 188.68 5.6
    0 -6 -3 182.18 6.3
    0 6 3 181.28 6.1
    0 6 3 186.58 5.5
    0 -6 -3 179.98 6.1
    0 -6 -3 180.68 5.6
    0 -6 3 181.78 6.3
    0 -6 3 181.98 6
    0 6 -3 190.48 5.5
    0 6 3 197.48 6.5
    0 6 -3 182.98 6.1
    0 -6 -3 178.88 6.6
    0 -6 -3 181.68 6.2
    0 6 -3 187.98 6.1
    0 6 -3 185.18 6.3
    0 6 -3 184.78 6
    0 -6 3 178.98 6.1
    0 6 3 184.88 5.8
    0 -6 3 193.98 6.5
    0 -6 3 185.58 5.5
    0 6 3 184.08 7.1
    0 6 3 179.98 6.2
    0 6 -3 193.58 6
    1 6 -3 396.36 10.5
    -1 -6 -3 392.76 11.3
    1 -6 3 409.16 11.7
    1 6 -3 421.56 12.1
    1 6 -3 390.96 10.9
    -1 6 3 393.46 10.8
    -1 -6 -3 415.86 11.1
    1 6 -3 408.66 10.5
    1 -6 3 379.76 11.1
    1 -6 3 391.26 11.3
    -1 -6 -3 397.76 11.6
    -1 -6 -3 391.26 10
    1 -6 3 409.56 11.7
    1 6 -3 424.36 11.2
    -1 6 3 403.86 11.1
    1 -6 3 404.96 11.2
    -1 -6 -3 403.96 9.8
    1 -6 3 393.46 11.6
    -1 6 3 399.56 11.4
    1 -6 3 392.36 11.2
    -1 -6 -3 391.46 10.4
    -1 -6 -3 401.06 11.7
    1 -6 3 398.16 10.8
    -1 6 3 394.86 11.4
    -1 -6 -3 408.06 11
    -1 6 -3 399.96 10.4
    -1 -6 3 407.06 11.6
    -1 -6 3 398.16 10.5
    1 -6 -3 400.16 10.8
    1 -6 -3 393.66 11.9
    -1 -6 3 371.06 11.1
    1 -6 -3 403.76 11.1
    1 6 3 379.86 9.8
    -1 -6 3 395.16 11.4
    -1 6 -3 393.66 11.1
    1 6 3 390.86 11.5
    1 6 3 386.86 11.2
    -1 -6 3 393.96 11
    1 -6 -3 415.56 12
    -1 -6 3 403.16 11.7
    1 -6 -3 396.66 11.5
    -1 6 -3 401.16 12.4
    -1 -6 3 395.86 11.4
    1 6 3 421.96 12.1
    1 6 3 408.66 9.8
    1 -6 -3 379.36 11.3
    1 -6 -3 389.96 11
    -1 6 -3 424.26 12.6
    -1 6 -3 380.06 10.4
    1 -6 -3 390.66 11.5
    -1 6 -3 392.86 11.2
    1 6 3 371.66 10.8
    -1 -6 3 393.86 11.1
    1 -6 -3 392.76 11.3
    -1 -6 3 403.86 10.5
    -2 -6 -3 69.69 3.7
    2 -6 3 64.79 4
    -2 -6 -3 70.99 2.2
    -2 -6 -3 72.49 3.7
    -2 -6 -3 70.99 3.5
    2 -6 3 68.79 2.9
    2 -6 3 74.39 3.8
    2 -6 3 77.19 4.3
    2 6 -3 77.99 3.9
    -2 6 3 68.89 3.9
    -2 6 3 72.59 3.7
    2 -6 3 78.09 4.7
    2 6 -3 72.79 2.9
    2 6 -3 75.99 3.3
    2 6 -3 78.39 3.2
    -2 -6 -3 71.19 4.2
    -2 6 3 71.99 3
    2 -6 3 73.59 4.4
    -2 -6 -3 73.69 2.2
    2 6 -3 71.89 3.4
    -2 6 3 71.99 4.3
    2 -6 -3 63.49 4.1
    -2 6 -3 70.29 4.2
    -2 6 -3 67.29 3.9
    -2 -6 3 67.79 3
    2 6 3 72.59 3.3
    2 -6 -3 72.49 4.4
    2 -6 -3 70.99 3.9
    -2 6 -3 69.39 2.6
    2 6 3 65.59 2.8
    2 6 3 77.19 3.7
    -2 6 -3 69.49 2.2
    -2 -6 3 69.49 3.3
    -2 -6 3 67.69 3.9
    2 -6 -3 67.09 4.1
    2 6 3 73.19 3.1
    2 6 3 66.49 3.1
    2 6 3 68.69 2.2
    -2 -6 3 70.49 4.1
    -2 -6 3 70.99 4.1
    -2 -6 3 66.89 4.3
    -2 6 -3 64.49 3.5
    -2 -6 3 68.19 2.6
    2 6 3 70.19 2
    -2 -6 3 70.49 2.6
    2 -6 -3 67.19 4.6
    -2 -6 3 67.99 3.6
    3 -6 3 321.97 8.3
    3 6 -3 323.87 9.1
    3 6 -3 325.77 9.4
    -3 6 3 323.27 8.4
    -3 -6 -3 331.27 9.7
    -3 6 3 338.97 11.2
    3 -6 3 313.27 10.1
    3 -6 3 326.27 11.4
    3 6 -3 320.37 9.2
    -3 6 3 323.07 8.6
    -3 -6 -3 315.07 10.2
    -3 -6 -3 313.17 10
    3 -6 3 326.57 10.6
    -3 -6 -3 328.97 10.9
    3 6 -3 329.77 9.2
    3 -6 3 320.57 11
    -3 6 3 321.37 10.5
    3 -6 3 321.07 10.7
    3 6 3 321.17 10.1
    3 6 3 318.47 9.8
    -3 6 -3 331.17 9.7
    3 -6 -3 327.47 10.8
    -3 -6 3 327.87 10.3
    -3 6 -3 327.77 11
    -3 -6 3 325.47 8.7
    3 -6 -3 314.67 10.6
    -3 -6 3 327.37 10.1
    3 6 3 325.87 9.4
    -3 6 -3 334.77 10.9
    -3 6 -3 322.07 10.4
    -3 6 -3 322.87 8.2
    3 -6 -3 332.57 11.3
    -3 -6 3 333.77 9.2
    -3 -6 3 318.67 10.6
    -3 -6 3 335.97 10.7
    3 6 3 331.87 8.3
    3 -6 -3 316.97 10
    3 6 3 331.07 8.9
    3 -6 -3 336.17 11.4
    -3 -6 3 337.47 9.5
    3 6 3 327.87 9.3
    -3 -6 3 317.17 10.9
    3 6 3 327.67 8.6
    -4 -6 -3 555.74 16.6
    4 -6 3 559.54 16.4
    4 6 -3 555.54 14.5
    4 6 -3 556.94 15.1
    4 6 -3 555.04 15.3
    -4 -6 -3 541.75 15.7
    4 6 -3 553.74 14.4
    4 -6 3 547.45 16.4
    -4 6 3 540.65 15.2
    -4 6 3 534.55 16.2
    4 -6 3 561.94 17.3
    -4 6 3 521.15 16.6
    4 -6 3 537.55 17.4
    -4 6 3 550.74 17.1
    -4 -6 -3 520.35 15.1
    -4 -6 -3 553.24 15.8
    4 -6 3 545.85 15.6
    4 -6 -3 538.15 16.4
    4 -6 -3 541.35 16.5
    4 -6 -3 545.75 17.3
    -4 -6 3 538.95 15.8
    4 -6 -3 547.95 15.5
    -4 -6 3 535.25 15.7
    4 6 3 530.15 15.8
    -4 -6 3 547.25 15
    4 6 3 539.75 13.9
    4 6 3 541.75 15.6
    4 -6 -3 529.65 17.1
    4 6 3 539.05 14.4
    4 6 3 544.15 14.7
    -4 -6 3 571.54 16.5
    -4 -6 3 537.15 16.4
    -4 6 -3 538.65 13.3
    -4 -6 3 539.95 14.2
    -4 6 -3 546.05 17.1
    -4 6 -3 539.05 14.9
    -4 6 -3 537.95 16.9
    -4 6 -3 531.55 16.1
    -5 -6 -3 2.2 2
    -5 6 3 0.7 2.8
    5 -6 3 -0.2 3
    -5 6 3 -0.8 2.7
    5 6 -3 2 2
    5 -6 3 -1.4 3.1
    -5 -6 -3 5.6 2.8
    5 6 -3 0.8 1.3
    5 6 -3 -1.8 2.1
    5 -6 3 1 2.6
    5 -6 3 3.7 2.7
    -5 6 3 0 2.6
    -5 6 3 2.9 1.9
    5 -6 3 -1 2.1
    5 -6 -3 1.1 2.1
    -5 6 -3 2.3 1.7
    5 -6 -3 1.9 3.2
    5 6 3 3.5 2.6
    5 -6 -3 1.3 2.6
    5 -6 -3 1.4 3.3
    5 6 3 0.6 2.2
    -5 -6 3 5.9 2.7
    -5 -6 3 1.8 2.4
    -5 -6 3 3.9 2.3
    5 6 3 0.6 1.9
    -5 6 -3 2.1 1.9
    -5 -6 3 2.6 2.7
    -5 6 -3 -1.3 2.8
    5 -6 -3 6.9 2.9
    -5 -6 3 -3.2 1.8
    -5 6 -3 2.6 3
    6 6 -3 81.29 6.2
    -6 6 3 81.29 4.9
    6 6 -3 67.29 5.6
    -6 -6 -3 88.59 6.6
    6 -6 3 79.69 7.6
    6 -6 3 87.19 5.5
    6 -6 3 85.29 6
    6 6 -3 72.09 5.3
    -6 6 3 85.89 6.8
    -6 6 3 88.39 6.8
    6 -6 3 71.79 7.4
    -6 6 3 82.19 7.3
    -6 -6 -3 75.39 5.6
    6 6 -3 82.99 5.8
    6 -6 3 88.99 5.9
    6 -6 3 88.49 7.7
    -6 -6 3 76.89 5.1
    -6 -6 3 76.09 5.7
    -6 6 -3 82.59 7.4
    6 -6 -3 69.19 6.9
    6 6 3 84.79 6.3
    6 -6 -3 68.59 4.8
    6 6 3 91.19 5.5
    6 6 3 86.39 5.4
    6 -6 -3 84.69 6.2
    -6 6 -3 93.59 6.3
    -6 -6 3 77.69 5.3
    6 -6 -3 88.39 6.7
    -6 6 -3 71.99 7.1
    6 6 3 81.29 5.3
    -6 -6 3 82.59 6.2
    6 6 3 83.19 4.9
    6 6 3 76.19 6.3
    6 -6 -3 83.69 7.7
    -7 6 3 0.2 4
    7 -6 3 -2 4.1
    -7 -6 -3 13.6 5.2
    -7 6 3 -2.9 3.7
    7 -6 3 -5.9 3.8
    7 -6 3 1.7 3
    -7 6 3 3.5 3.5
    7 6 -3 3 3.2
    7 -6 3 5.5 3.3
    7 -6 3 3 4
    7 6 -3 3.4 3
    7 -6 -3 -2.8 3
    7 -6 -3 -4 3.8
    -7 6 -3 2.6 3.9
    7 6 3 5.5 3.5
    -7 6 -3 8.7 4.2
    -7 -6 3 -2 3.3
    7 -6 -3 -2.8 3.8
    7 6 3 1.2 2.9
    7 -6 -3 0.2 2.9
    -7 6 -3 0.1 3.2
    0 -7 3 3314.67 81.79
    0 -7 3 3425.36 81.69
    0 -7 3 3373.26 81.39
    0 7 3 3438.56 80.79
    0 -7 3 3336.17 80.59
    0 7 -3 3406.26 81.49
    0 -7 3 3334.87 81.49
    0 7 -3 3443.66 80.59
    0 7 -3 3506.85 81.39
    0 -7 3 3400.16 81.19
    0 -7 3 3343.37 81.79
    0 -7 3 3413.96 81.49
    0 7 -3 3560.34 82.79
    0 7 3 3466.25 81.59
    0 -7 3 3469.75 81.89
    0 -7 -3 3407.36 81.69
    0 -7 -3 3413.06 81.49
    0 -7 3 3334.67 81.29
    0 7 3 3409.86 80.89
    0 -7 -3 3497.05 80.89
    0 7 -3 3399.86 81.29
    0 -7 -3 3352.16 81.49
    0 -7 -3 3381.46 81.69
    0 -7 -3 3475.15 82.19
    1 -7 3 857.61 22.3
    -1 -7 -3 836.82 21.6
    -1 -7 -3 848.32 21.1
    -1 -7 -3 847.82 22
    1 7 -3 832.62 21.7
    1 7 -3 852.01 21.1
    -1 7 3 821.12 21.5
    -1 -7 -3 852.91 21.7
    1 -7 3 835.92 22.2
    -1 -7 -3 843.82 20.1
    1 -7 3 847.32 22
    1 -7 3 839.42 21.4
    -1 7 3 857.31 21.4
    -1 -7 -3 850.21 22.3
    1 -7 3 816.72 22.3
    1 -7 3 846.12 22
    1 -7 3 846.62 21.1
    1 -7 3 840.92 21.6
    -1 -7 -3 807.62 22.2
    -1 7 3 831.02 21.8
    -1 -7 -3 825.12 20.2
    -1 -7 3 838.12 21.9
    -1 -7 3 859.21 21.8
    1 -7 -3 841.32 21.6
    -1 7 -3 839.42 21.1
    1 -7 -3 834.82 22.2
    -1 -7 3 838.52 20.9
    -1 -7 3 845.42 22.2
    1 -7 -3 847.42 21.9
    -1 -7 3 824.12 22.2
    1 -7 -3 826.92 22
    -1 -7 3 828.62 20.2
    1 -7 -3 852.71 22.6
    -1 -7 3 846.12 21.8
    1 -7 -3 835.42 22.1
    -1 7 -3 867.81 21.8
    1 7 3 834.12 20.4
    -1 7 -3 854.11 21.1
    1 7 3 840.92 21.8
    -1 7 -3 841.32 21.3
    -1 -7 3 834.52 22
    -1 -7 3 837.02 21.6
    -1 -7 3 860.91 21.1
    2 7 -3 258.07 7.7
    -2 -7 -3 249.78 8.4
    2 7 -3 248.88 7.2
    2 -7 3 255.77 8.6
    -2 7 3 248.58 8.4
    -2 7 3 259.07 7.5
    -2 -7 -3 245.18 6.5
    2 -7 3 253.07 7.3
    -2 -7 -3 251.17 6.8
    -2 -7 -3 253.17 8.2
    2 -7 3 263.17 8.5
    -2 -7 -3 261.07 8
    2 -7 3 233.58 8.6
    -2 7 3 242.38 8.7
    2 7 -3 260.27 7.4
    2 -7 3 265.17 9.3
    -2 -7 -3 251.27 8.9
    2 7 -3 258.57 7.9
    2 -7 3 242.88 8.8
    2 7 3 253.67 7
    -2 7 -3 263.67 7.1
    -2 -7 3 257.17 6.6
    2 -7 -3 253.17 8.7
    2 -7 -3 262.17 9
    -2 -7 3 261.17 9
    -2 -7 3 239.08 8.5
    -2 7 -3 249.58 6.7
    -2 -7 3 246.48 8.6
    -2 7 -3 244.18 8.6
    2 7 3 254.17 8.4
    -2 -7 3 270.87 7.3
    -2 -7 3 239.48 8.3
    -2 7 -3 261.37 8.6
    -2 -7 3 255.67 7
    2 -7 -3 254.97 8.6
    2 -7 -3 255.57 9.3
    -2 -7 3 241.48 7.7
    2 -7 -3 259.07 7.7
    2 -7 -3 242.68 8.7
    -2 -7 3 260.47 8.3
    2 7 3 264.37 7.2
    -3 7 3 66.69 4.4
    3 7 -3 70.29 3.5
    -3 7 3 61.89 4.7
    -3 -7 -3 70.59 4.2
    3 -7 3 66.59 4.6
    -3 7 3 69.59 2.8
    3 7 -3 68.09 3.3
    -3 -7 -3 77.09 4.9
    -3 -7 -3 71.09 4.1
    3 -7 3 71.19 5.2
    3 -7 3 73.39 4.7
    3 7 -3 71.19 3.2
    -3 -7 -3 70.19 3.8
    3 -7 3 68.59 4.1
    3 -7 3 67.69 2.6
    3 7 -3 73.59 3.3
    3 -7 3 55.09 4.3
    3 7 3 65.19 2.6
    -3 -7 3 59.79 4.3
    3 -7 -3 61.69 4
    -3 7 -3 67.99 4.7
    -3 -7 3 68.49 2.9
    3 -7 -3 68.49 4.9
    -3 7 -3 70.99 3.8
    3 -7 -3 69.19 4.5
    -3 7 -3 63.59 4.3
    -3 -7 3 60.89 4.4
    -3 -7 3 68.09 3.3
    -3 -7 3 67.59 4.2
    -3 -7 3 69.09 4.9
    3 7 3 66.29 4.1
    3 7 3 67.69 2.6
    3 7 3 72.89 3.2
    -3 -7 3 62.69 2.7
    -3 7 -3 64.39 4.6
    3 7 3 66.49 2.5
    3 -7 -3 65.79 4.6
    3 -7 -3 65.59 5.1
    3 7 3 66.09 2.3
    3 7 3 68.09 3.5
    -3 -7 3 68.69 4
    -4 -7 -3 10 2.5
    -4 -7 -3 19.5 2.9
    -4 7 3 12.5 2.6
    -4 -7 -3 15.6 2.4
    4 7 -3 11.3 1.9
    4 -7 3 11.6 2.9
    -4 7 3 11.5 0.9
    4 -7 3 10.9 3.2
    -4 -7 -3 15 3.1
    4 -7 3 11.6 3.4
    4 -7 3 13.3 2.5
    -4 7 3 9.3 3
    4 -7 3 12.1 2.9
    -4 7 3 7.6 3.1
    4 7 -3 13.7 1.9
    4 7 -3 9.7 2
    4 -7 -3 13 3.4
    4 7 3 14.1 1.8
    -4 -7 3 10.2 2.4
    4 7 3 11.5 1.8
    -4 -7 3 11 2.5
    -4 7 -3 11.6 2.8
    4 -7 -3 11.2 2.6
    -4 7 -3 11.5 2.7
    -4 7 -3 10.6 1
    4 -7 -3 11.8 3
    -4 -7 3 12 2.9
    4 7 3 13.1 2.3
    4 -7 -3 5 2.6
    4 7 3 12.7 2.5
    -4 7 -3 9.3 1.9
    -4 -7 3 11.3 1.9
    -4 7 -3 7.2 2.9
    -4 -7 3 8.7 2.9
    4 -7 -3 12.5 3.4
    4 7 3 13.6 1.4
    -4 -7 3 9.7 1.5
    5 -7 3 24.5 3.9
    5 -7 3 31.4 5
    -5 -7 -3 27.7 3.5
    5 7 -3 22.9 3.1
    5 7 -3 29 3.1
    -5 -7 -3 21.9 3.3
    -5 7 3 26.9 3
    -5 7 3 23.8 4.3
    5 -7 3 32 4.5
    5 -7 3 26.2 3.9
    -5 -7 -3 24.3 4.1
    5 -7 3 24.8 3.3
    -5 -7 -3 25.7 3.1
    -5 7 3 27.8 4.4
    -5 7 3 19 3.9
    5 7 3 28.5 3
    5 -7 -3 34.8 4.5
    5 -7 -3 25.6 3.4
    -5 -7 3 28 3.7
    5 -7 -3 30.6 4.1
    -5 -7 3 32.4 4.3
    5 -7 -3 26.4 4.8
    -5 7 -3 30.7 4.6
    -5 -7 3 26.5 4.1
    -5 7 -3 30.1 2.8
    -5 7 -3 23.4 4.4
    -5 -7 3 23.1 3
    -5 7 -3 22.5 3.7
    -5 -7 3 27.8 3.7
    5 7 3 26.7 3.7
    5 -7 -3 34.6 5
    5 7 3 27.1 3.4
    6 7 -3 19.9 3.8
    -6 -7 -3 17.2 3.3
    -6 7 3 19.1 4.5
    6 -7 3 11.8 3.6
    -6 7 3 22.5 4.5
    6 7 -3 15.5 3.8
    6 7 -3 16.6 4.7
    6 -7 3 17.3 3.7
    6 7 -3 13.5 3.2
    6 -7 3 12.8 4.6
    -6 -7 -3 16.9 3.8
    6 -7 3 17.4 3.5
    6 -7 3 25.1 5.1
    -6 7 3 21.6 3.8
    6 -7 3 14.2 4.5
    6 7 3 14.9 2.9
    -6 -7 3 22.5 3.4
    6 7 3 23.8 3.4
    -6 -7 3 13.7 3.7
    -6 -7 3 19.2 3.4
    6 -7 -3 11.1 4.3
    6 -7 -3 21.4 4.1
    6 7 3 23.2 3.8
    6 -7 -3 18.9 3.2
    6 7 3 17.5 3.2
    -6 7 -3 16.2 3.8
    -6 -7 3 21.5 3.6
    6 -7 -3 12.7 4.4
    6 -7 -3 28.8 4.8
    -6 7 -3 22 4.7
    -6 7 -3 26.6 5
    -7 7 3 15.3 4.8
    7 -7 3 6.5 5
    7 7 -3 11.6 4.2
    7 -7 3 8.2 3.7
    -7 7 3 22.5 5
    -7 7 3 10.5 3.9
    7 -7 3 18.5 5
    7 7 -3 16.4 3.7
    7 -7 3 17.3 4
    -7 -7 -3 17.3 4.1
    7 -7 3 12.9 5
    7 7 3 18.3 4.2
    -7 7 -3 15.1 4.1
    7 -7 -3 9.1 4.8
    7 -7 -3 9.3 3.7
    7 -7 -3 12.7 4
    -7 7 -3 2.2 3.8
    -7 -7 3 10.6 4.2
    -7 7 -3 19.1 5.1
    7 -7 -3 3.7 4.5
    7 7 3 17.3 4.2
    0 -8 3 1654.43 40.7
    0 8 3 1673.83 40.9
    0 -8 3 1716.93 42.2
    0 -8 3 1679.53 41.9
    0 8 -3 1721.23 40.7
    0 -8 -3 1702.93 41.9
    0 8 -3 1700.33 41.6
    0 -8 -3 1679.93 41.6
    0 -8 3 1675.93 41.7
    0 -8 -3 1683.33 41.8
    0 8 3 1703.83 41
    0 -8 3 1686.73 42.1
    0 -8 -3 1695.83 42.4
    0 -8 -3 1711.13 41
    0 -8 3 1684.53 41.3
    0 -8 3 1713.63 41.7
    0 -8 3 1680.53 42.1
    0 -8 -3 1687.53 42
    0 -8 3 1666.83 41.7
    1 -8 3 314.97 10.5
    1 -8 3 328.67 9.9
    1 -8 3 326.07 10.8
    -1 -8 -3 327.47 8.4
    -1 -8 -3 343.17 10.9
    -1 -8 -3 333.17 10.2
    -1 -8 -3 327.67 9.6
    1 -8 3 339.67 10.8
    -1 -8 -3 324.77 10.7
    -1 8 3 346.87 10
    -1 8 3 342.97 10
    -1 -8 -3 341.07 10.2
    1 -8 3 340.77 10.6
    -1 -8 -3 326.67 10.4
    1 -8 3 333.17 9.7
    1 -8 3 339.07 10.7
    1 8 -3 357.16 9.8
    -1 -8 -3 345.17 8.6
    1 -8 3 320.27 9.8
    -1 8 3 340.47 10.2
    -1 -8 3 338.27 10.7
    -1 -8 3 345.47 10.3
    1 -8 -3 349.27 10.3
    -1 -8 3 351.06 9.8
    -1 -8 3 336.57 10.4
    1 -8 -3 334.97 10.7
    -1 8 -3 347.37 9.7
    -1 8 -3 324.67 9.6
    1 -8 -3 369.86 11.4
    -1 8 -3 345.77 9.9
    -1 -8 3 336.77 10.4
    1 -8 -3 341.07 10.1
    -1 -8 3 332.77 8.5
    1 -8 -3 340.37 10.6
    -1 8 -3 333.77 10.1
    -1 -8 3 339.07 10.1
    -1 -8 3 347.77 10.8
    -1 -8 3 336.17 9.3
    1 -8 -3 348.37 10.7
    -1 -8 3 340.77 10.6
    1 8 3 350.66 9
    2 -8 3 94.29 3.9
    -2 -8 -3 100.09 4.6
    -2 -8 -3 92.09 5.3
    2 -8 3 98.69 4.9
    2 8 -3 97.79 3.5
    -2 8 3 91.29 5
    2 -8 3 95.19 5.1
    -2 -8 -3 93.29 5
    2 -8 3 96.79 5.5
    -2 -8 -3 97.29 4.4
    2 -8 3 86.29 4.7
    2 -8 3 94.49 5.3
    -2 -8 -3 90.09 3
    2 8 -3 99.19 4
    -2 8 3 93.49 4.7
    2 8 -3 98.69 4.9
    -2 8 3 88.79 3.8
    -2 -8 -3 90.99 3.3
    -2 8 -3 98.89 4.9
    2 -8 -3 85.49 4.8
    -2 8 -3 98.79 5
    -2 8 -3 95.49 3.3
    -2 8 -3 95.39 3.6
    2 -8 -3 95.49 5.2
    2 8 3 93.99 2.9
    -2 -8 3 92.29 5
    2 8 3 99.99 4.9
    -2 -8 3 105.79 4.6
    -2 -8 3 91.69 5
    -2 -8 3 93.39 4.4
    2 -8 -3 102.39 5.8
    2 -8 -3 102.19 4.2
    -2 -8 3 99.39 5.4
    -2 -8 3 93.59 4.2
    -2 -8 3 109.59 5.3
    -2 -8 3 103.29 3.6
    2 -8 -3 87.09 5
    2 8 3 98.69 3.3
    2 -8 -3 97.09 5.2
    3 -8 3 290.47 10.4
    -3 8 3 286.37 9.9
    3 8 -3 296.77 8.7
    -3 -8 -3 277.77 9.9
    3 -8 3 300.17 10.5
    3 8 -3 292.97 8.4
    -3 8 3 288.07 10.6
    -3 8 3 290.97 8.2
    -3 -8 -3 295.07 7.8
    3 -8 3 297.17 9.9
    -3 -8 -3 288.57 9.3
    3 -8 3 282.47 8
    3 -8 3 304.37 11.2
    3 8 -3 286.17 9.1
    3 -8 3 283.87 10.4
    -3 -8 -3 298.17 9.7
    -3 -8 -3 291.17 10.6
    3 -8 -3 286.47 10
    3 -8 -3 291.77 10.3
    -3 -8 3 301.47 10.4
    -3 -8 3 292.37 10.2
    -3 -8 3 284.77 9.4
    3 8 3 297.07 9.8
    -3 -8 3 305.87 8.5
    -3 -8 3 294.07 8.2
    3 -8 -3 290.97 10.4
    3 -8 -3 296.37 8.6
    -3 8 -3 274.87 10.4
    -3 8 -3 291.77 9.3
    -3 -8 3 301.47 10.8
    3 -8 -3 296.17 10.8
    3 -8 -3 293.97 11.1
    -3 8 -3 284.87 10.1
    3 8 3 294.17 7.4
    -3 -8 3 296.77 10.1
    3 8 3 292.57 8.7
    3 8 3 303.67 8.3
    -3 -8 3 292.77 7.8
    -3 8 -3 287.47 10.5
    4 8 -3 24.3 2.5
    -4 8 3 24.3 1.6
    4 -8 3 25 3.3
    -4 -8 -3 19.9 3.7
    -4 -8 -3 21.8 3
    4 8 -3 28.7 2.6
    4 8 -3 28.6 3
    -4 8 3 26.8 1.5
    -4 8 3 25.1 4.1
    -4 -8 -3 25.7 3.4
    -4 -8 -3 22.5 2.9
    4 -8 3 22.4 3.6
    4 -8 3 30 3.9
    4 -8 3 23.9 4
    -4 8 3 22.8 1.4
    4 -8 3 21.9 4.2
    -4 8 3 23.8 3.6
    4 -8 -3 29 4.4
    -4 -8 3 22.1 3.1
    4 -8 -3 23.7 2.1
    -4 8 -3 24.7 1.6
    -4 8 -3 22.9 3.5
    4 8 3 25.2 1.9
    4 8 3 24.8 1.6
    -4 -8 3 19.9 3.1
    4 8 3 26.1 2.1
    4 -8 -3 26.7 3.7
    -4 -8 3 24.5 3.6
    4 -8 -3 19.9 4.2
    -4 -8 3 25.2 2.3
    -4 8 -3 21.2 3.9
    -4 8 -3 22.9 3.9
    4 8 3 23.1 3.2
    -4 -8 3 23.3 2
    -4 -8 3 25 3.8
    4 -8 -3 24.1 3.7
    4 -8 -3 17.1 2.9
    4 8 3 23.3 2
    -4 -8 3 25.4 4
    4 8 3 28.6 3
    -4 8 -3 27.7 2.8
    -5 -8 -3 149.09 7.1
    5 -8 3 141.49 8.9
    -5 -8 -3 144.79 6.7
    5 8 -3 138.09 6.2
    -5 8 3 141.69 6.3
    5 -8 3 141.09 8
    -5 8 3 143.59 7.4
    -5 -8 -3 149.59 8.1
    -5 8 3 149.69 8.6
    5 -8 3 145.09 7.7
    5 -8 3 148.09 8.6
    5 -8 3 147.29 7.3
    5 8 -3 146.09 6.3
    -5 8 3 157.38 8.4
    -5 -8 -3 151.38 7
    5 -8 -3 165.38 8
    -5 8 -3 160.88 7.9
    5 -8 -3 145.99 7.9
    -5 -8 3 154.88 8
    5 8 3 153.78 7.1
    5 8 3 156.28 7.2
    -5 -8 3 148.19 7.1
    -5 -8 3 145.79 7.1
    5 -8 -3 156.18 9.1
    5 -8 -3 146.09 7.1
    -5 8 -3 142.89 8.4
    5 -8 -3 151.18 8.9
    -5 8 -3 147.59 5.9
    -5 -8 3 154.48 8.1
    -5 -8 3 152.98 6.1
    -5 8 -3 133.19 8.4
    5 8 3 139.69 5.8
    6 -8 3 17.1 4.2
    6 -8 3 16.8 4
    -6 8 3 17.7 4.2
    -6 -8 -3 11.5 3.1
    -6 8 3 21.1 4.5
    6 -8 3 15 4.7
    6 -8 3 17.6 3.6
    6 -8 3 16.4 4.6
    -6 8 3 12.1 4.4
    6 -8 3 16.8 4.7
    -6 -8 -3 15.3 4.2
    6 -8 -3 16.3 3.4
    -6 -8 3 12.3 3.1
    -6 8 -3 8.2 3.5
    6 -8 -3 15.4 4
    -6 -8 3 15.3 3.4
    6 -8 -3 7.9 3.6
    6 -8 -3 6.3 4.2
    -6 -8 3 14 4
    6 8 3 19.4 3.6
    6 8 3 11.8 3
    -6 8 -3 7 4
    6 -8 -3 13.4 4.7
    -6 8 -3 8.2 4.1
    -7 8 3 2 4
    7 8 -3 5 3.4
    -7 -8 -3 6.2 3.7
    -7 8 3 4.5 4.1
    7 8 -3 9.5 3.3
    7 8 -3 2 3.2
    7 -8 3 6.5 4.6
    7 -8 3 5.3 3.6
    7 -8 3 14.1 4.4
    7 -8 3 -1.3 4.4
    7 -8 3 8.5 4.5
    -7 8 3 5.5 3.9
    7 8 3 12.3 3.6
    -7 8 -3 -0.2 3.3
    -7 8 -3 -2.1 3.7
    7 -8 -3 4.2 3.6
    7 8 3 2.8 3.2
    -7 8 -3 2.3 4.2
    7 -8 -3 7.3 5.4
    -7 -8 3 4.7 3.7
    7 -8 -3 6 4.8
    7 -8 -3 -0.7 3.2
    0 -9 -3 642.94 18.1
    0 -9 -3 623.04 17.6
    0 -9 -3 618.74 17.4
    0 9 3 647.34 16.5
    0 -9 -3 615.74 17.4
    0 -9 3 629.54 17.4
    0 -9 3 648.04 17.4
    0 -9 -3 639.64 16.5
    0 9 3 635.24 16.5
    0 -9 3 637.04 17.3
    0 -9 3 621.54 17.7
    0 -9 3 618.84 17.7
    0 -9 -3 644.84 17.4
    0 -9 3 627.04 17.5
    0 -9 3 636.64 16.8
    0 -9 -3 618.04 17.2
    0 -9 3 622.44 16.2
    0 -9 3 636.34 17.8
    0 9 -3 633.94 16.1
    -1 -9 -3 401.36 12.3
    1 -9 3 405.76 11.6
    1 -9 3 381.66 11.3
    1 -9 3 418.66 12.4
    -1 -9 -3 394.06 11.9
    1 -9 3 414.16 12.6
    1 -9 3 401.56 12.3
    -1 -9 -3 401.26 10.1
    1 9 -3 406.66 10.2
    -1 -9 -3 403.96 12.6
    -1 9 3 388.66 11.6
    1 -9 3 401.46 12.5
    1 -9 3 398.46 11.3
    -1 9 3 379.56 11.6
    -1 -9 -3 400.06 12.5
    -1 -9 -3 399.36 11.3
    1 9 -3 388.26 11.3
    1 -9 3 385.26 12.3
    -1 -9 -3 393.86 11.9
    -1 -9 3 402.96 11.8
    -1 -9 3 398.16 11.8
    -1 9 -3 403.76 11.7
    -1 -9 3 392.36 10
    -1 -9 3 405.56 12.5
    -1 -9 3 401.86 12.2
    -1 9 -3 414.06 12
    1 9 3 408.76 10.6
    1 -9 -3 391.56 11.6
    1 -9 -3 393.06 11.7
    1 -9 -3 393.66 12.3
    -1 -9 3 393.26 10.8
    1 9 3 399.86 10.5
    -1 -9 3 402.86 12.3
    1 -9 -3 404.86 12.5
    -1 -9 3 409.66 12.4
    -1 -9 3 393.16 12.1
    1 -9 -3 424.46 12.6
    1 -9 -3 393.96 12.8
    1 -9 -3 386.06 11.8
    -1 -9 3 396.86 11.4
    2 -9 3 139.89 6.7
    2 -9 3 149.09 6.4
    2 -9 3 153.38 7.1
    2 -9 3 148.69 5.3
    -2 -9 -3 143.59 6.2
    -2 -9 -3 143.19 4.4
    -2 -9 -3 138.69 5.9
    -2 -9 -3 147.99 4.8
    -2 9 3 148.89 5.3
    -2 9 3 146.89 6.6
    2 9 -3 146.49 5.3
    2 -9 3 143.99 6.2
    -2 9 3 137.29 6
    -2 -9 -3 146.59 6.1
    -2 -9 -3 145.89 6.8
    2 -9 3 138.59 6.2
    2 -9 -3 139.89 6.4
    2 9 3 144.19 4.2
    -2 -9 3 144.79 6.4
    -2 9 -3 141.29 4.7
    -2 9 -3 134.69 4.9
    -2 -9 3 143.79 5.9
    2 -9 -3 147.59 6.5
    -2 -9 3 140.69 5.5
    2 -9 -3 141.79 6.6
    -2 -9 3 146.09 5.9
    -2 -9 3 139.29 4.6
    2 9 3 146.49 4.2
    2 -9 -3 155.08 6.7
    -2 9 -3 145.59 6
    -2 -9 3 138.59 6.4
    -2 -9 3 149.99 6.5
    2 -9 -3 138.19 7
    -2 9 -3 137.59 6.2
    2 -9 -3 141.09 5.4
    -2 -9 3 142.59 6.5
    3 -9 3 31.2 3.8
    3 -9 3 29.1 2.1
    -3 9 3 33.4 3.6
    -3 -9 -3 28.6 3.5
    3 -9 3 29.2 4.1
    3 9 -3 31.8 2.6
    3 -9 3 29.4 3.8
    3 9 -3 31.6 2.2
    -3 -9 -3 29.6 3.6
    3 -9 3 26.4 3.3
    3 -9 3 26.4 3.6
    -3 9 3 25.5 3.6
    -3 -9 -3 33.5 3.3
    -3 9 3 28.4 2.2
    -3 -9 -3 26.1 3
    -3 -9 -3 26.3 1.7
    3 -9 -3 26.2 3.2
    -3 -9 3 33.6 3.3
    3 -9 -3 22.8 3
    3 9 3 27.9 1.9
    -3 9 -3 27.2 2
    -3 -9 3 26.9 3.9
    -3 -9 3 28.2 2.1
    3 -9 -3 33.1 4
    -3 9 -3 22.2 2.9
    3 -9 -3 30.3 3.9
    3 -9 -3 28.8 2.5
    3 9 3 29.8 1.4
    -3 9 -3 25.8 3.6
    3 -9 -3 24.3 4.1
    -3 -9 3 29.2 3.5
    -3 -9 3 28.9 3.6
    -3 -9 3 28.5 2.1
    -3 -9 3 28.5 3.6
    3 9 3 27.1 2.3
    -3 9 -3 27.7 3
    4 -9 3 72.89 5.3
    -4 9 3 72.59 5.9
    4 -9 3 77.79 5.7
    -4 -9 -3 72.99 5.1
    -4 9 3 67.99 5.5
    -4 -9 -3 94.39 6.3
    4 -9 3 62.79 4.9
    4 9 -3 77.09 3.7
    -4 -9 -3 71.49 4.7
    -4 9 3 69.19 3
    4 -9 3 69.19 6.4
    -4 -9 -3 77.99 4.8
    4 -9 3 76.09 5.9
    4 -9 -3 72.69 5.7
    4 -9 -3 73.29 6.3
    -4 9 -3 73.19 4.4
    4 -9 -3 67.29 4.9
    -4 -9 3 74.99 3.2
    4 9 3 74.69 5
    -4 -9 3 68.39 5.7
    -4 9 -3 69.69 5.5
    4 9 3 65.49 4
    -4 -9 3 68.49 5.1
    -4 -9 3 64.69 5.8
    -4 -9 3 88.89 5.6
    -4 9 -3 65.79 2.8
    -4 9 -3 72.89 5.4
    4 -9 -3 65.29 6.3
    4 9 3 70.99 2.5
    -4 9 -3 69.09 5.9
    -4 -9 3 71.19 4.6
    4 -9 -3 72.59 3.4
    4 -9 -3 62.09 5.4
    -4 -9 3 73.09 3.4
    -5 9 3 147.49 8.9
    5 -9 3 170.48 9.3
    -5 -9 -3 171.78 7.4
    5 9 -3 165.78 6.6
    -5 -9 -3 183.08 9.1
    -5 9 3 171.18 8.5
    -5 9 3 173.88 9
    5 -9 3 164.38 9.7
    -5 -9 -3 165.98 7.7
    5 -9 3 158.68 8.3
    5 9 -3 159.38 6.7
    5 -9 3 166.78 8
    -5 -9 -3 172.08 7.5
    5 -9 3 149.49 8.3
    -5 9 3 171.08 6.8
    -5 9 -3 171.78 8.4
    -5 -9 3 176.78 8.7
    -5 9 -3 168.68 7.2
    5 -9 -3 157.18 9.3
    -5 -9 3 149.99 7.6
    5 -9 -3 163.18 8.4
    5 -9 -3 159.98 9.6
    5 -9 -3 166.28 7.9
    -5 -9 3 185.38 8.5
    5 -9 -3 151.78 8.5
    5 9 3 167.48 7.3
    -5 -9 3 154.68 7.4
    -5 9 -3 159.28 9
    -5 9 -3 164.68 9.2
    -6 9 3 57.39 6.5
    6 -9 3 72.69 6.5
    -6 -9 -3 58.49 5.2
    6 -9 3 50.29 6.6
    -6 9 3 59.99 6.8
    6 -9 3 56.79 5.3
    -6 9 3 57.39 6.1
    6 -9 3 57.99 6.9
    6 -9 3 57.29 5.8
    6 -9 3 40.5 6.5
    -6 -9 -3 67.09 6.8
    -6 -9 3 61.99 6.3
    6 -9 -3 54.89 6.8
    -6 9 -3 54.09 6.7
    6 -9 -3 63.99 6.7
    -6 9 -3 65.09 6.3
    -6 -9 3 60.29 5.3
    6 -9 -3 58.79 5.3
    6 -9 -3 57.39 7.1
    6 9 3 56.49 5.2
    6 -9 -3 63.99 6.3
    -6 -9 3 60.19 6.2
    -6 9 -3 67.19 7.1
    -6 -9 3 67.49 5.6
    7 -9 3 1.3 4.5
    -7 -9 -3 5.1 4
    -7 9 3 8.4 4.6
    7 -9 3 3.3 4.6
    7 -9 3 9.4 5.2
    7 9 -3 7.9 3.6
    7 9 -3 6 3.9
    7 -9 3 9.9 3.9
    -7 9 3 0.7 2.9
    -7 9 3 5.2 4.5
    7 -9 3 7.9 3.6
    -7 9 -3 4.7 4.8
    7 -9 -3 3.6 3.6
    7 -9 -3 9.3 4.2
    -7 -9 3 4.6 3.9
    -7 9 -3 8 4.7
    7 -9 -3 2.9 4.9
    7 9 3 10.7 3.6
    -7 9 -3 8.9 4
    7 -9 -3 7.8 5
    0 -10 -3 283.77 9.3
    0 -10 -3 286.27 9.7
    0 -10 3 280.07 9.5
    0 10 3 277.47 8.5
    0 -10 3 289.57 9.6
    0 -10 -3 298.77 10.3
    0 -10 3 305.07 10
    0 -10 3 283.47 9.9
    0 -10 3 279.87 9.9
    0 -10 -3 273.97 9.4
    0 -10 -3 281.57 9.6
    0 -10 -3 302.47 8.6
    0 -10 3 286.07 9.7
    0 -10 3 279.57 8.3
    0 -10 -3 288.27 9.7
    0 10 3 297.27 8.6
    0 -10 3 283.37 9.5
    1 -10 3 164.48 7.5
    1 -10 3 176.88 6.3
    1 -10 3 191.08 7.5
    -1 10 3 190.38 6.7
    -1 -10 -3 174.78 6.3
    1 -10 3 177.28 6.4
    -1 -10 -3 180.68 7.4
    -1 -10 -3 188.28 7.1
    -1 -10 -3 179.48 7.2
    -1 -10 -3 189.88 7.6
    1 -10 3 186.18 7.4
    -1 -10 -3 176.98 5
    -1 10 3 182.88 6.7
    1 10 -3 191.18 5
    -1 -10 -3 174.08 6.9
    1 -10 3 183.08 7.6
    1 -10 3 185.48 7.4
    1 -10 3 181.28 6.6
    1 10 3 174.28 5.6
    1 -10 -3 190.28 6.7
    1 -10 -3 176.18 6.8
    -1 10 -3 181.78 6.9
    1 10 3 171.38 5.4
    -1 -10 3 169.58 6.6
    -1 -10 3 187.38 7.1
    -1 -10 3 181.48 5.8
    1 -10 -3 169.88 7.4
    1 -10 -3 170.08 6.6
    1 -10 -3 176.48 7.4
    1 -10 -3 178.88 7.3
    -1 -10 3 169.48 6.4
    -1 -10 3 168.88 7
    -1 10 -3 187.58 6.6
    -1 -10 3 177.48 7.4
    -1 -10 3 168.58 4.9
    -1 -10 3 184.18 7.5
    1 -10 -3 170.38 7.7
    -1 -10 3 169.78 6.7
    -2 -10 -3 490.95 12.7
    2 -10 3 503.95 15.5
    -2 -10 -3 484.75 14.9
    2 -10 3 486.85 15
    -2 -10 -3 492.35 13.2
    -2 -10 -3 489.75 14.5
    -2 -10 -3 513.15 15.7
    2 10 -3 489.35 13.7
    2 -10 3 498.95 15.7
    2 -10 3 498.65 15.4
    2 -10 3 491.05 14.6
    -2 10 3 502.25 15
    2 -10 3 487.25 15
    2 -10 3 506.05 13.8
    -2 10 3 481.95 14.5
    -2 -10 -3 485.25 14.5
    2 -10 -3 481.85 13.9
    2 -10 -3 482.25 15.1
    -2 -10 3 488.75 14.9
    2 -10 -3 495.75 16
    -2 -10 3 509.75 12.8
    -2 10 -3 507.15 14.9
    -2 -10 3 493.25 15.5
    2 -10 -3 507.95 15.3
    -2 10 -3 517.15 15
    2 10 3 504.45 12.2
    -2 -10 3 486.65 15.1
    -2 -10 3 468.25 14.1
    2 10 3 500.15 12.5
    -2 -10 3 481.05 13.9
    2 -10 -3 519.55 15.5
    2 10 3 510.25 12.2
    -2 -10 3 489.65 14.6
    -2 -10 3 489.75 15.1
    -2 10 -3 483.95 13.1
    2 -10 -3 470.45 15
    3 -10 3 81.59 5.7
    3 -10 3 85.89 6.2
    -3 10 3 81.19 5.2
    -3 -10 -3 82.69 2.8
    -3 10 3 74.29 5.5
    3 -10 3 84.49 3.7
    3 -10 3 78.89 5.2
    3 -10 3 77.69 5.3
    -3 -10 -3 81.89 3
    -3 -10 -3 79.29 4.9
    -3 10 3 87.29 3.8
    -3 -10 -3 86.19 4.9
    -3 -10 -3 79.59 4.7
    3 10 -3 82.39 3.2
    -3 -10 -3 80.29 5.8
    3 10 -3 80.89 4.7
    3 -10 3 80.29 5.7
    3 10 3 78.29 2.6
    3 -10 -3 76.39 3.9
    3 10 3 81.09 2.9
    -3 -10 3 81.09 5.3
    -3 10 -3 75.59 4.8
    -3 -10 3 74.49 3.1
    3 -10 -3 74.09 5.4
    -3 10 -3 76.89 4.7
    -3 10 -3 73.59 3.4
    3 -10 -3 86.29 5.4
    3 -10 -3 79.49 5.8
    3 -10 -3 79.99 5.2
    3 -10 -3 86.69 6.5
    -3 -10 3 82.59 5.4
    -3 -10 3 84.89 4.1
    -3 -10 3 80.79 4.6
    -3 -10 3 84.69 5.9
    -3 -10 3 86.89 5.6
    -3 10 -3 75.29 5.4
    -3 -10 3 77.29 3.6
    -4 -10 -3 19.1 3
    -4 -10 -3 19.4 3.1
    -4 -10 -3 22.7 3.7
    4 -10 3 28.2 4.3
    -4 10 3 15.8 3.8
    -4 10 3 20.1 2.1
    -4 -10 -3 21.3 4.1
    4 10 -3 20.4 2
    4 -10 3 21.3 4.5
    4 -10 3 19.6 3.9
    -4 10 3 19.6 3.7
    4 -10 3 20 3.5
    4 -10 3 21.4 3.8
    4 -10 -3 18.7 4.6
    -4 10 -3 20.5 2.9
    4 10 3 26.5 2.8
    4 -10 -3 20.7 3.8
    4 -10 -3 24.5 4.1
    -4 -10 3 23 4.2
    -4 10 -3 22 3.7
    -4 -10 3 19.9 2.1
    -4 10 -3 21.9 4.2
    -4 -10 3 27.1 3.3
    -4 -10 3 24.8 4.2
    -4 10 -3 22.8 4.1
    4 -10 -3 22.6 4.3
    -4 -10 3 24 3.8
    4 -10 -3 22.3 3.8
    4 -10 -3 23.2 2.2
    -4 -10 3 18.1 3.5
    -5 10 3 71.79 6.9
    -5 -10 -3 73.39 4.8
    -5 -10 -3 66.39 6.5
    -5 10 3 81.29 7.1
    -5 10 3 74.59 6.4
    -5 -10 -3 70.09 5.2
    -5 -10 -3 68.49 5.7
    5 -10 3 70.39 7.3
    5 -10 3 68.09 6.8
    5 -10 3 71.49 5.6
    -5 10 3 67.99 4.6
    5 -10 3 67.29 6.1
    5 -10 3 80.59 6.4
    5 10 3 68.39 4.9
    5 -10 -3 74.29 5.6
    -5 -10 3 70.59 5.2
    -5 10 -3 63.69 6
    -5 -10 3 70.49 5.9
    -5 -10 3 81.79 6.1
    5 -10 -3 74.89 6.8
    5 -10 -3 67.29 6.9
    5 -10 -3 80.29 6.6
    5 -10 -3 66.09 7
    -5 10 -3 78.69 7.1
    -5 -10 3 70.99 6.4
    -5 10 -3 62.59 6.6
    6 -10 3 54.39 5.8
    -6 -10 -3 45.7 4.7
    -6 10 3 37.7 5.5
    -6 -10 -3 41 5.8
    6 -10 3 45.3 6.6
    6 -10 3 48.5 5.3
    -6 10 3 42.6 6.2
    -6 10 3 61.09 6.8
    6 -10 3 47.4 5.7
    6 -10 3 40.5 6.6
    6 -10 3 49.6 6.7
    6 -10 -3 60.09 6.6
    -6 -10 3 51.09 5.7
    6 -10 -3 56.79 5.3
    -6 -10 3 54.59 6
    6 -10 -3 46 6.6
    -6 -10 3 57.09 5.6
    6 -10 -3 39.9 6.6
    -6 10 -3 47.6 5.7
    6 -10 -3 52.69 6.1
    -6 10 -3 53.09 6.2
    -6 10 -3 54.39 6.7
    7 -10 3 65.79 8.5
    7 -10 3 77.89 8.7
    7 -10 3 67.89 7.2
    -7 -10 -3 95.59 8.8
    7 -10 3 72.89 7.2
    7 -10 3 85.19 8.8
    -7 10 3 71.09 7.1
    7 10 -3 85.99 7.9
    -7 10 3 91.59 8.9
    -7 10 3 70.29 8
    -7 -10 3 79.99 7.7
    -7 10 -3 81.49 8.5
    7 -10 -3 94.29 8.6
    -7 10 -3 98.49 9.1
    7 -10 -3 75.19 7.6
    7 -10 -3 74.09 8.7
    -7 10 -3 71.99 7.3
    7 -10 -3 70.69 8.5
    0 -11 -3 41.8 3.9
    0 -11 -3 43.5 3.9
    0 -11 3 48.2 2.8
    0 -11 -3 47.7 4
    0 -11 3 60.99 4.2
    0 -11 -3 53.09 3.2
    0 -11 3 38.8 3.7
    0 -11 -3 46.1 3.6
    0 -11 -3 45.7 4.1
    0 11 3 47.8 3.1
    0 -11 3 49.1 4.1
    0 -11 3 43.7 3.9
    0 -11 3 47.6 4.2
    0 -11 3 41.6 4.1
    0 -11 3 51.89 3.9
    0 11 3 50.49 3
    0 -11 -3 47.5 4.4
    1 -11 3 586.34 17.3
    1 -11 3 597.54 17.4
    1 -11 3 593.84 17.3
    1 -11 3 596.44 16.3
    -1 -11 -3 558.04 17.2
    -1 -11 -3 606.74 17
    -1 -11 -3 592.24 14.6
    -1 11 3 588.24 16.4
    1 -11 3 564.24 16.4
    -1 -11 -3 568.34 17.4
    1 -11 3 567.04 15.9
    -1 -11 -3 579.14 17.1
    -1 -11 -3 616.74 17.1
    1 -11 3 604.94 17.7
    1 -11 3 571.14 17.4
    -1 11 3 572.44 16.3
    -1 -11 -3 583.84 16.2
    -1 -11 3 602.64 16.8
    1 -11 -3 578.24 16.5
    1 -11 -3 578.94 17.3
    1 11 3 571.84 15.2
    -1 -11 3 588.84 17.2
    1 -11 -3 577.74 16.6
    -1 -11 3 577.94 17.1
    -1 -11 3 586.94 16.4
    1 11 3 591.84 14.9
    -1 -11 3 587.44 16.7
    1 -11 -3 554.94 17.7
    -1 -11 3 587.14 15.4
    1 -11 -3 582.04 17.5
    -1 11 -3 585.34 16.7
    -1 -11 3 572.54 14.3
    -1 -11 3 597.34 17.4
    -1 11 -3 591.54 16.3
    1 -11 -3 580.14 17.2
    -1 -11 3 584.44 17.4
    1 -11 -3 563.34 16.4
    2 -11 3 33.2 4.1
    -2 11 3 28.3 3.4
    2 -11 3 35.8 4.2
    2 -11 3 29.1 3.2
    -2 -11 -3 31.1 2.2
    -2 11 3 32.6 3.4
    -2 -11 -3 29.2 2.5
    -2 -11 -3 35.5 3.8
    2 -11 3 35.9 4
    2 -11 3 26.9 3.9
    2 -11 3 32.5 2.6
    -2 -11 -3 38.1 4.3
    2 -11 3 32.7 2.9
    -2 -11 -3 23.6 3.5
    2 -11 3 33.5 3.9
    2 -11 -3 28.5 4.2
    2 11 3 30.7 1.3
    -2 -11 3 25 3.3
    -2 -11 3 27 3.7
    2 -11 -3 28.4 3.6
    2 -11 -3 35.2 4
    -2 -11 3 23.6 3.8
    -2 11 -3 30 2.4
    -2 11 -3 28.8 3.4
    2 11 3 31.9 1.4
    2 -11 -3 27.6 3.8
    -2 11 -3 25.4 3.3
    -2 -11 3 31 2
    2 -11 -3 30.2 3.5
    -2 -11 3 32 2.9
    2 11 3 34 2
    -2 -11 3 30.5 3
    2 -11 -3 30.1 3
    -2 -11 3 26.9 3.3
    -2 -11 3 34.6 3.5
    -3 11 3 181.68 7.8
    -3 -11 -3 190.38 5.6
    -3 -11 -3 176.38 8.2
    -3 -11 -3 178.38 5.5
    3 -11 3 182.18 8.2
    3 -11 3 185.98 8.7
    3 -11 3 186.78 9.3
    3 -11 3 188.08 6.5
    -3 -11 -3 193.58 7.6
    -3 -11 -3 193.98 9
    -3 11 3 179.88 8.6
    3 -11 3 182.78 8.7
    -3 -11 -3 202.38 8
    3 -11 3 193.38 8.3
    3 -11 -3 180.78 9.3
    3 -11 -3 184.98 8.8
    -3 -11 3 191.38 8.4
    3 -11 -3 180.18 8.3
    -3 -11 3 174.68 8.1
    -3 -11 3 188.08 8.7
    -3 -11 3 194.18 6.8
    3 11 3 182.88 5.2
    -3 11 -3 195.68 8.3
    3 -11 -3 187.98 8.6
    3 11 3 190.08 5.3
    -3 11 -3 188.18 8.4
    -3 -11 3 174.28 7.3
    3 -11 -3 192.38 6.7
    3 -11 -3 200.48 9
    -3 -11 3 186.58 8.4
    -3 -11 3 205.88 6.1
    -3 -11 3 191.68 6.3
    -4 -11 -3 30.1 3.8
    -4 -11 -3 22.7 3.9
    -4 11 3 22.3 4
    -4 -11 -3 22.2 3.1
    4 -11 3 23.7 4.2
    -4 -11 -3 24.9 4.5
    4 -11 3 21.6 4.2
    4 -11 3 19.4 4.1
    4 -11 3 26.3 4
    -4 11 3 19.7 4
    4 -11 3 23.4 4.8
    -4 11 -3 23.1 3.2
    4 11 3 20.8 2.5
    4 -11 -3 22.1 4.1
    4 -11 -3 21.9 3.8
    -4 -11 3 20.1 3.8
    -4 -11 3 24.3 4.6
    4 -11 -3 16.5 4
    -4 11 -3 28.4 4.5
    -4 -11 3 20.8 4.1
    4 -11 -3 24.4 2.4
    -4 -11 3 26.4 3.4
    -4 11 -3 21.3 3.8
    -4 11 -3 24.2 4.5
    4 -11 -3 17.7 4.9
    4 -11 -3 12.8 3.9
    -4 -11 3 19.5 2.1
    -4 -11 3 16.5 3.5
    -5 11 3 332.07 13.6
    -5 -11 -3 345.77 13.8
    5 -11 3 323.57 14.3
    5 -11 3 309.47 12.1
    -5 11 3 336.47 13.8
    -5 -11 -3 332.67 12.4
    -5 -11 -3 328.47 11.7
    5 -11 3 310.37 13.3
    5 -11 3 326.97 13
    -5 11 3 297.67 12.2
    -5 -11 -3 323.57 11.5
    5 -11 3 318.97 13
    5 -11 -3 341.47 13.4
    -5 11 -3 336.87 13.7
    5 -11 -3 334.87 14.5
    5 -11 -3 322.97 12.5
    -5 -11 3 328.17 11.3
    -5 -11 3 313.57 12.5
    -5 11 -3 319.77 12.5
    -5 -11 3 308.27 12.9
    -5 11 -3 331.17 13.7
    5 -11 -3 344.77 13.2
    5 -11 -3 340.07 14.1
    -5 -11 3 314.17 12.3
    6 -11 3 4.6 3.9
    -6 -11 -3 5.6 4.7
    6 -11 3 10.7 4
    6 -11 3 10 3.9
    -6 11 3 10.5 4.1
    6 -11 3 5.9 4.7
    6 -11 3 2.8 4.1
    -6 -11 -3 5.4 4
    -6 11 3 15.5 4.7
    6 -11 3 5.5 4.3
    -6 11 3 10.5 4.6
    6 -11 -3 2.1 3.6
    6 -11 -3 9 3.6
    -6 11 -3 12.1 3.9
    -6 -11 3 3.3 3.5
    -6 11 -3 6.7 4.2
    6 -11 -3 7.6 4
    -6 11 -3 12 4.6
    -6 -11 3 7.5 3.3
    6 -11 -3 4.4 4.8
    6 -11 -3 15.6 5.1
    -6 -11 3 10 4
    7 -11 3 37.5 6.9
    7 -11 3 43.5 6.2
    -7 11 3 39.4 6.7
    7 -11 3 32 7
    -7 -11 -3 43.2 6.6
    7 -11 3 27 5.6
    -7 11 3 33.8 5.9
    -7 11 3 33.9 6.3
    7 -11 3 45.8 7
    7 -11 -3 45.3 6.2
    -7 11 -3 40.8 6.9
    7 -11 -3 33.8 6.9
    7 -11 -3 38.1 6.8
    7 -11 -3 38.8 6.1
    7 -11 -3 29.4 7.1
    -7 11 -3 41.1 6.2
    -7 11 -3 34.3 6.5
    0 -12 -3 44.8 4.5
    0 -12 -3 49.2 4.3
    0 -12 -3 49.5 3.3
    0 -12 3 49.9 4.6
    0 -12 -3 44.9 4.4
    0 -12 3 50.09 4.5
    0 -12 3 54.59 4.5
    0 -12 3 53.19 4.5
    0 -12 -3 57.99 4.2
    0 -12 3 50.19 3
    0 -12 -3 59.89 5
    0 -12 3 46.4 4.2
    0 12 3 50.39 3.4
    0 -12 3 49.4 4.2
    0 12 3 47.3 3.1
    0 -12 -3 48 4.2
    0 -12 3 44.4 4.5
    -1 -12 -3 42.9 4.1
    1 -12 3 51.09 4.6
    -1 12 3 51.09 3.8
    1 -12 3 41.2 3.6
    1 -12 3 51.29 4.5
    1 -12 3 45 4.4
    -1 -12 -3 52.99 4.6
    1 -12 3 44.5 4.5
    -1 12 3 49.8 3.7
    -1 -12 -3 48.5 4.2
    -1 -12 -3 49.8 4.7
    -1 -12 -3 41 4.2
    -1 -12 -3 49.9 3.5
    1 -12 3 47.9 3.3
    1 -12 3 40.4 4.3
    1 -12 3 42.6 3.7
    -1 -12 -3 41.5 2.2
    -1 -12 3 49.3 4.5
    -1 -12 3 49.3 3.9
    1 -12 -3 44.2 4.3
    -1 -12 3 41.8 3.8
    1 -12 -3 42.3 4
    1 -12 -3 46.7 3.9
    -1 -12 3 43.4 2.8
    1 12 3 45.5 2.8
    -1 -12 3 49.7 4.4
    -1 -12 3 51.99 3.9
    1 -12 -3 44.6 4.8
    1 12 3 46.3 2.5
    -1 -12 3 43.6 1.9
    -1 12 -3 48.1 3.6
    1 -12 -3 43.9 4.5
    -1 -12 3 53.49 4.5
    -1 -12 3 45.7 4.5
    -1 12 -3 47.1 4
    1 -12 -3 47.8 4.6
    1 -12 -3 43.9 3.8
    -2 12 3 38.9 4
    -2 -12 -3 41.9 3.1
    2 -12 3 39.5 4.6
    2 -12 3 41.7 3.1
    2 -12 3 31.8 4.3
    -2 -12 -3 44.5 4.8
    2 -12 3 44.1 4.7
    -2 -12 -3 42.9 4.5
    -2 12 3 47 4
    2 -12 3 43.1 3.5
    2 -12 3 43.1 4.4
    -2 -12 -3 44.4 4.2
    -2 -12 -3 45.7 2.7
    2 -12 3 48.1 5
    2 -12 3 43 4
    -2 -12 3 44.5 4.6
    2 -12 -3 39.8 4.2
    2 -12 -3 43 3.6
    2 -12 -3 38.3 4.8
    -2 -12 3 43.1 2.3
    -2 -12 3 45.8 3.8
    2 -12 -3 52.29 4.9
    2 12 3 43.8 2.5
    2 -12 -3 41.7 4.2
    -2 12 -3 37.5 3.9
    -2 -12 3 46.1 4.9
    -2 -12 3 43.5 3.4
    -2 12 -3 41.5 4.2
    -2 -12 3 37.9 3.6
    2 -12 -3 42.9 4.6
    -2 -12 3 44.3 4.1
    -2 -12 3 40 4.4
    -3 -12 -3 30.9 3.8
    3 -12 3 43.3 5
    -3 -12 -3 33.3 2.3
    -3 -12 -3 35.3 4.4
    -3 -12 -3 37.3 2.3
    3 -12 3 36 4.4
    3 -12 3 29.2 4.7
    3 -12 3 38 3.2
    -3 12 3 30.2 4.1
    -3 12 3 30.4 4
    -3 -12 -3 33.5 4.7
    3 -12 3 35.4 4.7
    -3 -12 -3 35.1 3.6
    3 -12 3 31.9 4.1
    -3 12 -3 31.6 4.4
    -3 -12 3 38.7 4.6
    3 -12 -3 37.3 3.2
    -3 -12 3 35.4 2.8
    3 -12 -3 35.7 4.7
    -3 -12 3 37.5 4.5
    -3 -12 3 37 4.9
    3 -12 -3 23.1 4.2
    -3 12 -3 35.5 4.3
    3 -12 -3 35.2 4.5
    -3 -12 3 34.5 3.1
    3 -12 -3 28 4.8
    3 -12 -3 39.5 4.6
    -3 -12 3 31.5 3.6
    3 12 3 34.7 1.9
    4 -12 3 51.19 5.7
    -4 -12 -3 47.3 4.7
    4 -12 3 47.2 6.2
    -4 -12 -3 45.9 4.4
    4 -12 3 53.39 5.7
    -4 -12 -3 46.6 5.8
    -4 12 3 45.5 5.4
    4 -12 3 47.8 5
    -4 12 3 50.89 4.9
    4 -12 3 57.49 6
    -4 -12 -3 49.9 5.2
    -4 -12 3 57.39 5.9
    4 -12 -3 47.8 5.7
    4 -12 -3 62.39 5.6
    -4 -12 3 47.3 5.1
    4 -12 -3 44.1 5.5
    -4 12 -3 50.29 5.8
    4 -12 -3 48.5 5.6
    -4 -12 3 51.09 4.5
    4 -12 -3 50.49 6.2
    -4 -12 3 46.1 5.4
    -4 12 -3 54.59 5.8
    -4 -12 3 55.19 6.1
    -4 12 -3 41.6 4.9
    -4 12 -3 52.29 4.5
    5 -12 3 13.6 4.4
    -5 -12 -3 19.7 3.5
    -5 -12 -3 21.1 3.6
    -5 -12 -3 18.9 3.9
    5 -12 3 15.3 4.3
    5 -12 3 15.1 5
    -5 -12 -3 12.4 4.5
    5 -12 3 11.3 3.6
    5 -12 3 24.9 4.9
    -5 12 3 25.5 4.6
    -5 12 3 12.4 4.5
    -5 12 3 13.8 4.3
    -5 12 -3 18.4 4.2
    -5 12 -3 14.8 4.6
    -5 -12 3 10.3 3.4
    5 -12 -3 21.4 4.9
    -5 -12 3 19.6 4
    -5 -12 3 20.2 4.2
    -5 -12 3 15.6 3.6
    5 -12 -3 11.5 4.9
    -5 12 -3 15 4.4
    5 -12 -3 22.8 4.8
    5 -12 -3 14.6 4
    5 -12 -3 21.5 4.6
    6 -12 3 40.5 6
    -6 -12 -3 36.6 6.1
    6 -12 3 49.2 5.9
    -6 12 3 29.8 6
    -6 12 3 41 6.1
    -6 12 3 43.6 6
    6 -12 3 33.4 6
    6 -12 3 29.1 6
    6 -12 3 45.9 6
    6 -12 3 30.6 6.6
    -6 12 -3 43.5 5.8
    -6 -12 3 40.6 5.6
    -6 -12 3 38.1 5.4
    6 -12 -3 34.7 4.8
    6 -12 -3 37.7 7.3
    -6 12 -3 38.2 6.2
    6 -12 -3 32.5 6
    6 -12 -3 38 5.7
    -6 12 -3 39.2 6.4
    6 -12 -3 33.2 5.8
    7 -12 3 41.5 7.2
    7 -12 3 39.5 7.2
    7 -12 3 46.9 6.5
    -7 12 3 55.29 7.7
    7 -12 3 46.1 6.1
    7 -12 3 31.3 7.3
    -7 12 3 48.7 7.3
    -7 12 3 56.19 7
    -7 -12 -3 54.89 7.4
    7 -12 -3 55.19 7.2
    -7 12 -3 48.6 7.2
    7 -12 -3 42.5 7.2
    7 -12 -3 30.3 7.1
    -7 12 -3 49.8 7.6
    7 -12 -3 41.8 7.7
    -7 12 -3 60.59 7.1
    7 -12 -3 51.89 6.8
    -7 -12 3 45.3 5.8
    0 -13 -3 21.5 3.5
    0 -13 -3 26.8 3.4
    0 -13 3 18.3 3.5
    0 -13 -3 21.6 3.5
    0 -13 3 17 3.1
    0 13 3 19 2.3
    0 -13 -3 29.1 3.9
    0 -13 3 23.2 3.4
    0 -13 -3 20.3 3.6
    0 -13 3 23.7 3.8
    0 -13 -3 20.7 1.6
    0 -13 -3 26.2 2.7
    0 -13 3 16.7 3.1
    0 -13 3 24.3 3.4
    0 -13 3 21.6 3.6
    0 -13 -3 22 3.4
    0 13 3 20.3 2.6
    -1 -13 -3 576.54 17.6
    1 -13 3 584.24 18
    -1 -13 -3 598.84 17.7
    -1 -13 -3 583.84 14.7
    -1 -13 -3 590.74 17.8
    1 -13 3 550.94 17.8
    -1 13 3 553.74 16.6
    1 -13 3 563.64 18.1
    1 -13 3 576.94 17.9
    1 -13 3 562.34 16.6
    -1 13 3 578.24 16.6
    -1 -13 -3 590.24 18.1
    1 -13 3 569.04 16
    -1 -13 -3 585.34 18
    1 -13 3 577.24 16.9
    1 -13 3 563.74 17.8
    -1 -13 -3 583.04 16.6
    -1 13 -3 573.24 17.1
    1 13 3 580.14 14.9
    1 -13 -3 595.54 18.3
    -1 13 -3 579.24 16.4
    1 -13 -3 560.24 17
    -1 -13 3 605.24 17.2
    -1 -13 3 573.24 17.7
    1 -13 -3 597.74 18
    1 13 3 595.34 15.7
    -1 -13 3 582.74 17.7
    1 -13 -3 583.54 17.7
    1 -13 -3 581.34 16.9
    1 -13 -3 573.24 17.9
    -1 -13 3 555.04 15.4
    -1 -13 3 590.74 17.2
    1 -13 -3 593.44 18.5
    -1 -13 3 594.54 17
    -1 -13 3 573.94 17.9
    -1 -13 3 602.64 18.1
    1 -13 -3 587.64 17
    -2 -13 -3 251.97 7.8
    2 -13 3 262.07 9.3
    2 -13 3 272.97 10.5
    2 -13 3 273.17 10.6
    2 -13 3 254.77 10.7
    2 -13 3 257.57 8.5
    -2 13 3 249.08 9.6
    2 -13 3 255.67 10.9
    -2 13 3 264.17 9.7
    -2 -13 -3 256.07 10.1
    2 -13 3 254.47 9
    -2 -13 -3 250.97 8.5
    -2 -13 -3 251.07 10.7
    2 -13 3 265.57 10.6
    -2 -13 -3 247.38 9.9
    -2 -13 -3 262.87 9.9
    -2 -13 3 253.87 10.7
    2 -13 -3 252.87 11.1
    -2 -13 3 253.67 10.3
    2 -13 -3 262.17 10.5
    2 -13 -3 227.98 10.2
    -2 -13 3 251.57 8.9
    2 -13 -3 238.88 10.4
    -2 13 -3 237.88 9.4
    2 -13 -3 252.47 10.1
    -2 -13 3 257.27 10.3
    -2 -13 3 266.57 9.2
    -2 13 -3 249.97 9.7
    2 13 3 251.57 7.6
    2 -13 -3 252.57 9
    -2 -13 3 255.07 9.3
    3 -13 3 38.4 4.6
    -3 -13 -3 38.8 4.2
    3 -13 3 43.1 5.3
    3 -13 3 32.8 4.7
    3 -13 3 41.1 5.1
    -3 13 3 32.7 4.2
    3 -13 3 32.7 5.6
    3 -13 3 32.6 3.1
    -3 -13 -3 30.8 4.9
    -3 13 3 33 4.5
    -3 -13 -3 38 4.2
    -3 -13 -3 36.1 2.6
    3 -13 3 25.6 4.2
    -3 -13 -3 31.6 4.5
    -3 13 -3 38.9 4.3
    3 -13 -3 39.1 5
    -3 -13 3 35.8 3.4
    -3 -13 3 35 3
    3 -13 -3 38.7 4.9
    -3 -13 3 32.2 3.6
    3 -13 -3 36.3 3.4
    -3 13 -3 38.3 4.7
    3 -13 -3 31.7 4.5
    3 -13 -3 36.7 4.8
    -3 -13 3 36.7 4.8
    -3 -13 3 32.6 4.5
    -3 -13 3 41.2 5.3
    3 -13 -3 38.5 5.6
    -4 -13 -3 28.5 5.1
    4 -13 3 30.4 5.1
    4 -13 3 29 5.6
    -4 -13 -3 36.8 4
    -4 -13 -3 30.5 4.3
    4 -13 3 29 4.5
    -4 13 3 26.1 4.7
    4 -13 3 29.6 5
    4 -13 3 32.3 4.8
    -4 -13 -3 20.8 4.2
    -4 13 3 31.2 4.6
    -4 13 -3 36.3 4.8
    -4 -13 3 34.3 5.5
    -4 -13 3 35.5 4.9
    -4 -13 3 43 4.2
    4 -13 -3 37.4 5.2
    -4 13 -3 28.9 5.1
    -4 13 -3 31.9 4.9
    4 -13 -3 26.4 5.2
    4 -13 -3 35 5.3
    -4 -13 3 32.8 4.7
    4 -13 -3 46 5.8
    -4 13 -3 26.9 3.7
    4 -13 -3 36.5 4.9
    -5 13 3 11.8 4.3
    5 -13 3 11.1 5.3
    -5 -13 -3 10.5 3.3
    -5 13 3 8.6 3.1
    5 -13 3 14.5 4.4
    5 -13 3 16 4.6
    5 -13 3 8.6 4
    -5 -13 -3 10 3.7
    -5 -13 -3 10.4 4.5
    5 -13 3 8.4 3.6
    -5 -13 -3 6.9 2.7
    -5 13 3 14.5 4.6
    5 -13 -3 16.5 5.3
    -5 13 -3 13.3 4
    -5 13 -3 10.4 4.2
    5 -13 -3 7.1 4.3
    5 -13 -3 9.2 3.5
    -5 13 -3 7.8 3.7
    5 -13 -3 10.8 4.1
    -5 -13 3 7.5 4.1
    -5 -13 3 10 3.8
    5 -13 -3 9.3 4.4
    6 -13 3 38.1 6.1
    6 -13 3 37 6.8
    -6 13 3 26.1 5.7
    6 -13 3 27.3 5.3
    -6 -13 -3 36.8 6.3
    6 -13 3 32.6 6.3
    -6 13 3 36 6.2
    -6 -13 -3 26.4 4.9
    -6 13 3 27.2 5.5
    6 -13 3 32.6 5.4
    6 -13 3 30.1 6.5
    6 -13 -3 34.8 6
    6 -13 -3 43.7 6.2
    6 -13 -3 32 5.3
    6 -13 -3 37.6 7.1
    -6 13 -3 33.8 5.5
    6 -13 -3 30.9 6.3
    6 -13 -3 42.2 6.6
    -6 -13 3 39.9 5.8
    -6 -13 3 34.7 5.7
    -6 13 -3 39.1 6.5
    -6 13 -3 30.6 6
    0 -14 -3 469.75 14.2
    0 -14 -3 532.55 16.5
    0 -14 -3 531.25 16.5
    0 -14 -3 514.55 15.9
    0 14 3 503.95 14.2
    0 -14 -3 517.35 12.6
    0 -14 -3 475.85 16.7
    0 -14 -3 511.85 15.9
    0 -14 3 510.95 16.1
    0 14 3 512.45 14.7
    0 -14 3 524.25 16
    0 -14 3 505.25 16.4
    0 -14 3 520.15 16.7
    0 -14 3 494.45 16.6
    0 -14 3 508.95 15.9
    0 -14 -3 498.95 16.1
    0 -14 3 499.25 15.9
    1 -14 3 338.67 10.6
    1 -14 3 357.66 13.1
    -1 -14 -3 346.97 12.4
    -1 14 3 338.57 11.4
    1 -14 3 354.06 12.6
    -1 -14 -3 339.27 12.2
    -1 -14 -3 350.96 12.7
    -1 14 3 344.57 11.3
    1 -14 3 355.66 11.7
    -1 -14 -3 335.27 12.7
    -1 -14 -3 346.87 12.4
    1 -14 3 350.46 12.7
    1 -14 3 348.07 11.9
    -1 -14 -3 344.17 9.4
    1 -14 3 345.87 12.8
    -1 -14 -3 361.06 11.5
    1 -14 3 341.77 13
    -1 -14 3 356.26 11.9
    1 -14 -3 349.27 11.9
    1 -14 -3 368.96 12.7
    1 14 3 349.67 10.4
    -1 -14 3 351.36 12.6
    1 14 3 346.47 9.5
    1 -14 -3 328.87 10.3
    1 -14 -3 350.66 12.8
    -1 -14 3 356.36 11.9
    1 -14 -3 345.97 11.6
    -1 14 -3 346.47 11.8
    -1 -14 3 349.96 12.8
    1 -14 -3 354.16 13.1
    -1 -14 3 341.07 11.9
    1 -14 -3 335.47 13.2
    1 -14 -3 328.27 12.6
    -1 -14 3 355.76 12.6
    1 -14 -3 353.66 11.9
    -1 -14 3 359.66 12.8
    -2 -14 -3 315.77 12.5
    2 -14 3 291.87 12.3
    -2 -14 -3 309.97 10.1
    2 -14 3 316.87 12.3
    -2 -14 -3 299.27 9.4
    -2 -14 -3 326.97 12.2
    2 -14 3 323.87 10.2
    2 -14 3 329.17 10.8
    2 -14 3 327.87 12.2
    -2 -14 -3 331.27 11.7
    -2 14 3 328.77 11.5
    2 -14 3 302.87 12.1
    2 -14 3 296.47 12.4
    2 -14 3 319.67 10.8
    -2 14 3 312.27 11.2
    -2 -14 -3 312.37 12
    -2 -14 3 322.37 11
    2 -14 -3 300.47 12.8
    2 -14 -3 305.17 12.2
    2 -14 -3 297.67 10.6
    -2 -14 3 324.37 10.9
    -2 14 -3 305.57 11.2
    -2 -14 3 309.07 12.1
    -2 14 -3 319.97 11.4
    2 -14 -3 317.47 12.2
    -2 -14 3 301.77 10.6
    2 14 3 324.17 9.2
    2 -14 -3 320.77 12.3
    -2 -14 3 324.47 12.1
    2 -14 -3 313.17 11.7
    -2 -14 3 311.87 12.4
    3 -14 3 282.47 11.5
    3 -14 3 278.77 11.9
    3 -14 3 283.67 9.3
    3 -14 3 261.57 12.2
    -3 -14 -3 294.77 12.3
    -3 14 3 269.07 11
    3 -14 3 286.37 10.8
    3 -14 3 271.77 11.8
    -3 -14 -3 266.77 10.6
    3 -14 3 274.87 11.3
    -3 -14 -3 263.87 10.2
    -3 14 3 279.67 10.9
    -3 -14 -3 261.97 11.2
    3 -14 -3 262.57 11.5
    3 -14 -3 266.77 9.2
    -3 -14 3 283.37 11.9
    3 -14 -3 264.07 12.4
    -3 -14 3 268.57 10
    -3 -14 3 270.57 9
    -3 -14 3 285.87 11.5
    3 -14 -3 281.37 11.8
    -3 14 -3 263.47 10.9
    3 -14 -3 254.27 11.2
    -3 -14 3 260.77 11.2
    -3 14 -3 272.77 11.3
    -3 -14 3 273.17 9.4
    3 -14 -3 259.57 11.3
    4 -14 3 3.2 3.7
    -4 -14 -3 4 2.5
    4 -14 3 -1.5 3.8
    4 -14 3 0.6 4
    -4 14 3 0.5 3.6
    -4 -14 -3 -1 3.7
    4 -14 3 1.6 3.1
    -4 -14 -3 4.3 3.1
    4 -14 3 6.4 3.2
    -4 -14 -3 2.7 3.2
    -4 14 3 1.5 3.1
    4 -14 -3 6.6 3.4
    4 -14 -3 2.7 4
    4 -14 -3 -1.6 3.2
    -4 -14 3 -5.4 3.3
    -4 14 -3 1.1 2.5
    4 -14 -3 4.4 3
    -4 -14 3 2.3 3.2
    4 -14 -3 -1.8 3.7
    -4 -14 3 1.4 2.4
    -4 14 -3 -0.1 3
    -4 -14 3 1.8 2.5
    -4 14 -3 -2.4 3.1
    5 -14 3 0.8 3.3
    5 -14 3 -1.5 3.8
    -5 14 3 3.8 4.6
    5 -14 3 -4.8 4.3
    5 -14 3 -2.2 2.9
    5 -14 3 -0.5 3.6
    5 -14 3 1.1 3.4
    -5 -14 -3 -3.9 2.9
    -5 14 3 -2 3.3
    -5 -14 -3 3.4 3.9
    -5 -14 -3 -2.1 2.8
    5 -14 -3 1 3.7
    -5 -14 3 2.9 3.4
    5 -14 -3 -2.3 3.3
    -5 14 -3 -3.2 3.7
    -5 14 -3 1.5 3.5
    5 -14 -3 -4 3.4
    -5 14 -3 -4 3.4
    -5 -14 3 5 3.5
    5 -14 -3 1 3.9
    5 -14 -3 -3.4 4.1
    6 -14 3 11.8 4.8
    6 -14 3 12.8 4.7
    -6 14 3 10.7 4.8
    6 -14 3 8.8 4.4
    -6 -14 -3 12.6 4.1
    6 -14 3 10.8 5.1
    6 -14 3 16.9 5.2
    -6 14 3 11.4 3.8
    6 -14 3 10.7 5.5
    -6 -14 -3 10 4.9
    -6 14 3 9.4 5.2
    6 -14 -3 15.4 4.3
    6 -14 -3 8.2 5.2
    -6 -14 3 8.2 4
    -6 14 -3 23.9 5.7
    6 -14 -3 21 5.4
    6 -14 -3 9.2 4.5
    6 -14 -3 15.1 4.8
    6 -14 -3 15.5 5.9
    -6 14 -3 8.8 4.4
    -6 14 -3 14.9 5.3
    -6 -14 3 13.5 4.4
    0 15 3 310.67 10.5
    0 15 -3 319.27 11.1
    0 -15 3 330.87 12.1
    0 -15 -3 333.67 12.4
    0 -15 3 337.97 11.9
    0 -15 -3 331.57 12.4
    0 15 3 323.37 10
    0 -15 -3 331.07 12.7
    0 -15 3 317.87 11.9
    0 -15 3 289.67 12.2
    0 -15 3 321.37 12.6
    0 -15 -3 335.87 11.8
    0 -15 -3 320.07 12.3
    0 -15 -3 337.27 10.3
    0 -15 -3 331.67 12
    0 -15 3 326.37 11.9
    -1 -15 -3 44.3 5.2
    -1 -15 -3 40.1 4.7
    1 -15 3 54.49 5.4
    1 -15 3 51.79 4.7
    1 -15 3 43.2 5.1
    -1 15 3 56.39 4.5
    -1 15 3 47 4.1
    1 -15 3 55.79 4.8
    1 -15 3 45.7 5.3
    -1 -15 -3 45.6 5
    -1 -15 -3 50.19 4.4
    -1 -15 -3 52.69 5.4
    1 -15 3 43.1 5.1
    1 -15 3 49.99 5.4
    -1 -15 -3 52.89 5.1
    1 -15 -3 52.49 4.8
    1 15 3 50.49 3.2
    1 -15 -3 54.09 4.5
    1 -15 -3 52.99 5.9
    -1 -15 3 49.7 4.6
    -1 -15 3 50.19 5.2
    -1 -15 3 50.69 5
    1 -15 -3 48.1 5.1
    1 -15 -3 48.2 5.5
    1 -15 -3 58.29 3.5
    -1 -15 3 55.89 5.7
    1 -15 -3 55.59 5.1
    1 -15 -3 64.19 5.8
    1 15 3 57.79 3.8
    -1 15 -3 49.8 4.6
    1 -15 -3 55.89 5.2
    -1 -15 3 49.4 5.1
    -1 -15 3 50.59 5.4
    -1 -15 3 48.2 4.6
    2 -15 3 170.98 7
    -2 -15 -3 178.18 7.1
    2 -15 3 169.28 7.6
    -2 -15 -3 176.08 8.9
    -2 -15 -3 170.78 8.8
    2 -15 3 185.38 9.5
    -2 -15 -3 172.98 8.8
    -2 -15 -3 177.98 6.4
    2 -15 3 171.48 7.4
    -2 -15 -3 168.38 8.4
    -2 15 3 169.38 8.1
    2 -15 3 154.78 9.1
    2 -15 3 159.38 8.9
    2 -15 3 189.18 9.3
    -2 15 3 185.38 8.2
    2 -15 3 180.58 9
    2 15 3 182.08 6.2
    -2 -15 3 176.28 7.5
    -2 15 -3 175.98 8.3
    2 -15 -3 171.18 9
    -2 -15 3 185.98 9.2
    2 -15 -3 173.28 9.1
    2 -15 -3 162.48 8.4
    -2 -15 3 179.58 7.7
    2 -15 -3 173.68 9.6
    -2 15 -3 173.18 7.8
    2 -15 -3 171.18 7.6
    2 -15 -3 182.28 9.2
    -2 -15 3 176.78 7.8
    -2 -15 3 176.78 9.3
    -2 -15 3 170.38 8.8
    2 -15 -3 178.18 7.3
    -3 -15 -3 103.39 7.1
    3 -15 3 111.69 6.5
    3 -15 3 131.09 8
    3 -15 3 123.09 8.3
    3 -15 3 114.39 8.5
    3 -15 3 111.99 7.9
    -3 -15 -3 120.99 8.2
    3 -15 3 101.79 7.4
    -3 15 3 125.09 7.8
    -3 -15 -3 121.59 7.7
    -3 -15 -3 113.89 6.6
    -3 15 3 110.39 7
    3 -15 3 111.29 5.7
    -3 15 -3 121.09 7.3
    -3 -15 3 118.99 6.5
    3 -15 -3 121.49 7.9
    -3 15 -3 131.19 7.4
    -3 -15 3 121.09 5.9
    3 -15 -3 120.29 5.8
    -3 -15 3 122.29 8.3
    -3 -15 3 128.39 7.8
    3 -15 -3 131.29 8.2
    3 -15 -3 97.29 7.2
    -3 -15 3 108.09 6
    3 -15 -3 119.79 7.9
    -3 -15 3 119.49 7.7
    3 -15 -3 103.99 8.4
    -4 -15 -3 130.19 8.2
    4 -15 3 126.19 8.6
    -4 -15 -3 132.49 7.8
    4 -15 3 113.99 9.3
    -4 -15 -3 131.49 9
    -4 15 3 123.79 8.2
    4 -15 3 129.79 8.1
    4 -15 3 119.19 8.2
    -4 -15 -3 126.09 6.8
    -4 15 3 139.29 8.2
    4 -15 3 115.59 8.5
    4 -15 3 122.79 8.1
    -4 15 -3 127.99 7
    -4 -15 3 143.89 9.3
    4 -15 -3 121.89 8.4
    -4 -15 3 124.79 8.1
    -4 -15 3 127.59 8.1
    4 -15 -3 110.09 8.4
    -4 15 -3 127.09 7.9
    4 -15 -3 122.79 8.6
    -4 15 -3 114.19 8.1
    4 -15 -3 126.49 9.7
    4 -15 -3 124.59 7.6
    4 -15 -3 124.49 8.2
    -5 15 3 99.69 8.1
    5 -15 3 107.29 9
    5 -15 3 103.39 7.8
    -5 -15 -3 95.09 7
    -5 15 3 95.89 8.5
    5 -15 3 86.79 8.1
    -5 -15 -3 85.89 7.6
    -5 -15 -3 85.79 8.5
    5 -15 3 76.99 8.1
    5 -15 3 87.69 9.2
    5 -15 3 94.19 7.7
    5 -15 -3 87.19 8.5
    -5 -15 3 103.09 8.3
    5 -15 -3 99.89 7.7
    -5 -15 3 81.69 7.5
    5 -15 -3 102.69 8.5
    5 -15 -3 86.59 7.7
    5 -15 -3 91.29 8.2
    -5 15 -3 89.29 8.5
    5 -15 -3 87.39 9
    -5 15 -3 80.79 8.3
    -5 15 -3 102.59 8.3
    6 -15 3 5.9 4.8
    -6 15 3 8.4 4.7
    6 -15 3 2.2 4.2
    6 -15 3 0.2 5.4
    -6 -15 -3 6.9 5
    6 -15 3 2.9 4.4
    6 -15 3 6.9 4.7
    -6 15 3 2 4.5
    6 -15 3 4.9 5.6
    -6 15 3 -1.8 4.4
    6 -15 -3 8.1 4.7
    6 -15 -3 10.7 4.7
    6 -15 -3 4.5 5.1
    6 -15 -3 -0.1 4.1
    -6 15 -3 6.6 4.5
    6 -15 -3 6.2 5.7
    6 -15 -3 0.6 4.1
    -6 15 -3 3.4 4.9
    -6 15 -3 11.4 4.5
    -6 -15 3 7.4 4.3
    -6 -15 3 7.3 4.6
    0 -16 -3 115.69 6.7
    0 -16 -3 107.59 5.3
    0 -16 3 108.69 6.7
    0 -16 -3 125.09 7.5
    0 16 3 113.19 5.6
    0 -16 3 129.59 7.9
    0 -16 -3 113.19 6.9
    0 16 -3 101.89 6
    0 -16 -3 121.59 7.2
    0 16 3 115.19 5.1
    0 -16 3 119.29 7.1
    0 -16 3 113.79 7.5
    0 -16 -3 111.09 7.5
    0 -16 3 123.19 7
    0 -16 3 109.19 6.9
    0 -16 -3 106.29 7.2
    -1 -16 -3 0.3 2.1
    1 -16 3 4.6 3.4
    1 -16 3 4.9 3.4
    -1 16 3 1.8 2.1
    1 -16 3 0.5 2.6
    -1 16 3 -0.9 2.4
    1 -16 3 3 3.2
    -1 -16 -3 -2 3
    -1 -16 -3 1.5 3
    -1 -16 -3 -0.3 2.7
    1 -16 3 -4.6 2.2
    -1 -16 -3 1.4 3.1
    -1 -16 -3 -0.1 3
    1 -16 3 -1 2.2
    1 -16 3 1.9 3.2
    1 -16 -3 5 2.9
    -1 -16 3 -3.3 3.1
    -1 -16 3 -0.7 2.9
    -1 -16 3 3.9 2.8
    -1 -16 3 -1 3
    -1 16 -3 3 2.6
    1 16 3 -0.5 1.7
    -1 -16 3 4.5 2.6
    1 -16 -3 5 3.4
    1 -16 -3 -2.1 2.2
    1 -16 -3 -0.4 2.4
    1 -16 -3 2.5 3
    -1 -16 3 -0.3 3
    1 -16 -3 -1.1 3.4
    1 -16 -3 0 2.5
    -1 -16 3 1.2 2.5
    1 -16 -3 -0.6 3
    2 -16 3 130.69 8.5
    -2 -16 -3 142.69 8.7
    -2 -16 -3 140.79 8.1
    2 -16 3 131.19 6.5
    -2 -16 -3 138.59 8.2
    2 -16 3 137.19 8.3
    2 -16 3 143.99 8.5
    -2 16 3 119.39 7
    -2 16 3 138.69 7.1
    -2 -16 -3 143.49 8.1
    2 -16 3 135.79 6.3
    2 -16 3 141.49 8.3
    -2 -16 -3 139.89 6.5
    2 -16 3 142.19 7.1
    2 -16 3 128.99 8.4
    2 -16 -3 134.09 6.3
    2 -16 -3 130.99 6.8
    2 -16 -3 121.39 7.5
    -2 -16 3 131.89 8.3
    -2 16 -3 130.59 7.1
    -2 -16 3 135.59 8
    2 -16 -3 144.89 8.4
    -2 -16 3 134.69 8.3
    -2 -16 3 130.49 6.9
    2 -16 -3 117.29 7.4
    -2 -16 3 153.48 7.3
    -2 16 -3 136.29 7.4
    2 -16 -3 141.99 8.5
    -2 -16 3 135.49 6.7
    2 -16 -3 124.09 8.7
    2 -16 -3 131.69 8.4
    -3 16 3 79.39 6.4
    3 -16 3 69.39 6.7
    -3 -16 -3 81.29 5.8
    3 -16 3 63.09 5.7
    3 -16 3 75.29 7.9
    -3 16 3 78.19 6.8
    3 -16 3 64.69 6.7
    3 -16 3 73.89 7.2
    -3 -16 -3 69.59 6.4
    -3 -16 -3 73.39 7
    3 -16 3 67.29 6.9
    3 -16 3 83.29 5.1
    -3 -16 -3 76.39 6.9
    -3 -16 3 78.59 7.2
    3 -16 -3 79.39 7.2
    -3 -16 3 62.79 5
    -3 16 -3 74.79 6.2
    -3 -16 3 72.49 4.9
    3 -16 -3 68.99 7.4
    3 -16 -3 69.19 5.5
    3 -16 -3 64.49 6.4
    3 -16 -3 63.49 6.6
    -3 -16 3 65.39 6.5
    -3 16 -3 55.79 5.8
    3 -16 -3 68.49 7
    -3 -16 3 72.49 7.2
    4 -16 3 4.4 4
    4 -16 3 4.2 5
    -4 -16 -3 11.7 4.7
    4 -16 3 7.9 3.7
    4 -16 3 12.3 4.3
    -4 -16 -3 1.2 2.5
    -4 16 3 -1.3 3.3
    4 -16 3 0.5 3.5
    -4 -16 -3 5.2 3.6
    -4 16 3 -0.3 3.8
    4 -16 3 4.3 4
    -4 -16 -3 -1.8 3.2
    4 -16 -3 0.1 3.9
    4 -16 -3 -2.8 3.7
    4 -16 -3 9.5 3.8
    4 -16 -3 6.9 4.7
    -4 16 -3 2.5 4
    -4 -16 3 -1.2 3.3
    -4 -16 3 6.4 4.6
    -4 -16 3 7.8 3.9
    4 -16 -3 6.9 3.9
    4 -16 -3 4 3.5
    -4 16 -3 4.7 3.5
    -4 16 -3 7.8 3.1
    -5 16 3 41.8 6.1
    -5 -16 -3 41.2 5.9
    5 -16 3 38.2 5.7
    -5 -16 -3 42.3 6.8
    5 -16 3 30.4 5.8
    5 -16 3 38.7 5.9
    5 -16 3 39.8 6.3
    5 -16 3 41.9 7.5
    -5 16 3 31.4 5.7
    5 -16 3 38.1 6.1
    -5 -16 -3 37.7 5.3
    5 -16 3 35.3 6.3
    -5 -16 3 39.8 5.9
    5 -16 -3 32.6 6.6
    -5 -16 3 37.7 5.8
    5 -16 -3 35.7 7
    5 -16 -3 46.9 6.8
    5 -16 -3 40.9 5.8
    5 -16 -3 38.2 6.1
    -5 16 -3 34.8 6
    -5 16 -3 24.4 5.9
    -5 16 -3 38.8 5.8
    5 -16 -3 38.2 5.8
    0 -17 -3 48.2 5.6
    0 -17 3 56.29 6.1
    0 -17 3 75.39 5.9
    0 -17 3 62.89 6.5
    0 -17 3 50.99 5.4
    0 -17 3 57.99 5.8
    0 -17 3 75.09 6.3
    0 17 -3 58.59 5.1
    0 -17 -3 65.39 6.7
    0 -17 -3 57.49 5.7
    0 17 3 60.99 4.7
    0 -17 -3 62.49 6.2
    0 -17 -3 65.99 6
    0 -17 -3 66.69 5.8
    -1 -17 -3 148.99 8.8
    1 -17 3 141.39 8.8
    -1 -17 -3 152.18 7.5
    1 -17 3 142.49 8.4
    -1 17 3 139.09 6.8
    1 -17 3 138.79 8.7
    1 -17 3 147.79 7.5
    -1 -17 -3 140.89 8.5
    -1 -17 -3 128.39 8
    1 -17 3 141.39 8.8
    -1 -17 -3 132.09 8.1
    -1 -17 -3 140.19 8.2
    1 -17 3 152.58 8
    1 -17 3 134.59 8.5
    -1 17 3 119.09 6.7
    -1 -17 3 148.79 8.4
    -1 -17 3 152.58 8.4
    1 -17 -3 138.89 6.9
    -1 -17 3 131.59 7.4
    1 -17 -3 132.69 8.3
    1 -17 -3 135.19 8.8
    -1 -17 3 138.19 8.3
    1 -17 -3 132.79 7.8
    -1 -17 3 137.49 8.5
    1 -17 -3 143.69 7.6
    -1 17 -3 133.79 7.2
    1 -17 -3 148.59 8.3
    -1 -17 3 140.69 7.6
    1 -17 -3 128.29 8.5
    1 17 3 144.39 6.1
    1 -17 -3 141.19 7.9
    -1 -17 3 142.79 7.6
    2 -17 3 115.19 8.1
    -2 -17 -3 125.69 7.8
    2 -17 3 127.19 8.6
    2 -17 3 116.59 8.2
    -2 17 3 117.39 7
    -2 17 3 119.99 7
    -2 -17 -3 114.79 7.7
    -2 -17 -3 125.19 8.5
    -2 -17 -3 127.99 8.1
    2 -17 3 136.29 7.1
    -2 -17 -3 128.79 6.3
    2 -17 3 121.49 6.4
    2 -17 3 114.89 8.4
    2 -17 3 128.49 7.8
    -2 17 -3 124.29 7
    2 -17 -3 127.09 8.3
    2 -17 -3 110.09 7.9
    2 -17 -3 117.39 8.3
    2 -17 -3 111.89 8.6
    2 -17 -3 128.49 8.3
    2 -17 -3 120.89 6.8
    -2 -17 3 118.69 8.3
    -2 -17 3 125.79 8.1
    -2 17 -3 127.99 7.4
    2 -17 -3 119.79 7.4
    -2 -17 3 125.89 8.3
    -2 -17 3 127.09 6.8
    -2 -17 3 114.99 6.7
    -2 -17 3 122.69 6.6
    -3 17 3 22.6 4.5
    3 -17 3 22.6 3.6
    3 -17 3 33.5 5.2
    -3 -17 -3 24.3 4.2
    -3 -17 -3 21.5 5.1
    3 -17 3 20.6 5.3
    3 -17 3 27.5 5.2
    3 -17 3 28.6 5.3
    -3 -17 -3 19.7 4.6
    3 -17 3 25.9 4.1
    -3 -17 -3 38.4 5.1
    -3 17 3 31.9 4.8
    3 -17 3 25.5 5
    -3 -17 3 30.3 5.1
    -3 -17 3 19.9 5
    3 -17 -3 22.1 4.5
    3 -17 -3 33.5 5.5
    -3 17 -3 25.9 4.7
    3 -17 -3 23.4 5.6
    3 -17 -3 26.7 4.1
    3 -17 -3 26.9 5.3
    3 -17 -3 30.9 5.4
    -3 -17 3 16.8 4.9
    -3 17 -3 22.8 4.3
    4 -17 3 14.5 4.8
    4 -17 3 18.9 5.3
    -4 -17 -3 15.1 5.1
    4 -17 3 9.6 5.2
    -4 17 3 16.6 4.4
    -4 17 3 14.2 4.3
    -4 -17 -3 23.4 4.3
    4 -17 3 8 4.5
    -4 -17 -3 17.4 4.8
    4 -17 3 26.8 4.8
    4 -17 3 7.4 4
    4 -17 3 8.6 4.2
    4 -17 -3 13.7 4.6
    -4 -17 3 14.2 3.9
    4 -17 -3 7.9 4.6
    -4 17 -3 20.9 4.7
    -4 -17 3 22.5 4.8
    -4 -17 3 2 4.5
    4 -17 -3 9.9 4.3
    -4 17 -3 8.2 3.9
    4 -17 -3 8.8 4.2
    4 -17 -3 11.3 5.4
    4 -17 -3 13.2 3.8
    -5 -17 -3 11.9 5.4
    5 -17 3 5.9 4.6
    5 -17 3 8.3 4.7
    -5 17 3 7.3 4.4
    5 -17 3 6 4.4
    5 -17 3 8 4.4
    -5 -17 -3 6.7 4.1
    5 -17 3 14.7 4.4
    -5 -17 -3 12.6 4.3
    -5 17 3 11.7 4.6
    5 -17 3 1.8 5.5
    5 -17 3 11.6 5.2
    5 -17 -3 9.9 5
    5 -17 -3 9.7 4.3
    -5 -17 3 15.8 4.7
    -5 17 -3 13.6 4.7
    5 -17 -3 6.8 5.5
    5 -17 -3 16.6 4.8
    5 -17 -3 11.5 5.1
    -5 17 -3 13.6 5.5
    -5 17 -3 11.6 4.8
    -5 -17 3 15.1 4.8
    5 -17 -3 6.5 4.7
    0 -18 3 135.99 7.9
    0 18 3 135.99 6.7
    0 -18 -3 108.39 8.4
    0 -18 -3 121.09 7.6
    0 -18 -3 128.49 7.5
    0 -18 3 126.79 8.4
    0 -18 -3 129.79 8.4
    0 -18 3 128.69 7.9
    0 -18 3 136.69 7.8
    0 -18 3 112.79 7.8
    0 -18 -3 118.89 8.2
    0 -18 -3 120.19 8.1
    0 18 -3 131.69 6.9
    0 -18 3 127.49 8.6
    1 -18 3 4.2 3.5
    1 -18 3 1.5 2.8
    -1 -18 -3 -6 3
    -1 -18 -3 -4.4 3.6
    1 -18 3 4 3.8
    -1 -18 -3 2.2 3
    -1 -18 -3 0.8 3.3
    -1 18 3 2.1 2.5
    1 -18 3 -2.1 3.1
    1 18 -3 3.8 2.3
    1 -18 3 2.4 3.7
    -1 -18 -3 -2.9 3
    -1 18 3 6.2 2.7
    -1 -18 -3 3.3 2.8
    1 -18 3 1.8 3.5
    1 -18 3 3.2 3.6
    1 -18 -3 6.7 3.1
    1 -18 -3 3.6 3.7
    -1 -18 3 -0.6 2.9
    -1 -18 3 -1.5 2.9
    -1 -18 3 4.5 3.9
    1 -18 -3 0.9 3.5
    -1 -18 3 1.2 3.3
    -1 -18 3 0.4 2.7
    1 -18 -3 3.6 2.5
    -1 -18 3 5.1 3.5
    1 -18 -3 2.6 3.7
    -1 18 -3 -0.4 2.6
    1 18 3 1.1 2
    1 -18 -3 3.8 3.4
    -1 -18 3 0.6 2.7
    -2 -18 -3 50.59 6.2
    2 -18 3 66.29 7.1
    -2 -18 -3 63.99 6.4
    -2 -18 -3 67.39 7.2
    2 -18 3 63.49 6.9
    -2 -18 -3 61.49 6.7
    2 -18 3 61.89 6.9
    2 -18 3 58.49 6.9
    -2 18 3 51.69 5.4
    -2 18 3 69.19 5.4
    2 -18 3 74.19 6.8
    2 -18 3 73.49 5.9
    -2 -18 3 51.99 6.5
    2 -18 -3 61.59 5.9
    -2 18 -3 59.19 5.9
    2 -18 -3 56.19 5.3
    -2 -18 3 60.89 5.6
    2 -18 -3 66.39 6.9
    2 -18 -3 54.69 6.6
    -2 -18 3 55.89 5.4
    2 -18 -3 69.59 7.1
    -2 -18 3 57.09 6.5
    2 -18 -3 64.59 7.3
    -2 -18 3 51.19 5.1
    -2 -18 3 59.99 6.8
    2 -18 -3 55.79 6.5
    -3 18 3 31.4 5.2
    -3 -18 -3 36 5.5
    -3 -18 -3 37.2 4.6
    3 -18 3 38.2 6
    3 -18 3 41 6.9
    3 -18 3 47 6.4
    -3 -18 -3 30.1 4.9
    -3 -18 -3 33.3 6.1
    -3 18 3 37.4 5.1
    3 -18 3 35.6 5.8
    3 -18 3 40.7 6.1
    3 -18 -3 26.7 5.6
    -3 18 -3 28.5 4.9
    3 -18 -3 27.9 6
    -3 18 -3 38.3 5.2
    3 -18 -3 33.5 5.9
    -3 -18 3 29.3 5.4
    3 -18 -3 37.9 6
    -3 -18 3 45.5 6
    3 -18 -3 35.8 5.6
    3 -18 -3 33.7 5.7
    -3 -18 3 33.8 6.1
    4 -18 3 80.09 7.9
    4 -18 3 99.69 9.6
    -4 -18 -3 101.99 7.9
    -4 18 3 78.39 7.5
    -4 -18 -3 96.69 9.5
    4 -18 3 106.79 11.9
    4 -18 3 105.39 9.1
    -4 -18 -3 95.29 8.4
    4 -18 3 86.59 8.7
    4 -18 3 92.99 8.5
    -4 18 3 87.69 7.7
    4 -18 3 95.79 8.6
    -4 -18 3 79.09 8.7
    4 -18 -3 79.69 9.1
    4 -18 -3 90.49 8.6
    4 -18 -3 102.69 9
    -4 18 -3 84.69 7.7
    4 -18 -3 88.39 8.4
    -4 -18 3 99.39 8.7
    -4 18 -3 88.09 7.8
    -4 -18 3 81.79 8.1
    4 -18 -3 98.19 8.8
    5 -18 3 68.29 7.6
    5 -18 3 64.49 7.7
    -5 18 3 79.49 8.1
    5 -18 3 64.09 8
    5 -18 3 85.29 8
    -5 18 3 74.09 7.9
    -5 -18 -3 86.09 8.4
    -5 -18 -3 73.49 8.9
    5 -18 3 68.29 9
    5 -18 3 95.39 9.3
    5 -18 3 83.29 8.9
    -5 -18 3 65.39 7.5
    5 -18 -3 95.99 9.7
    -5 18 -3 90.49 8.1
    -5 18 -3 73.09 8.2
    5 -18 -3 67.19 8.3
    -5 18 -3 85.79 9
    5 -18 -3 67.69 7.6
    5 -18 -3 67.89 9
    5 -18 -3 73.89 8.3
    -5 -18 3 70.29 7.7
    5 -18 -3 73.59 8.6
    0 19 -3 194.98 8.7
    0 -19 3 192.98 9.7
    0 -19 3 190.58 9.5
    0 -19 3 191.28 10.4
    0 -19 3 184.08 9.7
    0 19 3 172.08 8.1
    0 -19 3 181.88 10.4
    0 -19 -3 202.78 10.5
    0 -19 -3 189.08 10.3
    0 -19 -3 180.48 10.2
    0 -19 -3 175.38 9.5
    0 -19 -3 177.88 10
    0 -19 -3 192.78 9.5
    0 -19 3 177.58 9.8
    1 -19 3 33.8 5.6
    -1 19 3 38.6 4.5
    -1 -19 -3 38.3 5.9
    -1 -19 -3 40.8 5.4
    -1 -19 -3 40.6 5
    1 19 -3 43.7 4.6
    1 -19 3 35.7 5.8
    1 -19 3 42 5
    1 -19 3 35.2 5.9
    -1 -19 -3 46.3 6
    -1 -19 -3 51.39 6
    1 -19 3 43.3 5.8
    1 -19 3 50.89 5.5
    1 -19 3 33 5.4
    -1 -19 3 38.7 5
    -1 -19 3 37.9 5.5
    1 -19 -3 38.6 5.7
    1 -19 -3 42.8 6.1
    -1 -19 3 34.8 5.8
    1 -19 -3 37.5 5.1
    -1 -19 3 39.5 5.7
    -1 -19 3 44.6 5.3
    1 -19 -3 40.7 5.6
    1 -19 -3 34.5 5.6
    -1 -19 3 34.6 5.4
    -1 -19 3 33.9 4.9
    -1 19 -3 36.9 5
    -2 -19 -3 -1.2 3.6
    2 -19 3 2 4.2
    -2 19 3 6.3 3.2
    -2 -19 -3 7.1 4.4
    2 -19 3 1.1 4.4
    -2 -19 -3 6.7 3.3
    2 -19 3 6.2 4.4
    2 -19 3 3.1 3.9
    2 -19 3 7.5 3.1
    -2 -19 -3 9.6 4.3
    2 19 -3 6.5 2.6
    -2 19 3 4.2 3.2
    2 -19 3 9.7 4.4
    -2 -19 3 2.8 5
    2 -19 -3 5.2 3.9
    -2 -19 3 1.2 2.9
    -2 19 -3 1.7 3.1
    2 -19 -3 3.7 3.2
    -2 -19 3 5.5 3.9
    2 -19 -3 4 3.4
    2 -19 -3 10.3 4.5
    2 -19 -3 2.6 4
    -2 -19 3 10.6 4.4
    2 -19 -3 2.6 4.2
    2 -19 -3 1.8 4.3
    -2 -19 3 2.3 3.9
    3 -19 3 73.09 8
    -3 -19 -3 73.09 7.4
    3 -19 3 58.29 7.3
    -3 -19 -3 65.59 7.9
    -3 -19 -3 68.59 6.2
    3 -19 3 61.49 6.8
    3 -19 3 59.29 7.7
    3 -19 3 71.89 7.8
    -3 -19 -3 71.39 7.5
    3 -19 3 69.39 7
    -3 19 3 58.99 6.3
    -3 19 3 64.49 6.6
    3 -19 -3 77.59 7.9
    -3 19 -3 79.09 6.8
    3 -19 -3 74.99 8.4
    3 -19 -3 64.49 7.5
    3 -19 -3 68.99 7.6
    -3 -19 3 70.79 7.4
    -3 -19 3 65.59 7.4
    3 -19 -3 66.99 7.5
    3 -19 -3 68.79 7.1
    -3 -19 3 60.09 7.5
    -3 19 -3 69.29 6.8
    -4 -19 -3 2.5 5
    4 -19 3 11.9 5.1
    -4 19 3 17.2 4.6
    4 -19 3 11.4 5.2
    -4 -19 -3 10.2 4.3
    4 -19 3 11.8 5
    4 -19 3 6.1 5.2
    -4 19 3 10.1 4.2
    4 -19 3 4.2 4.8
    4 -19 3 8.9 4.9
    -4 -19 -3 9.1 4.5
    4 -19 -3 10.6 4.3
    -4 19 -3 4.1 4
    4 -19 -3 7.5 5.5
    -4 -19 3 11.3 4.7
    -4 -19 3 3.1 4.8
    4 -19 -3 7 5.1
    -4 -19 3 9.9 5.1
    -4 19 -3 8.1 4.4
    4 -19 -3 8.5 4.9
    4 -19 -3 1.1 4.1
    0 -20 3 11.4 4.4
    0 -20 -3 14.4 4.4
    0 -20 -3 10.8 3.9
    0 -20 3 15.8 4.3
    0 -20 3 16.4 4.3
    0 -20 -3 25.3 5.1
    0 20 -3 8.9 3.2
    0 -20 -3 21.5 5.1
    0 -20 3 13.5 4.3
    0 -20 3 15.8 5.1
    0 -20 3 8.5 3.8
    0 -20 -3 14.6 4.1
    0 20 3 12 3
    0 -20 -3 22.8 5.6
    1 20 -3 5.1 2.7
    -1 -20 -3 7.9 3.5
    -1 -20 -3 6.3 4
    1 -20 3 -0.2 3.7
    1 -20 3 16 5
    1 -20 3 5.1 3.6
    -1 -20 -3 6.2 4.3
    1 -20 3 7.3 3.6
    -1 -20 -3 3 4
    1 -20 3 8.1 4.4
    1 -20 3 11 5.1
    -1 -20 -3 12.4 4.3
    -1 20 3 4 3
    1 -20 -3 10.8 4.7
    -1 -20 3 12.7 4.3
    -1 -20 3 9.4 4.1
    -1 -20 3 11.6 4.3
    1 -20 -3 7.3 4.4
    -1 20 -3 6.4 3.4
    -1 -20 3 15.7 4.4
    1 -20 -3 1.4 3.7
    -1 -20 3 10.3 3.8
    -1 -20 3 9.7 3.5
    -1 -20 3 12.7 4.7
    1 -20 -3 3.7 4
    1 -20 -3 4.4 3.8
    2 -20 3 10 4.7
    2 -20 3 9.5 4.8
    2 -20 3 30.1 5.9
    2 -20 3 16.9 3.9
    2 -20 3 12.8 4.2
    -2 -20 -3 22.5 5.4
    2 -20 3 9.2 4.7
    -2 -20 -3 8 4.3
    -2 -20 -3 14.5 5.2
    -2 20 3 17.2 4.1
    2 -20 3 16.1 5
    -2 -20 3 18.8 5.3
    2 -20 -3 6.2 4.6
    2 -20 -3 21.9 5.6
    -2 20 -3 7.3 3.7
    2 -20 -3 19.3 5.2
    2 -20 -3 18.3 5
    2 -20 -3 22.8 5.5
    -2 -20 3 24.2 5.5
    -2 -20 3 19.1 5.1
    -3 20 3 117.89 8.3
    3 -20 3 125.09 10.1
    3 -20 3 105.59 9.5
    -3 20 3 116.59 7.9
    3 -20 3 126.39 9.9
    -3 -20 -3 104.99 8.3
    3 -20 3 114.29 9.8
    3 -20 3 133.79 9.9
    3 -20 3 125.89 8.7
    -3 -20 -3 124.69 9.4
    -3 -20 -3 112.79 10.3
    -3 -20 3 125.29 9.4
    3 -20 -3 140.99 9.9
    3 -20 -3 113.79 10.5
    3 -20 -3 140.19 9.9
    -3 -20 3 117.09 10.3
    3 -20 -3 117.89 10
    -3 20 -3 122.39 8.5
    3 -20 -3 109.99 8.9
    3 -20 -3 122.19 9.7
    -3 -20 3 109.19 9.3
    0 -21 -3 13 4.8
    0 -21 -3 14.9 5.1
    0 -21 3 16.4 4.9
    0 -21 -3 13.9 5.1
    0 -21 -3 12.6 4.2
    0 -21 3 15.2 4.8
    0 -21 3 14.5 4.6
    0 -21 3 10.6 4.4
    0 -21 -3 12.9 5.2
    0 21 -3 6.3 3.1
    0 -21 3 13.2 5.2
    0 -21 -3 17.8 4.6
    0 -21 3 8.3 4.3
    -1 21 3 34.9 4.7
    1 -21 3 45.5 7
    1 21 -3 43.4 5
    -1 -21 -3 47.9 7.1
    -1 -21 -3 37.2 6.3
    1 -21 3 51.59 6.7
    -1 -21 -3 40 6.1
    -1 -21 -3 34.8 5.9
    1 -21 3 41 5.5
    1 -21 3 49.2 6.8
    1 -21 3 42.9 6.6
    -1 -21 -3 49.4 6.4
    -1 21 -3 32.7 4.9
    -1 -21 3 60.49 7.2
    1 -21 -3 42.2 6.6
    -1 -21 3 35.2 6.5
    -1 -21 3 50.99 6
    1 -21 -3 53.29 7.2
    1 -21 -3 50.39 6.3
    1 -21 -3 48.6 6.5
    1 -21 -3 52.39 7.2
    -1 -21 3 54.49 6.6
    2 -21 3 189.58 11.7
    2 -21 3 174.88 11.1
    2 -21 3 190.78 11.6
    2 -21 3 177.98 9.7
    -2 -21 -3 196.58 11.3
    -2 -21 -3 177.28 11.6
    -2 -21 -3 189.08 10.9
    -2 21 3 188.48 9.6
    2 -21 3 171.48 11.2
    2 -21 3 189.78 11.7
    -2 -21 3 203.68 11.7
    -2 -21 3 194.28 11.7
    2 -21 -3 203.18 11.7
    2 -21 -3 177.08 12.3
    -2 -21 3 186.58 11
    -2 21 -3 198.18 10.2
    2 -21 -3 190.88 11.5
    2 -21 -3 179.58 11.1
    3 -21 3 1.9 5.3
    3 -21 3 -0.2 4.5
    -3 -21 -3 -2 4.6
    3 -21 3 -3.3 3.3
    3 -21 3 1.2 4.7
    -3 -21 -3 -0.6 4.3
    -3 -21 -3 -6.2 4.2
    -3 21 3 0.7 3.5
    3 -21 3 2.7 4.7
    3 -21 3 -4.5 4.1
    3 -21 -3 2.8 5.1
    -3 -21 3 4.2 4.4
    -3 -21 3 -1.1 4.9
    3 -21 -3 -3.2 4.4
    -3 -21 3 -5.7 4.5
    3 -21 -3 2.8 5.3
    -3 21 -3 1.1 3.6
    3 -21 -3 -1.2 4.8
    0 -22 3 11.6 4.4
    0 -22 -3 12.4 5.9
    0 -22 3 13.5 5
    0 -22 -3 4.5 4.6
    0 22 -3 8.3 3.2
    0 -22 3 11.7 5
    0 -22 -3 10.7 4.9
    0 -22 -3 20.1 4.6
    0 -22 3 20.2 5.1
    0 -22 3 12.3 4.4
    0 -22 3 3.4 4.5
    0 -22 -3 9.7 4.9
    0 -22 3 10.9 5.3
    -1 22 3 6.3 3.7
    1 -22 3 9.7 4.7
    -1 -22 -3 8.5 4.8
    -1 -22 -3 7.2 4.7
    -1 -22 -3 9.7 4.7
    1 -22 3 10.4 4.9
    1 -22 3 -0.4 4.3
    1 -22 3 7.3 4.5
    -1 -22 -3 12.1 4.7
    1 -22 3 -0.2 4.7
    -1 22 -3 5.7 3.8
    -1 -22 3 10.1 4.5
    1 -22 -3 16 5.3
    -1 -22 3 2.3 4.6
    1 -22 -3 -1.8 3.9
    -1 -22 3 0.5 4
    1 -22 -3 3.2 4.5
    1 -22 -3 3.7 4.4
    -1 -22 3 9.4 4.7
    1 -22 -3 -0.9 4.3
    2 -22 3 68.99 8.3
    2 -22 3 58.19 8.8
    2 -22 3 79.19 8.6
    -2 -22 -3 78.79 8.5
    2 -22 3 73.99 8.8
    -2 -22 -3 74.39 8.2
    -2 22 3 83.49 7.2
    2 -22 3 68.19 8.2
    -2 -22 -3 74.89 8.8
    2 -22 -3 74.19 8.5
    -2 -22 3 88.89 9.4
    2 -22 -3 76.89 8.3
    2 -22 -3 75.19 8.9
    -2 -22 3 75.29 8.6
    -2 -22 3 76.89 8.1
    2 -22 -3 68.39 8.3
    -2 22 -3 72.39 7.1
    0 0 -4 1192.68 28.6
    0 0 -4 1204.78 28.7
    0 0 4 1167.08 28
    0 0 4 1192.68 28.4
    0 0 -4 1160.28 28.5
    0 0 -4 1167.08 28.2
    0 0 -4 1166.08 28.2
    0 0 -4 1210.28 28.5
    0 0 4 1174.48 28.5
    0 0 4 1221.68 28.7
    0 0 -4 1165.18 28.4
    0 0 4 1170.98 28.6
    0 0 4 1169.08 28.2
    -1 0 4 3324.67 76.49
    1 0 4 3217.78 76.19
    -1 0 -4 3259.27 76.49
    1 0 -4 3268.97 76.19
    -1 0 -4 3168.28 77.29
    1 0 4 3277.37 76.39
    1 0 4 3269.37 75.89
    1 0 -4 3179.28 76.29
    1 0 4 3176.78 75.89
    1 0 -4 3178.28 77.39
    1 0 -4 3232.28 77.69
    -1 0 -4 3298.07 76.29
    1 0 4 3086.09 76.19
    -1 0 4 3278.87 76.39
    1 0 -4 3170.48 76.29
    -1 0 -4 3251.97 76.39
[truncated: 2,203,212 more chars]
