# Supplementary material for: Crystal structures of two polymorphs of tixocortol pivalate
Source: Acta Crystallogr E Crystallogr Commun. 2021 Jul 16;77(Pt 8):809–13. doi: 10.1107/S2056989021007167 (PMC8340970; doi:10.1107/S2056989021007167)
Supplement: Supplementary file 2 [file e-77-00809-PL358sup2.hkl]

#
# h,k,l, Fc-squared, Fo-squared, sigma(Fo-squared), status flag
#
data_PL358
_shelx_title ' pl358_a.res in P2(1)2(1)2(1)'
_shelx_refln_list_code          4
_shelx_F_calc_maximum      184.42
_exptl_crystal_F_000      1000.00
_reflns_d_resolution_high  0.7697

loop_
 _space_group_symop_operation_xyz
 'x, y, z'
 '-x+1/2, -y, z+1/2'
 '-x, y+1/2, -z+1/2'
 'x+1/2, -y+1/2, -z'

_cell_length_a     6.4201
_cell_length_b    17.6239
_cell_length_c    20.8997
_cell_angle_alpha  90.000
_cell_angle_beta   90.000
_cell_angle_gamma  90.000

_shelx_F_squared_multiplier     1.000

loop_
 _refln_index_h
 _refln_index_k
 _refln_index_l
 _refln_F_squared_calc
 _refln_F_squared_meas
 _refln_F_squared_sigma
 _refln_observed_status
   2   0   0      12356.27      12389.91        61.25 o
   4   0   0       1720.42       1908.55        15.40 o
   6   0   0        602.21        588.47         8.63 o
   8   0   0        837.59        833.08        19.91 o
   1   1   0       1361.33       1244.25        15.43 o
   2   1   0        104.44         94.66         1.02 o
   3   1   0       1657.90       1568.29         7.07 o
   4   1   0          1.86         -0.94         0.94 o
   5   1   0         77.74         63.84         2.01 o
   6   1   0         39.94         38.53         2.27 o
   7   1   0          7.53          6.11         2.99 o
   8   1   0        101.78        120.19         6.84 o
   1   2   0      10654.01      10464.11        43.99 o
   2   2   0       1021.55       1108.70         4.94 o
   3   2   0       1649.24       1559.82         7.97 o
   4   2   0        363.23        368.08         3.36 o
   5   2   0         17.39         17.86         1.60 o
   6   2   0        173.99        165.90         3.51 o
   7   2   0          2.93          3.21         3.04 o
   8   2   0          3.80          5.40         4.44 o
   1   3   0        497.50        421.78         2.36 o
   2   3   0       3966.08       4064.84        16.93 o
   3   3   0        868.49        984.68         5.88 o
   4   3   0       2121.53       2090.68        11.85 o
   5   3   0          2.74          5.92         1.50 o
   6   3   0        442.21        403.83         5.06 o
   7   3   0          1.60          6.51         3.01 o
   8   3   0        145.20        158.26         7.94 o
   0   4   0        119.75        121.14         2.26 o
   1   4   0         34.49         31.94         0.81 o
   2   4   0       1324.09       1406.30         7.12 o
   3   4   0        104.45        110.11         1.67 o
   4   4   0          0.61         -1.02         1.02 o
   5   4   0         83.05         69.77         2.19 o
   6   4   0        237.32        227.77         4.35 o
   7   4   0        116.28        111.09         4.58 o
   8   4   0         69.44         91.72         7.97 o
   1   5   0        332.91        316.27         2.31 o
   2   5   0       1324.88       1344.21         7.57 o
   3   5   0          1.03          0.58         0.84 o
   4   5   0        247.91        258.29         2.89 o
   5   5   0        110.73         91.15         2.62 o
   6   5   0        409.95        381.84         5.91 o
   7   5   0        113.88        107.12         4.86 o
   8   5   0         29.43         39.29         6.86 o
   0   6   0        195.62        235.93         2.80 o
   1   6   0       1208.81       1240.00         7.07 o
   2   6   0        199.92        192.01         2.11 o
   3   6   0          0.21         -0.91         0.98 o
   4   6   0        104.83         84.35         2.15 o
   5   6   0       1594.74       1556.89        13.04 o
   6   6   0        325.59        329.63         5.71 o
   7   6   0          8.46          7.32         3.69 o
   8   6   0        143.43        162.72         9.57 o
   1   7   0          0.25         -0.07         0.99 o
   2   7   0         50.43         40.15         1.52 o
   3   7   0        166.68        151.89         2.84 o
   4   7   0       1634.22       1533.58        11.02 o
   5   7   0        452.68        397.91         6.12 o
   6   7   0          5.12          5.04         2.50 o
   7   7   0         45.51         59.50         5.05 o
   0   8   0       6496.30       6765.40        49.72 o
   1   8   0        470.81        488.41         4.16 o
   2   8   0        289.37        309.50         3.52 o
   3   8   0          4.39          4.46         1.07 o
   4   8   0         81.13         91.29         2.50 o
   5   8   0       4028.91       3891.62        25.85 o
   6   8   0         24.43         19.89         3.35 o
   7   8   0          1.48          6.08         4.28 o
   1   9   0       1366.28       1372.99         9.96 o
   2   9   0       2283.48       2169.19        14.90 o
   3   9   0        784.16        750.41         6.62 o
   4   9   0        501.00        460.95         5.16 o
   5   9   0          6.26          8.43         2.57 o
   6   9   0        172.49        138.74         5.26 o
   7   9   0         36.36         43.22         5.53 o
   0  10   0         83.41         77.86         2.50 o
   1  10   0        159.15        163.16         2.89 o
   2  10   0          9.28         -1.17         1.60 o
   3  10   0          2.51          0.27         1.68 o
   4  10   0         66.04         63.65         2.92 o
   5  10   0        169.43        154.98         4.55 o
   6  10   0        183.91        202.98         6.43 o
   7  10   0          5.90          3.01         4.70 o
   1  11   0         96.36        102.39         2.48 o
   2  11   0       1286.50       1182.38        10.15 o
   3  11   0       2121.01       2124.25        14.80 o
   4  11   0        296.51        266.77         5.14 o
   5  11   0       1230.60       1172.13        13.76 o
   6  11   0         28.32         27.46         4.22 o
   7  11   0        291.27        289.97        10.85 o
   0  12   0       8219.10       8077.86        63.27 o
   1  12   0        162.55        166.11         3.05 o
   2  12   0        866.09        784.87         8.33 o
   3  12   0        366.59        317.68         5.02 o
   4  12   0        260.68        237.80         5.26 o
   5  12   0          5.00         -1.14         3.47 o
   6  12   0          0.03          1.11         3.88 o
   7  12   0        515.47        543.16        12.86 o
   1  13   0        152.85        162.49         3.15 o
   2  13   0        497.33        452.69         6.02 o
   3  13   0        617.35        608.97         7.24 o
   4  13   0       1030.01       1007.69        11.50 o
   5  13   0         31.14         33.78         4.05 o
   6  13   0        112.96         95.98         5.74 o
   0  14   0       2647.15       2775.75        24.92 o
   1  14   0       6342.21       6125.61        37.03 o
   2  14   0        799.86        752.46         7.77 o
   3  14   0       1689.92       1640.55        14.03 o
   4  14   0         67.69         51.39         3.80 o
   5  14   0        627.92        641.57        10.59 o
   6  14   0         56.82         66.92         6.34 o
   1  15   0        876.32        861.88         8.01 o
   2  15   0          4.81          7.95         2.32 o
   3  15   0        565.10        536.58         8.64 o
   4  15   0       1211.62       1214.70        15.12 o
   5  15   0          0.23         -0.25         3.97 o
   6  15   0         16.36         25.18         4.89 o
   0  16   0       2809.43       2876.23        26.30 o
   1  16   0       1007.25       1012.40         9.98 o
   2  16   0        561.43        554.22         6.65 o
   3  16   0         51.07         53.77         4.01 o
   4  16   0         92.81         93.20         5.57 o
   5  16   0          1.48          2.24         4.06 o
   1  17   0          3.84          2.01         2.40 o
   2  17   0         27.07         36.48         2.88 o
   3  17   0        440.71        458.95         8.25 o
   4  17   0        373.14        396.24         9.31 o
   5  17   0         43.03         41.05         5.13 o
   0  18   0        500.99        549.74        10.89 o
   1  18   0         41.48         45.95         3.33 o
   2  18   0        110.71        110.41         4.48 o
   3  18   0          4.16         -0.98         3.96 o
   4  18   0          0.12          0.67         4.21 o
   5  18   0        213.41        217.28         7.92 o
   1  19   0         53.30         58.65         3.81 o
   2  19   0         33.36         39.60         3.96 o
   3  19   0        120.85        115.12         6.30 o
   4  19   0        213.08        225.91         8.24 o
   0  20   0       1272.97       1305.65        19.69 o
   1  20   0         31.10         42.21         4.31 o
   2  20   0         77.98         86.54         5.34 o
   3  20   0         18.24         20.21         4.99 o
   4  20   0        233.30        267.35         9.04 o
   1  21   0        712.64        723.93        10.97 o
   2  21   0       1071.52       1135.60        22.18 o
   3  21   0        235.99        216.75         8.71 o
   0  22   0       1100.08       1150.15        23.05 o
   1  22   0          0.03         -0.06         4.14 o
   2  22   0          0.03         14.18         5.62 o
   1   0   1       1731.20       1547.13        22.77 o
   2   0   1        665.10        683.97         3.14 o
   3   0   1        252.74        263.64         2.23 o
   4   0   1        431.95        529.28         4.06 o
   5   0   1       1515.67       1489.75         9.55 o
   6   0   1        191.23        183.54         3.50 o
   7   0   1          4.91         -1.29         3.13 o
   8   0   1         12.88         16.45         5.06 o
  -8   1   1        145.26        159.32         7.01 o
  -7   1   1         28.07         23.12         3.58 o
  -6   1   1        163.32        166.79         3.57 o
  -5   1   1        719.79        709.33         5.86 o
  -4   1   1       1990.11       2035.47        10.60 o
  -3   1   1       3301.03       3581.47        15.52 o
  -2   1   1       2990.29       2941.31        11.03 o
  -1   1   1      14055.05      12956.13       183.03 o
   1   1   1      13999.12      13067.72       134.42 o
   2   1   1       2997.17       2948.60        11.05 o
   3   1   1       3255.51       3525.49        15.35 o
   4   1   1       2010.25       2056.71        11.09 o
   5   1   1        711.82        710.57         5.48 o
   6   1   1        160.65        168.49         3.39 o
   7   1   1         28.74         31.64         3.55 o
   8   1   1        142.66        144.50         6.79 o
  -8   2   1          3.19         -2.49         4.05 o
  -7   2   1          2.55          4.06         3.29 o
  -6   2   1        679.21        645.32         6.80 o
  -5   2   1        166.24        155.38         2.81 o
  -4   2   1        278.27        282.47         2.86 o
  -3   2   1        778.22        875.27         5.12 o
  -2   2   1       5726.30       5832.26        23.01 o
  -1   2   1       3044.17       3024.04        13.46 o
   1   2   1       3040.95       3040.66        12.49 o
   2   2   1       5666.54       5752.63        22.42 o
   3   2   1        773.40        861.95         4.54 o
   4   2   1        285.92        293.64         2.83 o
   5   2   1        160.98        151.35         2.62 o
   6   2   1        688.49        647.58         6.66 o
   7   2   1          2.43          5.04         3.02 o
   8   2   1          3.23         -0.28         4.36 o
  -8   3   1         26.76         26.72         5.62 o
  -7   3   1        416.78        439.68         7.08 o
  -6   3   1          3.28          4.71         2.29 o
  -5   3   1        914.32        902.17         6.74 o
  -4   3   1        117.90        125.49         2.15 o
  -3   3   1        699.73        702.64         4.53 o
  -2   3   1       1935.69       1917.88         8.88 o
  -1   3   1       1808.18       1800.16         8.44 o
   0   3   1       1800.74       1875.40         7.69 o
   1   3   1       1837.33       1838.96         8.06 o
   2   3   1       1939.93       1912.48         8.24 o
   3   3   1        695.33        697.89         4.42 o
   4   3   1        118.08        124.12         2.14 o
   5   3   1        893.80        883.11         6.85 o
   6   3   1          3.10          6.42         1.94 o
   7   3   1        416.99        425.89         7.40 o
   8   3   1         26.84         28.30         5.14 o
  -8   4   1        181.97        213.83        10.20 o
  -7   4   1         17.05         20.20         3.22 o
  -6   4   1        540.69        514.64         6.60 o
  -5   4   1        420.05        398.79         4.52 o
  -4   4   1         93.63         94.15         2.18 o
  -3   4   1        365.60        326.15         3.02 o
  -2   4   1       4375.59       4483.28        22.68 o
  -1   4   1       2954.37       2950.99        13.50 o
   0   4   1       3121.52       3149.63        13.08 o
   1   4   1       3008.23       3003.80        12.69 o
   2   4   1       4417.07       4569.51        20.33 o
   3   4   1        372.07        338.09         2.75 o
   4   4   1         98.67         96.86         2.05 o
   5   4   1        413.48        397.49         4.21 o
   6   4   1        525.53        517.90         6.03 o
   7   4   1         15.51         20.71         3.27 o
   8   4   1        185.87        187.64         9.65 o
  -8   5   1         50.62         64.75         8.46 o
  -7   5   1         11.29          7.14         3.51 o
  -6   5   1        516.73        464.61         6.17 o
  -5   5   1        160.84        145.04         3.10 o
  -4   5   1        242.49        243.47         3.37 o
  -3   5   1        540.32        600.99         4.76 o
  -2   5   1       1251.93       1224.36         7.01 o
  -1   5   1       1561.74       1612.09         7.60 o
   0   5   1        560.86        558.73         3.06 o
   1   5   1       1541.94       1600.69         7.36 o
   2   5   1       1214.35       1184.73         6.38 o
   3   5   1        539.13        594.09         4.40 o
   4   5   1        234.70        233.94         2.67 o
   5   5   1        159.36        139.25         2.71 o
   6   5   1        513.75        464.41         5.97 o
   7   5   1         12.02         11.41         3.37 o
   8   5   1         53.57         59.12         7.20 o
  -8   6   1        156.05        155.71        10.43 o
  -7   6   1        179.57        189.64         7.26 o
  -6   6   1        301.38        296.78         5.45 o
  -5   6   1        267.97        251.89         5.95 o
  -4   6   1        906.46        881.88         7.14 o
  -3   6   1        863.46        903.12         6.58 o
  -2   6   1       1680.07       1803.27        10.83 o
  -1   6   1       2478.09       2399.26        12.93 o
   0   6   1         43.84         44.40         1.05 o
   1   6   1       2454.94       2374.32        11.29 o
   2   6   1       1680.23       1802.72        10.06 o
   3   6   1        868.95        914.14         6.29 o
   4   6   1        905.30        881.02         6.49 o
   5   6   1        259.30        248.27         4.32 o
   6   6   1        304.72        292.71         5.35 o
   7   6   1        182.60        199.33         7.07 o
   8   6   1        154.29        162.67         9.43 o
  -7   7   1         60.45         55.77         5.13 o
  -6   7   1        338.35        323.67         5.64 o
  -5   7   1        510.12        459.09         6.38 o
  -4   7   1        883.35        923.41         7.78 o
  -3   7   1       1357.64       1308.69         9.23 o
  -2   7   1        741.09        799.55         5.71 o
  -1   7   1       2433.88       2539.26        14.11 o
   0   7   1        866.29        897.05         5.17 o
   1   7   1       2443.13       2538.49        13.79 o
   2   7   1        726.07        795.92         5.81 o
   3   7   1       1367.12       1320.18         8.24 o
   4   7   1        897.94        932.10         6.67 o
   5   7   1        501.68        474.43         6.30 o
   6   7   1        343.46        349.45         6.09 o
   7   7   1         62.49         60.52         5.54 o
  -7   8   1         51.86         56.76         5.14 o
  -6   8   1         23.02         18.84         3.20 o
  -5   8   1        143.40        154.08         5.27 o
  -4   8   1        217.04        201.45         4.79 o
  -3   8   1        725.39        726.51         6.43 o
  -2   8   1       2195.52       2220.95        14.24 o
  -1   8   1       1750.94       1845.68        11.06 o
   0   8   1       9000.51       8994.01        46.20 o
   1   8   1       1753.45       1838.67        11.32 o
   2   8   1       2193.79       2234.38        14.16 o
   3   8   1        733.95        730.58         5.60 o
   4   8   1        220.11        197.58         3.31 o
   5   8   1        142.59        143.98         3.96 o
   6   8   1         24.92         24.71         3.31 o
   7   8   1         52.87         51.12         6.03 o
  -7   9   1         31.28         28.58         5.20 o
  -6   9   1         86.85         85.73         4.50 o
  -5   9   1        108.49        103.01         3.83 o
  -4   9   1        182.52        175.39         3.82 o
  -3   9   1        982.91        991.07         7.47 o
  -2   9   1       1093.96       1164.40         9.08 o
  -1   9   1       1305.76       1353.78         9.40 o
   0   9   1         92.58         74.59         1.87 o
   1   9   1       1301.88       1329.74         9.68 o
   2   9   1       1109.09       1161.75         9.18 o
   3   9   1        976.54        977.79         7.65 o
   4   9   1        176.23        169.22         3.11 o
   5   9   1        114.67        105.55         3.88 o
   6   9   1         84.49         81.58         4.67 o
   7   9   1         32.35         28.62         5.17 o
  -7  10   1         66.71         73.85         6.38 o
  -6  10   1         90.67         91.23         4.88 o
  -5  10   1        478.22        472.49         7.13 o
  -4  10   1        754.17        739.27         9.03 o
  -3  10   1         21.88         17.78         1.51 o
  -2  10   1        101.04         90.46         2.94 o
  -1  10   1        915.38        972.61         7.47 o
   0  10   1       1253.97       1301.41         8.82 o
   1  10   1        908.00        949.65         7.67 o
   2  10   1        106.75         94.73         2.97 o
   3  10   1         21.27         17.01         1.69 o
   4  10   1        754.56        750.50         7.54 o
   5  10   1        494.45        483.81         7.65 o
   6  10   1         86.47         88.09         5.24 o
   7  10   1         68.33         83.44         6.90 o
  -7  11   1        120.25        120.56         8.43 o
  -6  11   1         64.14         60.81         4.76 o
  -5  11   1        785.35        755.37         9.58 o
  -4  11   1        114.12        115.06         3.77 o
  -3  11   1        332.07        336.01         4.23 o
  -2  11   1        562.42        539.91         6.30 o
  -1  11   1          6.22          7.41         1.45 o
   0  11   1         29.33         42.22         1.64 o
   1  11   1          6.69          7.08         1.29 o
   2  11   1        560.17        556.28         6.27 o
   3  11   1        331.47        321.60         4.40 o
   4  11   1        111.37        103.51         3.58 o
   5  11   1        792.81        758.36        10.77 o
   6  11   1         65.17         66.07         5.47 o
   7  11   1        121.34        126.34         8.13 o
  -7  12   1        130.02        129.19         7.88 o
  -6  12   1          1.07          1.72         3.85 o
  -5  12   1         10.85         16.46         3.76 o
  -4  12   1        134.22        116.84         4.43 o
  -3  12   1        234.66        241.95         3.86 o
  -2  12   1        241.70        248.64         4.75 o
  -1  12   1        738.32        707.01         6.32 o
   0  12   1       1664.91       1607.54        10.58 o
   1  12   1        720.40        684.27         5.93 o
   2  12   1        237.69        241.23         4.32 o
   3  12   1        233.03        229.29         4.69 o
   4  12   1        139.69        128.75         5.35 o
   5  12   1          9.58         11.05         3.50 o
   6  12   1          0.65          7.94         3.92 o
   7  12   1        134.17        131.20         7.98 o
  -6  13   1         12.84          5.13         4.15 o
  -5  13   1         57.24         59.26         5.00 o
  -4  13   1        658.98        623.44         9.34 o
  -3  13   1        149.33        151.32         3.84 o
  -2  13   1        502.12        449.75         5.75 o
  -1  13   1        212.09        219.19         3.58 o
   0  13   1       1173.32       1192.11         8.99 o
   1  13   1        211.59        223.63         3.40 o
   2  13   1        501.90        444.87         5.82 o
   3  13   1        158.69        156.22         4.19 o
   4  13   1        666.47        634.34         8.91 o
   5  13   1         53.77         49.57         4.56 o
   6  13   1         11.93         11.87         4.36 o
  -6  14   1        171.01        161.69         6.72 o
  -5  14   1         76.28         69.25         4.89 o
  -4  14   1        306.58        318.18         7.28 o
  -3  14   1        281.03        272.89         5.06 o
  -2  14   1        152.11        133.56         3.75 o
  -1  14   1        227.86        222.59         4.83 o
   0  14   1       2396.44       2324.19        15.70 o
   1  14   1        232.91        229.51         4.18 o
   2  14   1        142.96        124.88         3.63 o
   3  14   1        275.99        265.68         5.17 o
   4  14   1        307.26        316.04         7.38 o
   5  14   1         75.90         69.35         4.97 o
   6  14   1        164.35        166.69         6.89 o
  -6  15   1        148.70        158.16         7.18 o
  -5  15   1         55.34         43.52         4.65 o
  -4  15   1        288.89        292.47         7.38 o
  -3  15   1        280.59        247.51         5.83 o
  -2  15   1        380.54        380.33         5.79 o
  -1  15   1        501.71        469.75         5.80 o
   0  15   1        507.67        553.56         6.39 o
   1  15   1        499.21        464.10         5.38 o
   2  15   1        375.30        371.50         5.33 o
   3  15   1        289.91        263.08         5.55 o
   4  15   1        287.16        304.57         7.80 o
   5  15   1         53.86         57.81         4.95 o
   6  15   1        146.51        146.15         7.31 o
  -5  16   1         47.93         43.34         4.77 o
  -4  16   1        195.09        186.14         6.92 o
  -3  16   1        952.86        912.25        10.68 o
  -2  16   1         70.18         70.06         3.23 o
  -1  16   1        976.33        993.32         9.79 o
   0  16   1        148.32        144.24         3.71 o
   1  16   1        957.52        955.97         9.13 o
   2  16   1         67.01         65.09         3.06 o
   3  16   1        953.79        915.06        11.78 o
   4  16   1        199.22        187.01         6.94 o
   5  16   1         53.03         64.24         5.22 o
  -5  17   1          9.48          7.24         4.27 o
  -4  17   1        183.65        191.82         6.90 o
  -3  17   1        320.33        317.10         6.73 o
  -2  17   1         92.68         91.04         3.98 o
  -1  17   1        155.78        170.21         4.62 o
   0  17   1        421.48        425.24         6.13 o
   1  17   1        154.68        173.94         4.69 o
   2  17   1         96.68         98.65         3.79 o
   3  17   1        317.38        307.34         7.68 o
   4  17   1        173.34        179.77         7.00 o
   5  17   1          8.73          3.75         5.35 o
  -5  18   1         31.18         27.90         4.99 o
  -4  18   1          5.92          5.17         4.39 o
  -3  18   1        168.35        167.51         6.24 o
  -2  18   1        234.36        237.74         5.63 o
  -1  18   1        763.85        762.43         8.60 o
   0  18   1        143.28        148.86         4.85 o
   1  18   1        752.92        740.88         8.85 o
   2  18   1        238.52        235.96         5.85 o
   3  18   1        172.50        156.92         6.57 o
   4  18   1          6.14          4.41         4.53 o
   5  18   1         28.89         34.15         5.29 o
  -4  19   1        175.65        171.06         7.49 o
  -3  19   1        218.08        230.52         8.15 o
  -2  19   1          0.65          0.06         3.39 o
  -1  19   1        152.34        157.56         5.36 o
   0  19   1          5.43          7.97         3.13 o
   1  19   1        145.73        139.91         4.87 o
   2  19   1          0.49          3.02         3.23 o
   3  19   1        221.85        232.33         7.89 o
   4  19   1        176.40        179.07         7.49 o
  -4  20   1          8.06         -2.16         5.15 o
  -3  20   1        479.25        527.03        10.96 o
  -2  20   1        439.81        444.65         9.41 o
  -1  20   1         32.90         36.26         3.77 o
   0  20   1        195.75        188.62         5.93 o
   1  20   1         31.30         24.50         4.08 o
   2  20   1        447.70        454.49        11.04 o
   3  20   1        485.20        514.72        10.84 o
   4  20   1          8.93         11.92         5.09 o
  -3  21   1        734.65        770.07        14.02 o
  -2  21   1        756.64        763.83        12.67 o
  -1  21   1         77.78         69.59         4.88 o
   0  21   1         43.14         42.09         4.20 o
   1  21   1         74.19         79.20         5.07 o
   2  21   1        753.77        805.62        14.86 o
   3  21   1        731.15        773.13        15.70 o
  -2  22   1        155.40        160.35         8.41 o
  -1  22   1        321.98        320.15         9.84 o
   0  22   1        517.54        502.16        10.72 o
   1  22   1        319.86        314.60         9.20 o
   2  22   1        159.16        155.26         8.25 o
   1   0   2      12182.49      11707.63        78.68 o
   2   0   2       2347.72       2450.98         9.33 o
   3   0   2       6139.32       6233.21        26.04 o
   4   0   2         59.71         63.56         1.45 o
   5   0   2        130.34        121.45         2.29 o
   6   0   2         41.65         43.70         2.35 o
   7   0   2         14.90         21.94         3.34 o
   8   0   2         57.24         67.61         6.06 o
  -8   1   2         19.70         23.92         5.28 o
  -7   1   2         68.71         83.36         4.94 o
  -6   1   2         50.60         54.44         2.68 o
  -5   1   2         14.59         11.71         1.55 o
  -4   1   2       1049.06       1088.48         6.22 o
  -3   1   2        315.40        295.20         2.36 o
  -2   1   2       6261.97       6333.27        23.79 o
  -1   1   2      10801.25      10765.45        45.57 o
   1   1   2      10809.23      10574.16        43.42 o
   2   1   2       6240.99       6328.96        23.77 o
   3   1   2        332.64        311.59         2.26 o
   4   1   2       1035.38       1068.15         6.59 o
   5   1   2         13.55         11.30         1.28 o
   6   1   2         51.00         56.63         2.48 o
   7   1   2         71.24         85.58         4.53 o
   8   1   2         19.73         26.08         5.26 o
  -8   2   2        159.36        175.04         7.54 o
  -7   2   2        296.94        288.49         8.19 o
  -6   2   2        353.47        348.38         5.08 o
  -5   2   2        692.79        695.69         5.86 o
  -4   2   2       1486.49       1619.73         9.35 o
  -3   2   2        336.41        376.79         2.93 o
  -2   2   2       1687.45       1702.04         7.45 o
  -1   2   2        227.09        245.72         1.79 o
   0   2   2          2.74          3.81         0.47 o
   1   2   2        217.62        237.26         1.90 o
   2   2   2       1690.33       1702.13         7.20 o
   3   2   2        334.95        375.13         2.87 o
   4   2   2       1482.68       1618.91         9.41 o
   5   2   2        681.61        679.51         5.27 o
   6   2   2        358.62        348.74         4.97 o
   7   2   2        296.70        288.36         6.45 o
   8   2   2        163.73        172.19         7.19 o
  -8   3   2        113.79        136.28         7.46 o
  -7   3   2        433.38        414.75         9.59 o
  -6   3   2        859.54        850.18         8.29 o
  -5   3   2        538.88        508.87         4.99 o
  -4   3   2        898.46        883.31         5.94 o
  -3   3   2        114.08        127.58         1.89 o
  -2   3   2        337.02        372.84         2.65 o
  -1   3   2      10990.14      10954.92        47.78 o
   0   3   2       4392.31       4254.28        18.11 o
   1   3   2      11017.51      11072.19        52.87 o
   2   3   2        326.99        360.35         2.38 o
   3   3   2        112.12        122.08         1.79 o
   4   3   2        898.68        884.01         6.18 o
   5   3   2        551.37        514.76         4.85 o
   6   3   2        857.15        842.96         7.89 o
   7   3   2        434.38        432.31         8.08 o
   8   3   2        117.73        123.65         6.99 o
  -8   4   2        178.33        186.16         8.91 o
  -7   4   2         88.07         87.74         4.80 o
  -6   4   2        259.61        224.67         4.72 o
  -5   4   2        242.71        256.52         3.74 o
  -4   4   2        294.83        299.46         3.54 o
  -3   4   2        358.61        400.05         3.52 o
  -2   4   2         64.00         55.78         1.36 o
  -1   4   2       2965.03       3067.62        14.26 o
   0   4   2        270.19        268.68         1.86 o
   1   4   2       3020.19       3109.76        13.59 o
   2   4   2         69.93         66.42         1.31 o
   3   4   2        346.68        376.77         3.26 o
   4   4   2        298.19        301.30         2.94 o
   5   4   2        234.32        243.01         3.29 o
   6   4   2        264.60        226.33         4.30 o
   7   4   2         92.09         99.65         4.53 o
   8   4   2        181.63        179.44         8.78 o
  -8   5   2        275.47        271.51        10.36 o
  -7   5   2         35.67         44.56         4.66 o
  -6   5   2         53.31         53.55         3.09 o
  -5   5   2        188.88        166.57         4.09 o
  -4   5   2        401.13        385.01         4.44 o
  -3   5   2         94.14         90.59         1.79 o
  -2   5   2       1594.93       1548.17         9.02 o
  -1   5   2       2403.94       2429.52        11.16 o
   0   5   2       4024.86       4228.83        17.53 o
   1   5   2       2389.68       2426.15        11.02 o
   2   5   2       1579.66       1526.59         7.82 o
   3   5   2         85.09         80.73         1.74 o
   4   5   2        393.16        385.57         3.89 o
   5   5   2        192.80        168.97         3.32 o
   6   5   2         49.71         45.60         2.68 o
   7   5   2         37.25         41.64         4.02 o
   8   5   2        276.25        272.15        14.16 o
  -8   6   2          4.32          5.16         5.73 o
  -7   6   2         31.29         25.96         4.41 o
  -6   6   2        573.43        523.67         7.38 o
  -5   6   2         49.10         43.44         2.64 o
  -4   6   2         75.05         80.32         2.58 o
  -3   6   2        485.56        493.31         4.21 o
  -2   6   2       1050.37       1081.64         6.96 o
  -1   6   2         35.19         41.02         1.21 o
   0   6   2       1054.28       1012.71         5.37 o
   1   6   2         36.43         41.81         1.01 o
   2   6   2       1040.16       1073.92         6.75 o
   3   6   2        475.95        481.52         4.09 o
   4   6   2         76.43         77.83         2.12 o
   5   6   2         48.68         50.62         2.36 o
   6   6   2        561.63        513.92         6.32 o
   7   6   2         31.96         30.05         4.13 o
   8   6   2          4.70          5.54         6.80 o
  -7   7   2         36.07         38.24         4.64 o
  -6   7   2        186.42        179.08         5.00 o
  -5   7   2        318.32        314.32         5.26 o
  -4   7   2         14.50         10.66         1.53 o
  -3   7   2        385.32        413.36         4.07 o
  -2   7   2        801.54        809.89         5.87 o
  -1   7   2       1448.71       1543.52         9.22 o
   0   7   2         67.72         67.68         1.42 o
   1   7   2       1458.76       1546.94         8.53 o
   2   7   2        822.00        843.59         6.01 o
   3   7   2        374.44        399.76         3.58 o
   4   7   2         16.97         13.64         1.45 o
   5   7   2        326.54        326.29         4.71 o
   6   7   2        191.08        190.44         4.71 o
   7   7   2         36.14         36.92         4.33 o
  -7   8   2        100.62        105.15         6.13 o
  -6   8   2        245.81        243.37         6.30 o
  -5   8   2        458.67        441.20         8.05 o
  -4   8   2        698.94        629.34         7.04 o
  -3   8   2        322.54        335.11         3.93 o
  -2   8   2       1181.08       1223.28         8.34 o
  -1   8   2        789.06        697.47         5.33 o
   0   8   2        128.35        141.21         2.42 o
   1   8   2        794.82        711.45         4.74 o
   2   8   2       1157.03       1206.00         8.63 o
   3   8   2        323.53        340.86         3.69 o
   4   8   2        699.46        641.58         5.98 o
   5   8   2        471.00        453.33         6.27 o
   6   8   2        245.36        252.08         5.74 o
   7   8   2        103.17        110.81         5.53 o
  -7   9   2         20.39         19.67         4.82 o
  -6   9   2         86.54         95.34         4.67 o
  -5   9   2        362.62        365.42         6.49 o
  -4   9   2        650.26        591.01         7.13 o
  -3   9   2        147.94        154.95         2.71 o
  -2   9   2        840.02        821.44         6.92 o
  -1   9   2        618.25        657.67         5.37 o
   0   9   2         21.42         18.36         1.45 o
   1   9   2        611.86        654.73         5.05 o
   2   9   2        864.74        858.16         6.46 o
   3   9   2        150.90        153.10         2.67 o
   4   9   2        638.76        575.33         5.85 o
   5   9   2        353.32        363.36         6.52 o
   6   9   2         84.33         92.79         4.67 o
   7   9   2         20.39         19.26         5.49 o
  -7  10   2         33.46         27.31         4.60 o
  -6  10   2        643.05        674.39         9.90 o
  -5  10   2        107.55         90.60         4.14 o
  -4  10   2         83.39         79.08         2.98 o
  -3  10   2        909.88        893.44         8.13 o
  -2  10   2       1174.32       1211.90        10.35 o
  -1  10   2         47.31         38.20         1.81 o
   0  10   2          3.46          5.91         1.41 o
   1  10   2         52.18         46.45         1.74 o
   2  10   2       1165.70       1205.63         9.60 o
   3  10   2        912.27        884.34         8.08 o
   4  10   2         87.56         86.50         2.91 o
   5  10   2        106.74         91.63         4.04 o
   6  10   2        645.57        677.71        10.96 o
   7  10   2         31.80         32.98         6.06 o
  -7  11   2         20.68         27.74         5.58 o
  -6  11   2        555.21        538.36         9.71 o
  -5  11   2        427.32        440.46         7.41 o
  -4  11   2         35.83         36.35         3.06 o
  -3  11   2        706.77        682.51         7.46 o
  -2  11   2        764.75        759.33         7.46 o
  -1  11   2        323.80        318.45         4.13 o
   0  11   2        502.90        477.92         4.75 o
   1  11   2        333.36        328.20         3.85 o
   2  11   2        761.42        763.81         7.18 o
   3  11   2        708.39        706.62         7.72 o
   4  11   2         33.71         34.86         2.71 o
   5  11   2        431.42        434.00         8.05 o
   6  11   2        547.29        515.86         9.87 o
   7  11   2         21.43         14.29         5.85 o
  -7  12   2         25.30         31.26         5.86 o
  -6  12   2        263.09        244.06         9.03 o
  -5  12   2         62.14         59.64         4.08 o
  -4  12   2       1096.53       1006.92        12.35 o
  -3  12   2        486.21        469.69         5.73 o
  -2  12   2        943.15        926.47         8.51 o
  -1  12   2         75.02         73.92         2.51 o
   0  12   2         51.10         45.78         1.97 o
   1  12   2         81.57         78.28         2.25 o
   2  12   2        961.22        942.01         8.37 o
   3  12   2        495.14        485.87         6.51 o
   4  12   2       1086.15       1001.04        10.66 o
   5  12   2         66.01         65.09         4.78 o
   6  12   2        266.88        252.16         8.01 o
   7  12   2         24.00         23.22         5.86 o
  -6  13   2        165.91        170.77         6.89 o
  -5  13   2         42.08         35.32         4.27 o
  -4  13   2        188.92        198.67         6.17 o
  -3  13   2        723.85        700.95         9.46 o
  -2  13   2       1255.42       1250.80        10.69 o
  -1  13   2        495.37        496.90         6.76 o
   0  13   2       1314.98       1317.87         9.79 o
   1  13   2        506.62        510.38         4.97 o
   2  13   2       1235.54       1226.52        10.97 o
   3  13   2        731.72        696.98         8.25 o
   4  13   2        184.41        191.59         5.97 o
   5  13   2         44.26         47.89         4.80 o
   6  13   2        167.94        184.03         7.61 o
  -6  14   2        147.47        142.82         6.92 o
  -5  14   2        107.93         99.15         5.44 o
  -4  14   2         61.37         67.78         4.77 o
  -3  14   2        721.21        691.29         9.04 o
  -2  14   2        305.02        290.26         4.99 o
  -1  14   2        804.89        791.02         7.60 o
   0  14   2         46.97         53.44         2.65 o
   1  14   2        775.59        754.86         6.85 o
   2  14   2        302.49        297.09         5.47 o
   3  14   2        722.18        693.95         8.15 o
   4  14   2         65.13         64.44         4.39 o
   5  14   2        101.59         86.57         5.34 o
   6  14   2        147.05        144.95         6.91 o
  -6  15   2         30.55         25.70         5.25 o
  -5  15   2         17.41         21.19         4.40 o
  -4  15   2        335.89        352.14         7.83 o
  -3  15   2        737.16        688.96         9.24 o
  -2  15   2        422.27        408.83         5.98 o
  -1  15   2        425.15        403.50         5.91 o
   0  15   2       1056.62       1013.66         9.10 o
   1  15   2        416.34        403.51         5.30 o
   2  15   2        434.29        407.41         5.75 o
   3  15   2        717.93        661.58         8.19 o
   4  15   2        346.00        343.09         7.79 o
   5  15   2         18.43         19.19         4.32 o
   6  15   2         32.67         20.41         5.08 o
  -5  16   2         28.63         36.33         5.05 o
  -4  16   2        107.22        117.80         5.57 o
  -3  16   2        406.66        405.13         7.51 o
  -2  16   2        187.45        166.51         4.47 o
  -1  16   2         84.80         82.79         3.58 o
   0  16   2          2.59          4.43         2.30 o
   1  16   2         80.74         78.00         3.19 o
   2  16   2        182.08        156.61         4.19 o
   3  16   2        419.19        419.02         7.49 o
   4  16   2        104.33        119.90         6.01 o
   5  16   2         28.59         29.75         4.64 o
  -5  17   2        373.39        396.72        10.96 o
  -4  17   2        198.85        210.28         7.08 o
  -3  17   2        360.78        379.27         7.25 o
  -2  17   2        710.90        705.91         9.20 o
  -1  17   2        911.78        943.31         9.88 o
   0  17   2         63.84         71.26         3.82 o
   1  17   2        918.77        927.75         9.53 o
   2  17   2        705.77        698.92         8.82 o
   3  17   2        363.23        378.91         8.16 o
   4  17   2        196.57        186.01         7.18 o
   5  17   2        364.95        388.61        10.34 o
  -5  18   2         54.68         64.97         5.63 o
  -4  18   2         67.32         74.46         5.57 o
  -3  18   2         50.26         56.83         4.71 o
  -2  18   2        211.00        219.66         5.72 o
  -1  18   2        221.88        227.47         6.14 o
   0  18   2         68.33         85.35         4.19 o
   1  18   2        230.36        244.15         5.39 o
   2  18   2        204.43        222.74         5.69 o
   3  18   2         49.65         55.72         6.01 o
   4  18   2         63.92         68.28         5.92 o
   5  18   2         54.14         55.70         5.66 o
  -4  19   2         88.34         88.63         6.19 o
  -3  19   2         84.61        100.65         5.69 o
  -2  19   2        348.04        377.28         7.91 o
  -1  19   2        119.56        110.35         4.73 o
   0  19   2         83.50         92.32         4.50 o
   1  19   2        123.34        116.87         4.91 o
   2  19   2        352.97        380.12         7.72 o
   3  19   2         84.07         88.42         5.85 o
   4  19   2         84.79         83.23         6.35 o
  -4  20   2          0.94          5.81         5.86 o
  -3  20   2        135.11        155.46         7.00 o
  -2  20   2        297.93        283.94         7.90 o
  -1  20   2        230.03        245.25         6.64 o
   0  20   2         10.58          8.35         3.40 o
   1  20   2        239.44        267.50         7.14 o
   2  20   2        288.05        279.13         9.54 o
   3  20   2        132.28        143.43         7.27 o
   4  20   2          0.71          0.63         5.76 o
  -3  21   2         47.86         50.18         6.02 o
  -2  21   2         87.15         96.84         6.58 o
  -1  21   2        137.38        143.53         5.97 o
   0  21   2         11.16         15.39         3.82 o
   1  21   2        135.90        149.61         6.61 o
   2  21   2         83.11        107.38         7.16 o
   3  21   2         51.85         45.32         6.74 o
  -2  22   2         34.44         25.75         7.81 o
  -1  22   2         43.60         40.26         5.51 o
   0  22   2        207.67        225.02         7.28 o
   1  22   2         43.68         45.22         5.66 o
   2  22   2         31.63         33.89         6.44 o
   1   0   3      34010.51      34086.85       184.91 o
   2   0   3        381.52        328.34         2.12 o
   3   0   3        165.97        204.71         1.92 o
   4   0   3        573.59        609.86         4.29 o
   5   0   3        328.21        333.80         3.66 o
   6   0   3         96.88         99.91         3.17 o
   7   0   3        100.81         87.91         4.60 o
   8   0   3        434.46        412.71        12.34 o
  -8   1   3         94.16         91.68         7.11 o
  -7   1   3         91.09         82.22         4.20 o
  -6   1   3         87.87         85.93         3.22 o
  -5   1   3       2447.31       2370.18        13.59 o
  -4   1   3        712.51        686.49         4.80 o
  -3   1   3       2670.43       2780.20        13.56 o
  -2   1   3        871.72        918.58         4.54 o
  -1   1   3       6352.83       6259.16        27.87 o
   0   1   3       1123.25       1134.86        15.39 o
   1   1   3       6404.66       6312.84        28.38 o
   2   1   3        850.77        896.88         4.18 o
   3   1   3       2653.82       2767.54        12.07 o
   4   1   3        725.78        701.45         4.77 o
   5   1   3       2440.62       2353.47        13.54 o
   6   1   3         83.96         74.82         3.04 o
   7   1   3         86.26         86.87         4.52 o
   8   1   3         95.73        103.95         7.18 o
  -8   2   3         33.59         30.04         5.49 o
  -7   2   3        220.93        232.06         6.80 o
  -6   2   3       1195.79       1216.98        10.45 o
  -5   2   3        627.13        641.17         5.47 o
  -4   2   3        531.93        534.69         4.08 o
  -3   2   3       3512.02       3661.32        19.76 o
  -2   2   3       1461.64       1570.13         7.61 o
  -1   2   3        494.73        498.33         2.69 o
   0   2   3      13565.09      13276.72        61.40 o
   1   2   3        501.52        500.50         2.98 o
   2   2   3       1475.38       1573.97         6.99 o
   3   2   3       3520.74       3656.69        17.45 o
   4   2   3        535.09        538.36         4.30 o
   5   2   3        615.95        622.70         5.37 o
   6   2   3       1206.97       1240.62        10.78 o
   7   2   3        221.33        229.38         6.34 o
   8   2   3         34.83         38.82         5.43 o
  -8   3   3        380.14        433.03        11.11 o
  -7   3   3         16.61         10.24         3.83 o
  -6   3   3        150.71        157.77         3.83 o
  -5   3   3        205.36        212.77         4.06 o
  -4   3   3        711.15        770.49         5.88 o
  -3   3   3        853.19        931.99         6.50 o
  -2   3   3        737.07        717.82         4.53 o
  -1   3   3        448.44        459.74         2.85 o
   0   3   3       3214.49       3385.44        16.20 o
   1   3   3        437.61        452.76         2.77 o
   2   3   3        755.43        731.80         4.17 o
   3   3   3        877.96        953.05         5.70 o
   4   3   3        701.95        760.03         5.55 o
   5   3   3        199.75        199.92         3.53 o
   6   3   3        153.28        155.18         3.87 o
   7   3   3         16.35         16.01         3.53 o
   8   3   3        374.36        403.69        12.87 o
  -8   4   3         25.82         26.38         5.94 o
  -7   4   3         24.16         17.77         3.93 o
  -6   4   3        160.44        169.99         4.34 o
  -5   4   3       1029.57       1048.65         9.14 o
  -4   4   3        593.59        595.99         5.28 o
  -3   4   3        141.15        155.73         2.26 o
  -2   4   3        851.18        837.25         5.72 o
  -1   4   3       4258.21       4343.18        18.25 o
   0   4   3       2491.86       2539.10        11.65 o
   1   4   3       4224.40       4348.12        18.51 o
   2   4   3        836.74        821.73         4.79 o
   3   4   3        137.81        152.74         2.08 o
   4   4   3        579.32        585.22         5.19 o
   5   4   3       1027.65       1044.22         7.96 o
   6   4   3        160.89        172.53         4.19 o
   7   4   3         23.24         18.17         3.69 o
   8   4   3         26.63         12.01         6.07 o
  -8   5   3         78.05         73.38         6.89 o
  -7   5   3        128.42        128.96         5.85 o
  -6   5   3        155.94        141.38         4.20 o
  -5   5   3         20.29         12.36         2.90 o
  -4   5   3        476.16        480.31         5.55 o
  -3   5   3        321.50        317.60         3.24 o
  -2   5   3        410.96        380.01         3.50 o
  -1   5   3       1004.12        973.00         5.39 o
   0   5   3       2664.31       2665.17        11.76 o
   1   5   3       1003.14        981.96         5.14 o
   2   5   3        401.09        368.96         3.07 o
   3   5   3        326.55        326.42         3.04 o
   4   5   3        482.77        489.86         4.68 o
   5   5   3         18.66         12.21         1.75 o
   6   5   3        158.35        142.16         4.00 o
   7   5   3        127.04        124.92         5.77 o
   8   5   3         76.74         79.11         6.98 o
  -7   6   3          2.37          7.11         4.10 o
  -6   6   3        335.48        299.71         5.63 o
  -5   6   3          3.92          3.65         2.17 o
  -4   6   3       2008.71       2004.24        14.09 o
  -3   6   3       1166.47       1185.66         8.44 o
  -2   6   3        292.07        266.60         2.68 o
  -1   6   3       1398.09       1467.98         8.10 o
   0   6   3        644.95        680.79         4.05 o
   1   6   3       1380.76       1450.08         7.45 o
   2   6   3        278.14        253.73         2.27 o
   3   6   3       1176.58       1198.90         7.19 o
   4   6   3       1973.25       1982.68        12.44 o
   5   6   3          4.95          6.69         2.07 o
   6   6   3        333.53        298.25         5.09 o
   7   6   3          1.78          1.86         3.90 o
  -7   7   3         40.74         54.29         4.76 o
  -6   7   3         64.43         64.92         3.71 o
  -5   7   3         83.64         95.18         3.43 o
  -4   7   3         46.70         45.26         1.97 o
  -3   7   3        257.92        254.13         3.34 o
  -2   7   3        819.95        926.72         6.67 o
  -1   7   3       2991.82       3078.75        17.25 o
   0   7   3      11795.16      12509.49        60.93 o
   1   7   3       2983.43       3086.76        16.87 o
   2   7   3        834.50        933.85         6.18 o
   3   7   3        248.19        244.40         2.62 o
   4   7   3         42.84         41.77         1.64 o
   5   7   3         88.84        103.16         3.32 o
   6   7   3         61.97         73.90         3.88 o
   7   7   3         40.08         44.89         5.81 o
  -7   8   3         18.26         20.64         4.06 o
  -6   8   3         55.90         59.58         4.54 o
  -5   8   3        589.34        535.02         6.96 o
  -4   8   3         88.18         91.12         2.25 o
  -3   8   3       1090.85       1066.98         8.35 o
  -2   8   3        324.59        345.10         3.71 o
  -1   8   3       1206.52       1228.92         8.21 o
   0   8   3       6051.33       6195.62        34.96 o
   1   8   3       1224.81       1254.11         8.06 o
   2   8   3        333.41        356.38         3.72 o
   3   8   3       1084.01       1076.73         7.35 o
   4   8   3         85.41         89.47         1.95 o
   5   8   3        595.95        550.43         6.52 o
   6   8   3         52.94         46.83         3.72 o
   7   8   3         19.21         12.93         4.31 o
  -7   9   3         23.84         21.14         4.39 o
  -6   9   3        222.15        214.98         6.84 o
  -5   9   3        665.89        610.10         7.52 o
  -4   9   3        266.75        270.14         5.32 o
  -3   9   3         97.94        106.74         2.58 o
  -2   9   3        530.75        531.75         5.32 o
  -1   9   3       1460.44       1459.16         9.83 o
   0   9   3       2207.17       2314.96        14.42 o
   1   9   3       1458.29       1467.19         9.36 o
   2   9   3        519.85        523.58         4.60 o
   3   9   3         90.79        103.39         2.14 o
   4   9   3        258.73        260.17         3.43 o
   5   9   3        653.36        602.99         8.08 o
   6   9   3        226.69        224.07         6.22 o
   7   9   3         22.84         24.87         5.13 o
  -7  10   3        261.35        287.82        10.94 o
  -6  10   3        185.16        172.81         6.48 o
  -5  10   3        250.36        262.35         6.02 o
  -4  10   3         84.32         75.50         3.23 o
  -3  10   3        287.58        300.85         3.84 o
  -2  10   3       1816.50       1809.37        13.31 o
  -1  10   3        633.66        667.57         5.74 o
   0  10   3       1128.79       1051.88         8.32 o
   1  10   3        619.55        645.01         5.37 o
   2  10   3       1821.36       1814.70        11.62 o
   3  10   3        284.77        289.86         3.46 o
   4  10   3         91.43         83.23         2.97 o
   5  10   3        256.83        263.22         6.22 o
   6  10   3        183.40        193.85         6.68 o
   7  10   3        261.74        296.97        11.15 o
  -7  11   3        126.42        138.59         7.83 o
  -6  11   3         20.79         28.99         4.68 o
  -5  11   3       1221.65       1186.23        13.54 o
  -4  11   3         88.76         86.72         4.40 o
  -3  11   3        736.85        684.69         7.39 o
  -2  11   3        109.68        116.35         3.08 o
  -1  11   3       2166.88       2145.42        14.85 o
   0  11   3        179.02        176.00         3.35 o
   1  11   3       2159.31       2133.60        13.50 o
   2  11   3        103.97        112.32         2.16 o
   3  11   3        736.35        693.35         6.31 o
   4  11   3         82.65         79.77         3.02 o
   5  11   3       1231.03       1200.58        13.71 o
   6  11   3         21.14         29.27         4.37 o
   7  11   3        132.43        141.45         8.50 o
  -7  12   3        153.58        175.33         8.59 o
  -6  12   3        137.14        144.19         7.41 o
  -5  12   3         63.62         66.45         4.83 o
  -4  12   3        189.51        180.63         5.83 o
  -3  12   3        130.88        127.52         3.52 o
  -2  12   3        164.85        157.69         3.66 o
  -1  12   3        177.68        169.44         3.61 o
   0  12   3        177.65        183.48         3.56 o
   1  12   3        181.82        168.63         2.88 o
   2  12   3        162.61        157.12         3.31 o
   3  12   3        124.12        127.60         3.39 o
   4  12   3        194.34        186.55         5.28 o
   5  12   3         65.83         64.31         4.46 o
   6  12   3        135.94        138.29         6.73 o
   7  12   3        154.88        178.49         8.56 o
  -6  13   3        130.51        116.72         6.44 o
  -5  13   3         40.96         39.11         4.02 o
  -4  13   3        117.81        110.43         5.14 o
  -3  13   3        146.65        128.69         4.05 o
  -2  13   3        963.28        944.61         8.82 o
  -1  13   3       2083.68       2110.82        15.24 o
   0  13   3         85.83         80.18         2.62 o
   1  13   3       2105.42       2139.16        14.01 o
   2  13   3        945.70        921.37         9.13 o
   3  13   3        154.75        132.82         4.11 o
   4  13   3        122.72        128.97         4.92 o
   5  13   3         39.21         36.96         4.72 o
   6  13   3        137.57        133.72         6.66 o
  -6  14   3         48.43         42.05         5.18 o
  -5  14   3          2.93         -3.26         3.76 o
  -4  14   3          9.36          8.07         3.62 o
  -3  14   3       1054.86       1009.15        11.24 o
  -2  14   3       1183.79       1156.96        10.40 o
  -1  14   3       1339.80       1271.43        10.57 o
   0  14   3       1936.29       1861.74        13.84 o
   1  14   3       1352.56       1277.62         9.99 o
   2  14   3       1183.82       1150.00        10.78 o
   3  14   3       1031.13        986.76        10.52 o
   4  14   3         10.04          2.89         3.18 o
   5  14   3          2.18         -1.97         4.13 o
   6  14   3         50.72         51.65         5.29 o
  -6  15   3         26.49         13.87         5.47 o
  -5  15   3        332.00        341.96         8.93 o
  -4  15   3        461.77        463.71         8.65 o
  -3  15   3        420.94        421.83         7.42 o
  -2  15   3        661.21        638.26         7.44 o
  -1  15   3        173.27        181.10         4.63 o
   0  15   3       1254.52       1192.01        10.69 o
   1  15   3        179.94        194.84         3.93 o
   2  15   3        670.15        645.07         7.45 o
   3  15   3        430.97        436.90         6.99 o
   4  15   3        463.19        457.62         8.68 o
   5  15   3        328.66        339.52         9.05 o
   6  15   3         26.81         21.67         5.08 o
  -5  16   3        143.32        139.78         6.40 o
  -4  16   3         19.46         12.97         4.11 o
  -3  16   3        256.10        272.86         6.56 o
  -2  16   3        504.76        501.81         7.16 o
  -1  16   3          4.48          1.80         2.51 o
   0  16   3        372.97        418.69         6.04 o
   1  16   3          3.26          2.96         2.35 o
   2  16   3        496.85        490.56         6.89 o
   3  16   3        256.84        252.64         6.30 o
   4  16   3         20.91         15.74         3.97 o
   5  16   3        146.90        138.35         6.74 o
  -5  17   3         28.46         32.86         4.88 o
  -4  17   3         45.25         59.35         5.35 o
  -3  17   3        102.14         98.53         4.75 o
  -2  17   3        481.66        452.37         7.38 o
  -1  17   3        508.95        513.41         7.57 o
   0  17   3        239.58        227.63         6.05 o
   1  17   3        524.02        512.57         6.90 o
   2  17   3        477.54        446.64         7.15 o
   3  17   3        100.99         94.94         5.38 o
   4  17   3         41.48         46.80         5.18 o
   5  17   3         30.15         44.08         5.38 o
  -5  18   3        278.61        282.53         9.89 o
  -4  18   3        335.21        342.43         9.09 o
  -3  18   3        139.56        135.60         6.16 o
  -2  18   3        222.30        235.13         6.76 o
  -1  18   3          7.05          4.87         2.79 o
   0  18   3        507.59        465.40         7.65 o
   1  18   3          7.07          7.08         2.79 o
   2  18   3        215.89        215.16         6.00 o
   3  18   3        137.98        125.74         6.23 o
   4  18   3        331.11        328.49         9.79 o
   5  18   3        280.36        278.11         9.77 o
  -4  19   3         27.50         35.31         5.26 o
  -3  19   3        260.83        243.41         7.54 o
  -2  19   3         12.16         19.49         3.67 o
  -1  19   3        141.01        152.43         5.28 o
   0  19   3        626.90        681.61         9.46 o
   1  19   3        138.76        140.05         5.49 o
   2  19   3         13.25         14.57         3.82 o
   3  19   3        258.35        256.95         8.19 o
   4  19   3         26.92         25.64         5.36 o
  -3  20   3        431.66        436.34        10.14 o
  -2  20   3         64.55         57.97         5.75 o
  -1  20   3         27.02         24.59         3.82 o
   0  20   3         65.77         55.30         4.06 o
   1  20   3         27.93         32.25         4.09 o
   2  20   3         64.11         64.52         6.17 o
   3  20   3        427.09        449.11        11.11 o
  -3  21   3          0.56         -4.36         4.87 o
  -2  21   3        654.67        677.08        12.70 o
  -1  21   3        155.33        157.42         6.37 o
   0  21   3         36.03         47.17         4.58 o
   1  21   3        161.12        176.99         8.23 o
   2  21   3        644.88        704.67        14.71 o
   3  21   3          0.54         -0.27         5.88 o
  -2  22   3        248.21        272.93        10.18 o
  -1  22   3         19.32         25.50         5.25 o
   0  22   3         38.04         43.15         4.69 o
   1  22   3         19.07         16.44         5.27 o
   2  22   3        255.24        278.06        10.79 o
   0   0   4       4400.61       4331.10        28.89 o
   1   0   4      11621.71      11811.18        55.00 o
   2   0   4       1007.85       1003.50         5.77 o
   3   0   4       7167.91       7558.32        34.03 o
   4   0   4        354.46        310.15         2.99 o
   5   0   4       1426.86       1398.19         8.96 o
   6   0   4        140.29        114.57         3.54 o
   7   0   4         26.73         26.94         3.74 o
   8   0   4          2.42          8.33         5.97 o
  -8   1   4        183.97        192.70         8.94 o
  -7   1   4         46.65         46.13         4.07 o
  -6   1   4        208.62        200.15         4.43 o
  -5   1   4        220.29        231.47         3.20 o
  -4   1   4        497.88        516.89         3.94 o
  -3   1   4       4160.08       4542.44        23.14 o
  -2   1   4       1194.04       1229.41         6.50 o
  -1   1   4       8670.24       8663.52        41.33 o
   0   1   4      13849.84      13619.31        59.59 o
   1   1   4       8624.75       8673.54        39.75 o
   2   1   4       1176.48       1204.30         5.85 o
   3   1   4       4138.04       4533.84        20.90 o
   4   1   4        507.38        536.79         4.40 o
   5   1   4        213.25        231.92         3.41 o
   6   1   4        209.32        211.16         4.46 o
   7   1   4         44.32         49.32         3.85 o
   8   1   4        186.22        188.98        13.66 o
  -8   2   4        103.14        105.30         7.48 o
  -7   2   4        273.21        288.38         6.85 o
  -6   2   4         73.57         84.23         3.17 o
  -5   2   4        797.48        772.32         6.39 o
  -4   2   4        355.03        351.54         3.20 o
  -3   2   4       2853.41       3068.17        16.90 o
  -2   2   4       1252.99       1201.33         7.06 o
  -1   2   4       2858.49       2906.88        12.55 o
   0   2   4          0.66          8.64         0.76 o
   1   2   4       2870.14       2923.35        14.52 o
   2   2   4       1243.53       1197.81         5.86 o
   3   2   4       2859.48       3058.77        15.46 o
   4   2   4        343.83        333.30         3.40 o
   5   2   4        796.53        769.96         6.32 o
   6   2   4         74.33         87.55         3.17 o
   7   2   4        270.71        283.92         6.99 o
   8   2   4        104.90        113.20         7.46 o
  -8   3   4         80.65         78.58         6.60 o
  -7   3   4        141.37        148.88         6.06 o
  -6   3   4        702.07        699.31         7.44 o
  -5   3   4       1716.62       1663.90        11.76 o
  -4   3   4        652.23        733.73         5.25 o
  -3   3   4        715.61        705.40         5.25 o
  -2   3   4       2793.06       2898.79        14.60 o
  -1   3   4       1677.56       1728.48         8.00 o
   0   3   4       5679.39       5897.10        27.26 o
   1   3   4       1643.13       1715.67         8.53 o
   2   3   4       2778.70       2892.20        13.96 o
   3   3   4        711.64        700.06         4.50 o
   4   3   4        655.68        731.70         5.65 o
   5   3   4       1752.28       1692.11        11.50 o
   6   3   4        706.73        715.54         8.15 o
   7   3   4        140.62        153.86         5.58 o
   8   3   4         81.23         89.50         6.57 o
  -8   4   4         39.95         36.57         6.58 o
  -7   4   4         42.73         29.70         4.30 o
  -6   4   4         75.41         79.31         3.42 o
  -5   4   4        677.60        676.07         6.59 o
  -4   4   4        553.29        521.28         4.58 o
  -3   4   4        573.16        613.13         5.34 o
  -2   4   4        466.17        464.06         3.69 o
  -1   4   4        237.63        243.81         2.00 o
   0   4   4        321.30        315.42         2.30 o
   1   4   4        238.37        250.33         2.06 o
   2   4   4        453.05        457.89         3.45 o
   3   4   4        550.86        589.57         4.35 o
   4   4   4        547.77        526.08         4.68 o
   5   4   4        675.09        673.79         6.30 o
   6   4   4         76.54         90.18         3.44 o
   7   4   4         44.60         38.50         3.88 o
   8   4   4         39.37         35.13         6.18 o
  -8   5   4         13.91         15.99         8.50 o
  -7   5   4         86.21         88.41         4.98 o
  -6   5   4        100.92         91.28         3.73 o
  -5   5   4        105.32        116.08         3.33 o
  -4   5   4        209.73        194.24         3.59 o
  -3   5   4        308.73        332.09         3.83 o
  -2   5   4         53.77         59.31         1.94 o
  -1   5   4       4623.10       4912.11        23.21 o
   0   5   4       2034.96       2143.83        10.20 o
   1   5   4       4594.00       4948.62        23.29 o
   2   5   4         50.43         57.42         1.20 o
   3   5   4        310.31        338.80         3.45 o
   4   5   4        206.04        190.11         2.91 o
   5   5   4        105.76        116.14         3.19 o
   6   5   4        106.76        101.12         3.63 o
   7   5   4         84.93         89.30         5.20 o
   8   5   4         15.05         13.54         5.05 o
  -7   6   4         80.49         86.07         5.06 o
  -6   6   4        152.17        144.13         4.65 o
  -5   6   4        722.90        690.09         7.86 o
  -4   6   4        484.00        472.89         7.40 o
  -3   6   4         78.91         53.54         1.69 o
  -2   6   4        953.46       1008.64         6.67 o
  -1   6   4        492.53        579.23         3.94 o
   0   6   4       1456.26       1535.73         8.45 o
   1   6   4        501.36        570.33         4.22 o
   2   6   4        938.76        994.79         5.93 o
   3   6   4         69.70         48.15         1.46 o
   4   6   4        483.84        474.38         4.66 o
   5   6   4        707.07        679.52         6.90 o
   6   6   4        150.50        145.01         4.41 o
   7   6   4         81.38         90.98         5.69 o
  -7   7   4         43.97         48.96         4.83 o
  -6   7   4        211.96        206.42         5.42 o
  -5   7   4       1449.77       1362.06        13.16 o
  -4   7   4         49.18         43.32         2.14 o
  -3   7   4        323.27        342.19         3.91 o
  -2   7   4        838.79        868.65         6.64 o
  -1   7   4       8595.14       9354.97        48.30 o
   0   7   4       2473.28       2597.24        15.13 o
   1   7   4       8658.23       9450.44        49.52 o
   2   7   4        843.87        873.94         5.97 o
   3   7   4        327.49        351.67         3.41 o
   4   7   4         51.16         46.88         1.75 o
   5   7   4       1452.59       1381.39        11.46 o
   6   7   4        211.14        201.56         5.20 o
   7   7   4         47.03         50.96         5.00 o
  -7   8   4         27.94         26.29         4.63 o
  -6   8   4         19.60         13.84         3.92 o
  -5   8   4         12.50          9.25         2.56 o
  -4   8   4       1054.32       1000.03         8.60 o
  -3   8   4         66.16         69.68         2.19 o
  -2   8   4         18.16         18.72         1.10 o
  -1   8   4        365.83        374.36         3.89 o
   0   8   4       9242.19       9928.81        54.88 o
   1   8   4        373.86        381.35         3.69 o
   2   8   4         23.98         26.48         1.11 o
   3   8   4         67.09         70.29         1.66 o
   4   8   4       1080.24       1013.83         7.77 o
   5   8   4         12.19         12.24         2.38 o
   6   8   4         19.33         13.25         3.01 o
   7   8   4         28.07         35.64         4.95 o
  -7   9   4         85.15         82.33         5.73 o
  -6   9   4         51.61         53.43         4.80 o
  -5   9   4        435.25        416.38         6.86 o
  -4   9   4        717.50        654.45         7.16 o
  -3   9   4        653.94        654.62         6.40 o
  -2   9   4       1496.76       1449.81        10.51 o
  -1   9   4       1261.99       1376.29         9.28 o
   0   9   4       2373.28       2454.50        16.60 o
   1   9   4       1226.41       1334.72         9.56 o
   2   9   4       1490.21       1443.93         9.77 o
   3   9   4        652.28        657.11         5.50 o
   4   9   4        721.55        662.75         6.16 o
   5   9   4        429.58        410.26         6.48 o
   6   9   4         50.72         58.86         4.17 o
   7   9   4         85.55         92.21         6.43 o
  -7  10   4         34.32         37.72         5.05 o
  -6  10   4        448.04        467.67        12.04 o
  -5  10   4        439.04        425.57         7.27 o
  -4  10   4        604.75        594.18         6.99 o
  -3  10   4       1114.20       1053.73         9.30 o
  -2  10   4        532.69        501.08         5.41 o
  -1  10   4        759.91        680.97         5.53 o
   0  10   4        103.07        109.36         2.57 o
   1  10   4        757.86        673.87         5.89 o
   2  10   4        524.71        504.45         4.94 o
   3  10   4       1120.35       1081.16         8.32 o
   4  10   4        608.68        585.46         6.54 o
   5  10   4        437.67        420.59         7.05 o
   6  10   4        447.61        467.66         9.46 o
   7  10   4         35.68         37.08         6.23 o
  -7  11   4         21.44         15.08         5.32 o
  -6  11   4        331.84        349.26         9.66 o
  -5  11   4         96.08         94.73         4.72 o
  -4  11   4        511.78        499.87         8.31 o
  -3  11   4       1060.92       1038.37        10.48 o
  -2  11   4        389.65        370.04         4.87 o
  -1  11   4        135.00        146.99         2.87 o
   0  11   4       4901.60       4858.56        31.19 o
   1  11   4        134.40        148.17         3.18 o
   2  11   4        402.82        386.36         4.15 o
   3  11   4       1067.56       1045.24         9.07 o
   4  11   4        518.50        507.54         7.15 o
   5  11   4         96.66        102.60         5.00 o
   6  11   4        318.35        319.81         8.43 o
   7  11   4         21.51         25.58         6.20 o
  -6  12   4        499.24        524.64        11.02 o
  -5  12   4        600.81        592.75         9.41 o
  -4  12   4        349.81        358.69         7.44 o
  -3  12   4       1232.35       1199.51        11.39 o
  -2  12   4        349.57        345.55         4.78 o
  -1  12   4        423.92        396.45         4.54 o
   0  12   4        227.39        222.85         4.12 o
   1  12   4        417.19        379.23         4.47 o
   2  12   4        362.37        356.38         4.39 o
   3  12   4       1242.79       1223.33        10.81 o
   4  12   4        343.75        360.73         6.75 o
   5  12   4        611.40        602.36         9.66 o
   6  12   4        499.77        515.85        10.24 o
  -6  13   4        276.90        276.62         9.67 o
  -5  13   4        983.71       1013.90        13.36 o
  -4  13   4          2.36          1.22         3.28 o
  -3  13   4        105.23         88.96         3.92 o
  -2  13   4        884.71        834.25         8.79 o
  -1  13   4       2368.55       2389.32        17.41 o
   0  13   4          0.26         -1.93         1.94 o
   1  13   4       2363.17       2379.99        16.65 o
   2  13   4        880.02        823.83         7.69 o
   3  13   4        103.61         78.99         3.48 o
   4  13   4          2.83          2.78         3.03 o
   5  13   4        968.39       1015.78        14.49 o
   6  13   4        276.69        266.08         8.79 o
  -6  14   4         57.85         52.70         5.67 o
  -5  14   4         41.73         44.57         4.49 o
  -4  14   4       1418.90       1381.41        15.07 o
  -3  14   4        211.64        206.21         5.54 o
  -2  14   4        509.82        553.30         7.19 o
  -1  14   4        798.92        790.75         8.07 o
   0  14   4       2129.27       2091.07        15.67 o
   1  14   4        791.23        787.38         7.79 o
   2  14   4        505.65        546.84         7.34 o
   3  14   4        214.70        212.61         5.20 o
   4  14   4       1401.69       1353.25        14.51 o
   5  14   4         41.81         39.64         5.28 o
   6  14   4         56.85         59.73         5.78 o
  -6  15   4          8.97         15.57         5.46 o
  -5  15   4        269.96        277.74         8.28 o
  -4  15   4         75.20         72.11         4.65 o
  -3  15   4        176.60        165.75         6.26 o
  -2  15   4        192.17        175.86         4.87 o
  -1  15   4         44.82         47.27         3.08 o
   0  15   4          2.75         14.84         2.51 o
   1  15   4         48.73         40.23         2.58 o
   2  15   4        192.06        187.82         4.73 o
   3  15   4        176.22        172.17         5.30 o
   4  15   4         71.68         74.52         4.52 o
   5  15   4        273.55        269.64         8.79 o
   6  15   4          7.94          6.00         4.83 o
  -5  16   4        486.23        482.30        10.44 o
  -4  16   4        586.48        582.74         9.86 o
  -3  16   4        339.52        364.96        10.28 o
  -2  16   4        646.18        589.60         8.22 o
  -1  16   4         79.63         77.37         3.73 o
   0  16   4        523.92        557.77         7.05 o
   1  16   4         73.93         66.72         3.49 o
   2  16   4        650.96        608.14         8.72 o
   3  16   4        332.14        345.63         8.07 o
   4  16   4        583.20        563.85        10.40 o
   5  16   4        487.42        484.24        11.02 o
  -5  17   4         45.12         51.75         5.95 o
  -4  17   4        518.64        507.87         9.59 o
  -3  17   4         73.01         68.82         4.84 o
  -2  17   4          3.06          4.15         3.17 o
  -1  17   4         33.67         36.02         3.31 o
   0  17   4         76.66         89.52         5.16 o
   1  17   4         31.95         37.99         3.21 o
   2  17   4          2.93          7.54         2.83 o
   3  17   4         75.10         76.31         4.69 o
   4  17   4        527.49        544.19        10.98 o
   5  17   4         46.16         54.11         5.59 o
  -5  18   4         15.02         20.09        11.35 o
  -4  18   4        362.59        381.86         9.83 o
  -3  18   4        105.10        122.59         6.19 o
  -2  18   4        213.31        214.43         7.88 o
  -1  18   4         53.52         59.83         3.82 o
   0  18   4         11.13          7.26         3.06 o
   1  18   4         50.57         59.76         3.95 o
   2  18   4        204.58        219.51         6.51 o
   3  18   4        100.17        107.94         6.67 o
   4  18   4        356.52        389.31        10.58 o
   5  18   4         14.88         18.36        11.32 o
  -4  19   4         89.42         88.47         7.50 o
  -3  19   4         65.36         74.91         5.45 o
  -2  19   4         59.58         61.95         4.83 o
  -1  19   4        582.57        626.72         9.57 o
   0  19   4         23.16         20.23         3.66 o
   1  19   4        569.96        594.93         9.40 o
   2  19   4         58.03         63.56         4.66 o
   3  19   4         65.33         87.74         6.24 o
   4  19   4         87.11         91.73         7.33 o
  -3  20   4        224.61        235.02         7.73 o
  -2  20   4         91.43         96.54         6.10 o
  -1  20   4        265.36        273.98         7.18 o
   0  20   4        794.51        873.65        12.31 o
   1  20   4        269.05        285.34         7.77 o
   2  20   4         93.57         96.70         6.63 o
   3  20   4        222.42        231.04         8.78 o
  -3  21   4         45.70         43.56         6.08 o
  -2  21   4        227.23        217.81         8.35 o
  -1  21   4        183.19        176.27         7.30 o
   0  21   4       1459.47       1506.64        17.27 o
   1  21   4        177.26        166.31         7.98 o
   2  21   4        233.13        227.74         9.60 o
   3  21   4         47.58         55.51         7.44 o
  -1  22   4        345.37        371.76        11.66 o
   0  22   4         45.33         33.29         5.02 o
   1  22   4        347.10        369.58        10.70 o
   1   0   5       3222.34       3414.71        16.94 o
   2   0   5       3445.15       3971.08        21.59 o
   3   0   5        747.50        851.31         5.85 o
   4   0   5       2006.45       1991.86        11.49 o
   5   0   5        607.87        662.10         6.50 o
   6   0   5          7.36         11.10         2.94 o
   7   0   5         12.58          9.18         3.27 o
   8   0   5        148.81        149.29         8.12 o
  -8   1   5          5.30         13.88         5.19 o
  -7   1   5        593.83        609.50        10.14 o
  -6   1   5         49.27         55.66         3.03 o
  -5   1   5       1013.49       1040.53         8.46 o
  -4   1   5        168.39        176.77         2.53 o
  -3   1   5       2040.41       2207.52        12.34 o
  -2   1   5       3058.28       3162.09        17.43 o
  -1   1   5       1955.73       1946.06         9.70 o
   0   1   5       2278.78       2247.89        10.71 o
   1   1   5       1959.92       1945.61         9.67 o
   2   1   5       3040.26       3149.99        15.58 o
   3   1   5       2038.09       2173.08        11.41 o
   4   1   5        169.40        178.42         2.50 o
   5   1   5        996.54       1018.75         7.30 o
   6   1   5         48.07         61.91         3.72 o
   7   1   5        593.80        611.80         8.86 o
   8   1   5          5.38          3.00         5.36 o
  -8   2   5         79.73         86.24         7.24 o
  -7   2   5        113.68        137.93         5.68 o
  -6   2   5        230.65        230.79         5.78 o
  -5   2   5       1044.93       1023.59         8.39 o
  -4   2   5        363.02        375.15         3.74 o
  -3   2   5       4443.42       4633.13        24.19 o
  -2   2   5        758.35        846.96         5.61 o
  -1   2   5       2167.07       2105.19         9.75 o
   0   2   5        690.51        689.31         3.99 o
   1   2   5       2202.32       2142.00        10.97 o
   2   2   5        756.04        842.56         5.43 o
   3   2   5       4490.92       4620.31        22.57 o
   4   2   5        364.97        380.63         3.80 o
   5   2   5       1031.23        999.70         7.77 o
   6   2   5        231.07        245.39         4.56 o
   7   2   5        115.81        134.31         5.48 o
   8   2   5         78.55         94.37         7.65 o
  -8   3   5        256.80        258.45        10.35 o
  -7   3   5         53.24         62.23         4.53 o
  -6   3   5        298.56        284.65         5.37 o
  -5   3   5        672.43        605.96         6.22 o
  -4   3   5       1254.27       1265.06         8.65 o
  -3   3   5        633.44        626.93         4.85 o
  -2   3   5        389.40        409.01         3.11 o
  -1   3   5       3947.74       4008.29        17.50 o
   0   3   5          3.43          5.01         0.83 o
   1   3   5       3951.73       4013.44        19.79 o
   2   3   5        372.19        391.93         3.39 o
   3   3   5        631.25        620.28         4.33 o
   4   3   5       1261.62       1253.59         8.32 o
   5   3   5        674.14        611.42         5.69 o
   6   3   5        283.64        271.93         4.81 o
   7   3   5         54.31         66.01         4.52 o
   8   3   5        251.10        266.33         9.72 o
  -8   4   5        211.09        215.44        10.42 o
  -7   4   5         27.85         26.96         4.32 o
  -6   4   5        192.18        170.05         5.31 o
  -5   4   5        166.91        162.90         3.53 o
  -4   4   5       1480.55       1492.75        10.55 o
  -3   4   5        814.11        807.27         6.29 o
  -2   4   5        604.35        604.99         4.76 o
  -1   4   5        302.05        321.41         2.36 o
   0   4   5        510.95        471.60         3.25 o
   1   4   5        308.93        330.53         2.65 o
   2   4   5        597.15        610.28         4.88 o
   3   4   5        809.39        792.47         5.60 o
   4   4   5       1464.21       1477.99        10.16 o
   5   4   5        173.39        166.93         3.47 o
   6   4   5        193.49        174.15         4.34 o
   7   4   5         26.89         26.60         4.06 o
   8   4   5        207.51        223.26         9.31 o
  -7   5   5        399.15        393.33         8.70 o
  -6   5   5        257.91        259.85         5.73 o
  -5   5   5         94.09         96.81         3.64 o
  -4   5   5        473.52        450.09         5.98 o
  -3   5   5         23.01         33.19         1.75 o
  -2   5   5        949.07       1029.14         7.40 o
  -1   5   5       7584.67       7937.00        37.55 o
   0   5   5       9015.77       9189.69        42.36 o
   1   5   5       7613.67       7985.99        39.25 o
   2   5   5        943.87       1034.48         6.84 o
   3   5   5         22.56         34.67         1.41 o
   4   5   5        471.79        452.87         4.65 o
   5   5   5         99.18        104.31         3.07 o
   6   5   5        258.86        251.86         5.24 o
   7   5   5        397.13        388.95         8.72 o
  -7   6   5         13.24          9.40         3.71 o
  -6   6   5        209.09        192.04         5.32 o
  -5   6   5        306.99        319.60         5.81 o
  -4   6   5         52.47         67.12         2.04 o
  -3   6   5        371.29        349.28         3.73 o
  -2   6   5       1903.64       1763.01        10.84 o
  -1   6   5       1478.73       1534.74         8.68 o
   0   6   5         75.81         73.67         1.70 o
   1   6   5       1473.34       1527.92        10.03 o
   2   6   5       1898.37       1758.63        10.11 o
   3   6   5        371.01        348.70         3.51 o
   4   6   5         49.44         61.12         2.16 o
   5   6   5        305.84        315.68         4.76 o
   6   6   5        210.98        203.20         4.90 o
   7   6   5         13.20         12.24         4.33 o
  -7   7   5         56.06         56.57         4.60 o
  -6   7   5        469.12        445.57         7.29 o
  -5   7   5        382.79        364.95         6.23 o
  -4   7   5        269.35        283.83         3.81 o
  -3   7   5        232.93        223.62         3.36 o
  -2   7   5       1645.01       1702.85        11.03 o
  -1   7   5       4137.60       4506.03        24.48 o
   0   7   5        140.09        142.75         2.33 o
   1   7   5       4085.53       4453.23        26.46 o
   2   7   5       1653.42       1717.96        10.26 o
   3   7   5        232.81        219.67         3.22 o
   4   7   5        269.01        281.65         4.30 o
   5   7   5        376.50        351.17         6.61 o
   6   7   5        474.68        454.13         7.16 o
   7   7   5         58.82         60.79         7.17 o
  -7   8   5        107.29        119.06         6.23 o
  -6   8   5          7.90          4.66         3.35 o
  -5   8   5        334.69        340.68         6.29 o
  -4   8   5        957.95        908.96         8.79 o
  -3   8   5        328.88        297.74         3.94 o
  -2   8   5        625.06        661.58         5.36 o
  -1   8   5        441.68        427.30         4.14 o
   0   8   5       1312.76       1359.21         9.14 o
   1   8   5        431.44        430.62         4.23 o
   2   8   5        627.37        658.42         5.22 o
   3   8   5        331.71        309.32         3.31 o
   4   8   5        962.53        920.82         8.36 o
   5   8   5        341.15        343.56         5.62 o
   6   8   5          7.64          3.51         3.11 o
   7   8   5        110.23        116.27         6.51 o
  -7   9   5        176.02        183.80         7.24 o
  -6   9   5        127.53        143.71         6.19 o
  -5   9   5        127.81        124.21         4.41 o
  -4   9   5       1036.68       1001.15        10.68 o
  -3   9   5        809.93        792.31         7.30 o
  -2   9   5        798.00        821.72         7.08 o
  -1   9   5        949.94        961.14         7.55 o
   0   9   5       1814.07       1946.59        13.19 o
   1   9   5        931.70        922.64         7.75 o
   2   9   5        806.97        824.08         6.64 o
   3   9   5        812.35        805.58         6.71 o
   4   9   5       1033.07       1013.82        10.42 o
   5   9   5        123.46        109.21         4.10 o
   6   9   5        132.09        133.48         5.31 o
   7   9   5        173.33        199.88         8.99 o
  -7  10   5          8.97          7.14         4.50 o
  -6  10   5        151.01        157.19         6.57 o
  -5  10   5        412.04        402.29         7.43 o
  -4  10   5         23.51         26.31         2.71 o
  -3  10   5        215.94        200.18         3.84 o
  -2  10   5        623.48        576.47         5.28 o
  -1  10   5        555.27        538.41         4.98 o
   0  10   5        601.23        619.51         6.41 o
   1  10   5        552.65        539.35         5.33 o
   2  10   5        618.11        567.76         4.69 o
   3  10   5        214.02        195.13         2.97 o
   4  10   5         25.74         23.08         2.58 o
   5  10   5        412.16        397.73         6.64 o
   6  10   5        150.66        162.04         6.48 o
   7  10   5          9.06          0.81         6.75 o
  -7  11   5        288.96        292.93        11.57 o
  -6  11   5        200.71        188.06         7.18 o
  -5  11   5         12.24          7.87         3.44 o
  -4  11   5        175.75        168.39         5.14 o
  -3  11   5        663.53        680.57         7.28 o
  -2  11   5        615.58        614.58         6.10 o
  -1  11   5        263.00        250.86         3.60 o
   0  11   5       1642.71       1657.05        13.36 o
   1  11   5        271.97        271.28         3.94 o
   2  11   5        618.56        619.80         6.21 o
   3  11   5        663.81        684.54         7.58 o
   4  11   5        174.78        174.06         5.20 o
   5  11   5         14.57         13.57         3.63 o
   6  11   5        201.15        191.27         7.57 o
   7  11   5        294.70        303.48        16.90 o
  -6  12   5        199.16        197.53         8.31 o
  -5  12   5        213.52        220.76         6.91 o
  -4  12   5        210.40        194.50         6.11 o
  -3  12   5       1210.70       1155.81        11.12 o
  -2  12   5        201.60        216.02         3.97 o
  -1  12   5        345.14        334.62         4.16 o
   0  12   5       1096.63       1044.31         9.82 o
   1  12   5        352.11        338.89         4.84 o
   2  12   5        203.67        213.45         3.62 o
   3  12   5       1190.55       1135.85        10.73 o
   4  12   5        215.94        207.59         5.38 o
   5  12   5        210.85        198.97         6.47 o
   6  12   5        198.47        187.11         7.72 o
  -6  13   5        207.50        225.65         8.88 o
  -5  13   5         13.65         14.72         4.02 o
  -4  13   5        452.22        444.56         8.06 o
  -3  13   5         80.86         70.36         3.94 o
  -2  13   5       1112.35       1046.69        10.16 o
  -1  13   5        273.90        253.04         4.68 o
   0  13   5         36.99         41.08         2.67 o
   1  13   5        282.33        252.70         4.51 o
   2  13   5       1089.34       1036.74         9.36 o
   3  13   5         81.68         70.95         3.43 o
   4  13   5        460.09        449.86         7.84 o
   5  13   5         12.83         14.48         3.87 o
   6  13   5        210.27        210.02         8.17 o
  -6  14   5         20.03         22.29         5.11 o
  -5  14   5        146.88        146.79         7.51 o
  -4  14   5         27.96         22.94         3.75 o
  -3  14   5        507.23        538.77         8.13 o
  -2  14   5         71.20         45.63         3.23 o
  -1  14   5        106.92        115.99         3.62 o
   0  14   5         39.59         46.33         2.96 o
   1  14   5        105.40        115.98         3.57 o
   2  14   5         69.87         44.51         3.05 o
   3  14   5        502.01        518.63         7.91 o
   4  14   5         27.32         25.70         3.78 o
   5  14   5        141.87        146.74         6.76 o
   6  14   5         20.21         16.83         5.19 o
  -6  15   5        128.87        129.19         9.06 o
  -5  15   5         68.81         70.75         7.30 o
  -4  15   5        316.58        291.32         7.69 o
  -3  15   5        635.96        573.57         8.59 o
  -2  15   5        188.66        169.57         5.07 o
  -1  15   5       1495.02       1478.91        13.83 o
   0  15   5       1284.22       1242.92        11.91 o
   1  15   5       1498.41       1511.26        12.65 o
   2  15   5        188.41        167.31         4.93 o
   3  15   5        637.24        595.60         9.49 o
   4  15   5        319.71        300.87         7.57 o
   5  15   5         73.50         67.47         6.12 o
   6  15   5        122.82        127.58         9.23 o
  -5  16   5         75.14         87.08         6.67 o
  -4  16   5        578.01        552.43        10.09 o
  -3  16   5         56.23         57.97         3.98 o
  -2  16   5        309.43        323.22         6.57 o
  -1  16   5         83.91         83.53         4.10 o
   0  16   5        370.59        310.16         5.95 o
   1  16   5         82.87         79.23         3.62 o
   2  16   5        319.60        347.75         6.64 o
   3  16   5         54.17         54.46         4.31 o
   4  16   5        568.53        550.11        10.85 o
   5  16   5         76.55         82.04         6.27 o
  -5  17   5         13.79         21.01         5.57 o
  -4  17   5         24.77         21.24         4.49 o
  -3  17   5         22.36         18.87         3.63 o
  -2  17   5        115.11        125.58         5.50 o
  -1  17   5        207.98        219.14         6.08 o
   0  17   5         16.62         14.37         3.27 o
   1  17   5        200.78        186.34         5.11 o
   2  17   5        115.23        122.90         5.00 o
   3  17   5         21.74         24.40         4.53 o
   4  17   5         25.37         26.43         4.97 o
   5  17   5         13.53          9.53         5.34 o
  -4  18   5        132.43        122.13         6.55 o
  -3  18   5        705.27        739.08        12.36 o
  -2  18   5         23.89         24.17         4.22 o
  -1  18   5        170.45        153.19         5.51 o
   0  18   5         59.41         63.03         4.22 o
   1  18   5        169.57        144.44         5.17 o
   2  18   5         25.49         35.34         4.14 o
   3  18   5        703.29        728.64        28.86 o
   4  18   5        137.41        141.33         7.72 o
  -4  19   5         37.21         29.90         5.75 o
  -3  19   5         33.20         40.72         5.37 o
  -2  19   5        757.53        774.82        13.30 o
  -1  19   5        354.74        373.08         8.47 o
   0  19   5        888.36        869.40        11.68 o
   1  19   5        351.86        371.13         8.20 o
   2  19   5        763.77        770.72        12.73 o
   3  19   5         33.03         42.84         6.21 o
   4  19   5         35.45         25.99         5.66 o
  -3  20   5        525.51        538.95        11.55 o
  -2  20   5         50.26         34.93         7.26 o
  -1  20   5         99.41        100.69         5.54 o
   0  20   5          6.36         16.13         4.04 o
   1  20   5         96.14         97.52         5.65 o
   2  20   5         50.00         36.46         6.01 o
   3  20   5        533.14        508.62        12.91 o
  -2  21   5         50.47         42.52         6.28 o
  -1  21   5        815.00        827.27        14.98 o
   0  21   5        124.28        129.85         6.15 o
   1  21   5        806.19        812.56        12.90 o
   2  21   5         52.95         47.22         6.97 o
  -1  22   5         25.84         24.48         5.53 o
   0  22   5         30.69         39.23         5.28 o
   1  22   5         26.04         23.65         5.14 o
   0   0   6       5434.78       5710.77        38.24 o
   1   0   6        915.63        947.01         5.45 o
   2   0   6        386.65        442.61         3.90 o
   3   0   6        283.17        338.37         3.18 o
   4   0   6         88.07         84.39         1.99 o
   5   0   6         76.71         74.77         2.30 o
   6   0   6         52.98         44.07         3.41 o
   7   0   6        256.28        261.07         6.57 o
   8   0   6         16.74         24.71         5.82 o
  -8   1   6        145.90        152.93         7.75 o
  -7   1   6         90.01         86.77         5.15 o
  -6   1   6        382.62        364.79         5.86 o
  -5   1   6         81.12         87.19         2.70 o
  -4   1   6        149.89        148.29         2.39 o
  -3   1   6       1065.67       1167.70         7.70 o
  -2   1   6       3256.88       3668.76        21.65 o
  -1   1   6       1011.63       1007.67         5.63 o
   0   1   6       3223.59       3416.27        16.28 o
   1   1   6        986.03        985.48         5.55 o
   2   1   6       3210.49       3614.95        19.90 o
   3   1   6       1083.19       1172.48         7.04 o
   4   1   6        152.39        151.57         2.83 o
   5   1   6         83.78         88.48         2.67 o
   6   1   6        387.00        362.78         6.48 o
   7   1   6         87.95         83.03         4.39 o
   8   1   6        147.18        157.22         8.24 o
  -8   2   6        141.18        150.41         7.94 o
  -7   2   6        180.45        160.50         6.30 o
  -6   2   6        393.87        364.77         6.26 o
  -5   2   6        743.55        753.41         6.98 o
  -4   2   6        359.07        313.98         3.18 o
  -3   2   6       1538.98       1461.13         8.74 o
  -2   2   6       1093.08       1226.84         7.70 o
  -1   2   6       1350.22       1462.49         7.64 o
   0   2   6          8.98          9.01         0.84 o
   1   2   6       1342.31       1446.40         7.91 o
   2   2   6       1064.86       1182.74         8.21 o
   3   2   6       1530.05       1441.69         8.23 o
   4   2   6        352.42        304.33         3.38 o
   5   2   6        751.53        753.19         6.70 o
   6   2   6        397.83        376.22         5.78 o
   7   2   6        183.53        166.59         5.69 o
   8   2   6        137.39        150.74         8.98 o
  -8   3   6         46.36         40.73         6.06 o
  -7   3   6        161.58        182.03         6.32 o
  -6   3   6        261.26        255.12         5.36 o
  -5   3   6        125.21        107.71         3.05 o
  -4   3   6        134.42        149.78         2.70 o
  -3   3   6        413.08        442.24         3.88 o
  -2   3   6       2433.99       2586.88        14.57 o
  -1   3   6        178.92        161.52         1.91 o
   0   3   6       7964.29       7941.44        37.37 o
   1   3   6        194.42        177.39         2.11 o
   2   3   6       2454.81       2614.68        16.48 o
   3   3   6        411.59        440.53         3.54 o
   4   3   6        138.81        160.60         2.63 o
   5   3   6        134.61        125.42         2.76 o
   6   3   6        260.86        249.96         5.21 o
   7   3   6        163.29        169.14         5.73 o
   8   3   6         47.96         56.47         7.59 o
  -7   4   6         34.42         35.47         4.54 o
  -6   4   6        585.94        584.74         8.22 o
  -5   4   6       1029.07       1001.01         9.38 o
  -4   4   6        176.45        178.00         3.16 o
  -3   4   6        194.48        228.64         2.64 o
  -2   4   6       1920.99       1973.17        11.82 o
  -1   4   6        425.93        462.40         3.71 o
   0   4   6          8.56         12.40         1.00 o
   1   4   6        422.47        460.95         3.31 o
   2   4   6       1944.98       1962.46        13.77 o
   3   4   6        182.89        219.61         2.65 o
   4   4   6        187.04        190.79         2.73 o
   5   4   6       1035.52       1022.00         8.60 o
   6   4   6        584.42        569.75         8.19 o
   7   4   6         34.20         35.69         4.04 o
  -7   5   6        269.05        301.26         8.64 o
  -6   5   6        180.72        163.95         5.27 o
  -5   5   6        293.84        290.17         5.82 o
  -4   5   6        569.82        568.74         7.42 o
  -3   5   6       1123.87       1146.57         8.85 o
  -2   5   6        404.35        455.38         4.24 o
  -1   5   6       2289.82       2321.99        13.29 o
   0   5   6        415.93        520.76         4.35 o
   1   5   6       2297.70       2341.06        14.04 o
   2   5   6        414.70        459.91         5.96 o
   3   5   6       1135.25       1168.07         8.14 o
   4   5   6        561.17        569.70         5.59 o
   5   5   6        290.74        293.33         4.47 o
   6   5   6        172.96        150.56         4.74 o
   7   5   6        266.86        278.15         7.98 o
  -7   6   6         11.95          4.06         4.01 o
  -6   6   6         71.12         64.57         4.04 o
  -5   6   6        403.74        387.70         6.38 o
  -4   6   6        149.78        161.96         4.25 o
  -3   6   6        475.66        485.42         4.64 o
  -2   6   6         26.23         45.91         1.60 o
  -1   6   6       5713.50       5973.92        31.96 o
   0   6   6        377.97        390.05         3.60 o
   1   6   6       5716.16       6006.29        34.67 o
   2   6   6         23.81         42.74         1.56 o
   3   6   6        483.74        494.53         4.72 o
   4   6   6        151.72        159.30         3.22 o
   5   6   6        397.49        396.05         5.52 o
   6   6   6         72.97         74.14         3.77 o
   7   6   6         12.20          5.57         4.16 o
  -7   7   6         11.27          5.50         4.07 o
  -6   7   6         22.86         28.10         3.27 o
  -5   7   6       1526.46       1457.32        14.76 o
  -4   7   6        102.51        113.76         2.75 o
  -3   7   6        665.62        661.18         5.69 o
  -2   7   6          1.49          3.31         0.94 o
  -1   7   6       1228.31       1277.75         8.54 o
   0   7   6         80.36         71.31         1.95 o
   1   7   6       1228.32       1279.25         8.89 o
   2   7   6          0.93          0.49         0.78 o
   3   7   6        657.43        653.46         7.06 o
   4   7   6        100.08        111.36         2.51 o
   5   7   6       1536.21       1470.66        12.15 o
   6   7   6         25.46         25.00         3.43 o
   7   7   6         11.33          3.70         4.13 o
  -7   8   6         12.46          8.19         4.07 o
  -6   8   6          1.53         -2.95         3.38 o
  -5   8   6         64.87         64.20         3.87 o
  -4   8   6         47.85         58.51         2.96 o
  -3   8   6        700.24        713.79         6.37 o
  -2   8   6        255.66        255.48         3.44 o
  -1   8   6        580.74        600.73         5.58 o
   0   8   6        757.25        798.35         6.23 o
   1   8   6        593.19        617.76         5.71 o
   2   8   6        259.58        267.09         3.75 o
   3   8   6        702.92        711.13         7.26 o
   4   8   6         51.19         61.36         2.95 o
   5   8   6         67.11         60.96         3.26 o
   6   8   6          1.61         -1.18         2.98 o
   7   8   6         12.48          6.03         5.20 o
  -7   9   6        269.91        278.77         9.04 o
  -6   9   6         44.62         44.09         4.59 o
  -5   9   6        581.50        587.75         8.26 o
  -4   9   6       1130.66       1064.17        10.58 o
  -3   9   6        917.05        858.90         8.00 o
  -2   9   6        153.23        146.70         2.89 o
  -1   9   6        397.69        361.49         4.17 o
   0   9   6         35.63         15.67         1.59 o
   1   9   6        403.15        360.83         4.61 o
   2   9   6        146.84        144.75         2.96 o
   3   9   6        916.92        859.18         7.76 o
   4   9   6       1135.32       1083.09         9.52 o
   5   9   6        576.41        575.21         7.82 o
   6   9   6         44.64         51.33         5.26 o
   7   9   6        264.28        274.88         9.98 o
  -7  10   6        245.80        256.67         8.59 o
  -6  10   6        207.92        213.14         7.45 o
  -5  10   6        843.76        840.69        10.88 o
  -4  10   6        272.58        233.87         5.20 o
  -3  10   6        864.91        852.78         8.03 o
  -2  10   6        944.94        898.02         7.68 o
  -1  10   6        702.16        653.62         5.93 o
   0  10   6       1940.91       2061.51        16.41 o
   1  10   6        698.11        668.07         6.62 o
   2  10   6        957.99        924.51         8.57 o
   3  10   6        864.20        857.77         7.09 o
   4  10   6        274.48        229.67         5.20 o
   5  10   6        832.72        833.35         9.63 o
   6  10   6        205.38        215.40         6.82 o
   7  10   6        242.20        238.20        10.61 o
  -7  11   6         96.90         97.12         6.76 o
  -6  11   6        116.01        132.77         7.30 o
  -5  11   6        256.74        235.43         7.81 o
  -4  11   6        142.52        148.03         4.92 o
  -3  11   6        445.37        460.80         6.06 o
  -2  11   6        469.54        450.23         5.69 o
  -1  11   6        303.30        311.84         4.13 o
   0  11   6          2.55         10.71         2.13 o
   1  11   6        302.78        310.97         4.43 o
   2  11   6        474.61        447.09         5.08 o
   3  11   6        435.68        441.33         5.85 o
   4  11   6        138.17        145.89         4.48 o
   5  11   6        255.07        228.94         6.05 o
   6  11   6        123.05        134.92         6.84 o
   7  11   6         95.25         97.52        11.80 o
  -6  12   6         43.65         56.88         5.45 o
  -5  12   6        253.90        251.07         8.12 o
  -4  12   6       1167.43       1156.02        13.66 o
  -3  12   6        586.68        568.57         8.21 o
  -2  12   6        496.84        516.73         5.99 o
  -1  12   6        227.11        220.99         3.85 o
   0  12   6         56.83         84.13         3.22 o
   1  12   6        220.70        206.64         3.96 o
   2  12   6        509.08        537.07         5.90 o
   3  12   6        590.78        586.65         8.15 o
   4  12   6       1164.51       1142.76        12.00 o
   5  12   6        260.89        260.82         7.25 o
   6  12   6         45.19         53.79         5.86 o
  -6  13   6        252.30        238.14         9.09 o
  -5  13   6        260.29        257.21         7.95 o
  -4  13   6          3.36         -0.32         3.36 o
  -3  13   6        274.09        265.96         6.44 o
  -2  13   6       1480.55       1460.02        13.18 o
  -1  13   6        302.97        293.41         5.23 o
   0  13   6        318.43        313.82         5.49 o
   1  13   6        311.85        293.13         5.17 o
   2  13   6       1469.36       1458.02        12.34 o
   3  13   6        274.95        263.90         6.02 o
   4  13   6          2.77         -0.21         3.19 o
   5  13   6        249.76        239.46         7.43 o
   6  13   6        255.99        249.61         9.28 o
  -6  14   6         39.37         40.47         5.73 o
  -5  14   6         79.66         78.14         5.59 o
  -4  14   6        494.26        478.20         8.96 o
  -3  14   6        106.79        127.18         4.89 o
  -2  14   6        284.74        268.30         5.46 o
  -1  14   6        708.77        653.16         8.11 o
   0  14   6        184.47        172.41         4.59 o
   1  14   6        720.43        667.07         8.09 o
   2  14   6        287.29        273.31         6.78 o
   3  14   6        108.86        121.10         4.71 o
   4  14   6        489.28        466.67         8.69 o
   5  14   6         82.81         86.27         5.88 o
   6  14   6         39.15         44.25         6.15 o
  -6  15   6         83.61         97.95         6.84 o
  -5  15   6         61.81         71.18         5.69 o
  -4  15   6        186.44        181.91         6.58 o
  -3  15   6        111.57        120.80         4.92 o
  -2  15   6         27.92         30.57         3.23 o
  -1  15   6         84.90         87.11         4.11 o
   0  15   6        927.27        929.86        10.25 o
   1  15   6         78.86         76.16         3.35 o
   2  15   6         29.77         34.42         3.45 o
   3  15   6        108.23        118.96         5.06 o
   4  15   6        191.38        195.32         6.78 o
   5  15   6         59.52         72.68         6.21 o
   6  15   6         84.37         84.23         7.55 o
  -5  16   6        177.72        172.83         8.15 o
  -4  16   6          0.78         -0.31         3.67 o
  -3  16   6         32.75         27.68         4.05 o
  -2  16   6        245.29        246.18         6.55 o
  -1  16   6        197.15        169.52         5.39 o
   0  16   6        638.57        586.83         8.12 o
   1  16   6        189.21        174.67         4.90 o
   2  16   6        242.37        250.80         6.93 o
   3  16   6         35.04         33.55         4.00 o
   4  16   6          1.10          2.37         4.37 o
   5  16   6        184.38        178.63         8.30 o
  -5  17   6         50.48         46.89         6.39 o
  -4  17   6         36.42         28.44         4.54 o
  -3  17   6         81.06         88.32         5.24 o
  -2  17   6        244.29        250.30         7.49 o
  -1  17   6         23.16         25.79         3.58 o
   0  17   6          1.11          2.96         3.29 o
   1  17   6         21.80         23.68         3.33 o
   2  17   6        233.76        248.82         7.09 o
   3  17   6         84.31         88.64         5.47 o
   4  17   6         35.27         25.01         5.05 o
   5  17   6         51.72         42.68         6.19 o
  -4  18   6         80.88         75.00         6.54 o
  -3  18   6         23.40         12.92         4.61 o
  -2  18   6        570.68        558.65        11.32 o
  -1  18   6         56.46         67.17         4.37 o
   0  18   6         10.03          6.41         3.22 o
   1  18   6         59.28         66.68         4.67 o
   2  18   6        573.68        603.88        10.18 o
   3  18   6         20.53         18.80         4.69 o
   4  18   6         85.42         95.45         7.49 o
  -4  19   6          1.43         -4.48         5.42 o
  -3  19   6         35.52         36.60         5.22 o
  -2  19   6         99.55         95.33         5.78 o
  -1  19   6        250.84        247.51         7.50 o
   0  19   6        166.19        183.17         6.36 o
   1  19   6        263.16        262.47         8.15 o
   2  19   6         97.80        103.34         5.64 o
   3  19   6         35.51         41.33         5.75 o
   4  19   6          1.58         -1.19         5.78 o
  -3  20   6         42.99         43.15         5.43 o
  -2  20   6        474.86        475.18        11.17 o
  -1  20   6        420.25        433.62         9.95 o
   0  20   6         31.74         37.04         4.45 o
   1  20   6        429.05        461.34         9.64 o
   2  20   6        473.76        498.94        11.05 o
   3  20   6         41.80         32.20         5.79 o
  -2  21   6        153.33        158.54         7.80 o
  -1  21   6         38.14         46.45         5.34 o
   0  21   6         23.33          9.73         4.49 o
   1  21   6         37.03         55.32         5.35 o
   2  21   6        148.56        157.03        11.51 o
  -1  22   6        111.06        109.21         7.15 o
   0  22   6         90.80        103.70         6.33 o
   1  22   6        110.36        117.92         6.55 o
   1   0   7       1899.27       2124.54        11.10 o
   2   0   7        275.82        279.89         4.60 o
   3   0   7         70.26         99.99         2.04 o
   4   0   7        492.14        488.85         4.31 o
   5   0   7        227.89        229.91         3.84 o
   6   0   7         11.84          3.52         2.67 o
   7   0   7         27.03         20.02         3.99 o
   8   0   7          8.70         16.55         5.37 o
  -8   1   7         27.95         27.79         5.60 o
  -7   1   7          5.37         10.65         4.01 o
  -6   1   7         68.67         84.17         3.61 o
  -5   1   7        183.22        192.95         3.46 o
  -4   1   7        390.29        395.39         3.66 o
  -3   1   7        821.86        878.97         6.47 o
  -2   1   7       1457.27       1678.00        10.98 o
  -1   1   7        217.43        243.99         2.58 o
   0   1   7       1564.41       1590.81         8.44 o
   1   1   7        203.83        237.82         2.58 o
   2   1   7       1464.96       1660.85        10.83 o
   3   1   7        837.37        890.20         6.34 o
   4   1   7        390.34        387.55         4.20 o
   5   1   7        182.28        189.81         3.58 o
   6   1   7         69.82         73.68         3.78 o
   7   1   7          4.27          6.80         3.10 o
   8   1   7         28.79         25.03         6.27 o
  -8   2   7         36.97         34.70         5.92 o
  -7   2   7         82.98         86.87         5.35 o
  -6   2   7        539.09        541.41         7.36 o
  -5   2   7        704.05        734.96         6.95 o
  -4   2   7        326.05        331.55         3.28 o
  -3   2   7       1325.06       1366.67         8.59 o
  -2   2   7        932.31        984.93         7.33 o
  -1   2   7       1736.55       1762.40        11.58 o
   0   2   7       6867.90       7169.07        33.32 o
   1   2   7       1765.57       1804.85        10.74 o
   2   2   7        937.51        999.06         7.39 o
   3   2   7       1345.18       1370.39         8.28 o
   4   2   7        322.21        327.81         3.74 o
   5   2   7        717.29        743.55         7.06 o
   6   2   7        531.25        521.11         7.73 o
   7   2   7         84.95         84.69         4.34 o
   8   2   7         38.12         15.51         6.15 o
  -7   3   7         83.03         84.77         5.34 o
  -6   3   7        412.03        426.80         7.11 o
  -5   3   7        154.60        124.11         3.15 o
  -4   3   7        346.06        336.33         3.67 o
  -3   3   7        996.73       1008.93         7.18 o
  -2   3   7        514.87        542.18         4.26 o
  -1   3   7       5058.44       5339.77        31.79 o
   0   3   7       1007.55        906.44         5.60 o
   1   3   7       5080.44       5369.20        29.34 o
   2   3   7        527.98        555.81         4.94 o
   3   3   7        978.47        993.81         7.39 o
   4   3   7        352.94        346.87         3.93 o
   5   3   7        150.41        123.84         3.64 o
   6   3   7        412.62        425.70         6.49 o
   7   3   7         81.09         83.84         4.41 o
  -7   4   7        169.57        170.22         6.55 o
  -6   4   7        322.82        300.68         7.02 o
  -5   4   7        228.55        222.80         4.09 o
  -4   4   7        406.29        390.67         4.50 o
  -3   4   7       1920.96       1843.75        12.72 o
  -2   4   7        769.06        817.09         5.44 o
  -1   4   7       1901.74       1900.38        11.66 o
   0   4   7       2815.02       3035.17        15.81 o
   1   4   7       1926.71       1912.68        11.71 o
   2   4   7        789.51        833.34         6.65 o
   3   4   7       1950.78       1877.41        12.37 o
   4   4   7        419.32        411.18         4.68 o
   5   4   7        219.09        222.55         4.53 o
   6   4   7        326.08        312.08         5.94 o
   7   4   7        168.86        181.36         6.25 o
  -7   5   7        177.61        199.75         7.43 o
  -6   5   7        454.70        463.42         7.83 o
  -5   5   7       1184.81       1207.00        11.13 o
  -4   5   7       1317.66       1337.21        11.30 o
  -3   5   7        938.45        897.80         7.10 o
  -2   5   7        440.00        440.91         3.94 o
  -1   5   7       1564.90       1528.35         9.75 o
   0   5   7       3077.26       3376.11        19.75 o
   1   5   7       1525.36       1503.51         9.72 o
   2   5   7        435.75        433.22         5.19 o
   3   5   7        929.86        901.55         6.97 o
   4   5   7       1331.47       1331.88         9.93 o
   5   5   7       1177.31       1156.51        11.02 o
   6   5   7        458.96        467.57         7.78 o
   7   5   7        180.57        188.71         6.44 o
  -7   6   7        113.31        108.93         6.13 o
  -6   6   7        192.06        201.45         5.90 o
  -5   6   7        363.41        356.17         6.66 o
  -4   6   7        588.17        563.91         5.69 o
  -3   6   7        243.02        242.28         3.55 o
  -2   6   7        534.25        510.34         4.89 o
  -1   6   7        461.54        464.57         4.34 o
   0   6   7       7880.35       8206.81        45.69 o
   1   6   7        465.85        476.82         4.54 o
   2   6   7        529.77        515.83         5.62 o
   3   6   7        248.37        251.00         4.11 o
   4   6   7        611.03        572.92         6.78 o
   5   6   7        365.69        361.27         6.01 o
   6   6   7        195.15        190.04         5.67 o
   7   6   7        110.93        104.63         5.61 o
  -7   7   7         82.47         82.37         5.51 o
  -6   7   7          3.58          3.27         3.17 o
  -5   7   7         14.10         21.02         3.54 o
  -4   7   7        475.17        453.50         5.87 o
  -3   7   7        140.89        153.77         3.16 o
  -2   7   7        570.41        566.17         5.21 o
  -1   7   7        524.20        609.68         5.10 o
   0   7   7       3401.28       4001.11        24.00 o
   1   7   7        524.05        614.68         5.82 o
   2   7   7        589.12        594.88         5.60 o
   3   7   7        133.31        139.46         3.34 o
   4   7   7        462.96        460.60         6.22 o
   5   7   7         15.51         16.71         2.72 o
   6   7   7          4.51          0.67         3.19 o
   7   7   7         78.75         72.90         5.30 o
  -7   8   7         86.34         87.44         5.63 o
  -6   8   7        164.05        152.26         6.04 o
  -5   8   7        176.50        176.36         5.48 o
  -4   8   7        282.41        263.75         5.11 o
  -3   8   7       1388.41       1363.74        11.09 o
  -2   8   7        358.63        423.13         4.72 o
  -1   8   7       1284.21       1377.82         9.61 o
   0   8   7        921.47        938.05         7.50 o
   1   8   7       1286.63       1397.48        10.08 o
   2   8   7        357.23        419.01         4.48 o
   3   8   7       1361.91       1325.38        11.11 o
   4   8   7        279.12        256.29         5.00 o
   5   8   7        176.09        180.67         4.77 o
   6   8   7        163.06        151.10         5.67 o
   7   8   7         84.97         80.37         5.83 o
  -7   9   7         28.10         30.32         5.02 o
  -6   9   7        201.49        217.94         8.05 o
  -5   9   7        580.50        577.01         8.85 o
  -4   9   7        210.55        203.52         4.76 o
  -3   9   7        715.93        708.21         6.73 o
  -2   9   7        249.09        246.67         3.50 o
  -1   9   7        120.54        100.40         2.59 o
   0   9   7        427.22        410.71         5.62 o
   1   9   7        122.40        103.79         2.57 o
   2   9   7        238.19        236.19         3.82 o
   3   9   7        716.68        711.71         7.63 o
   4   9   7        205.06        204.83         4.91 o
   5   9   7        587.04        592.67         8.29 o
   6   9   7        201.31        220.02         6.91 o
   7   9   7         28.98         26.57         5.60 o
  -7  10   7         88.64         97.97         6.53 o
  -6  10   7        371.77        343.79         9.09 o
  -5  10   7       1804.55       1719.02        18.24 o
  -4  10   7        240.19        231.85         5.37 o
  -3  10   7        203.97        196.40         4.02 o
  -2  10   7       2132.34       2109.52        14.77 o
  -1  10   7        132.44        141.51         3.11 o
   0  10   7         62.35         69.44         2.80 o
   1  10   7        123.71        129.98         2.83 o
   2  10   7       2129.10       2122.02        15.36 o
   3  10   7        195.83        186.70         3.87 o
   4  10   7        236.82        226.82         5.76 o
   5  10   7       1797.75       1735.91        16.69 o
   6  10   7        376.29        363.22         8.70 o
   7  10   7         90.95         91.91         7.26 o
  -6  11   7        212.29        227.40         8.60 o
  -5  11   7         91.80         98.96         5.18 o
  -4  11   7        910.30        851.57        10.47 o
  -3  11   7        357.00        342.23         5.43 o
  -2  11   7        390.04        394.14         5.01 o
  -1  11   7        471.46        438.15         5.05 o
   0  11   7         18.55         18.88         2.27 o
   1  11   7        464.55        433.46         5.60 o
   2  11   7        388.72        383.00         6.26 o
   3  11   7        358.75        337.70         5.49 o
   4  11   7        905.34        836.28         9.82 o
   5  11   7         87.27         92.96         4.65 o
   6  11   7        212.01        214.48         7.88 o
  -6  12   7        206.14        211.14         9.16 o
  -5  12   7        299.41        280.08         8.16 o
  -4  12   7        295.05        295.64         7.16 o
  -3  12   7         24.81         24.44         2.89 o
  -2  12   7        600.99        572.58         7.10 o
  -1  12   7        232.49        270.73         5.17 o
   0  12   7          1.83          0.54         2.09 o
   1  12   7        226.07        259.50         4.39 o
   2  12   7        590.93        545.46         7.34 o
   3  12   7         24.73         18.64         2.83 o
   4  12   7        283.89        274.80         6.25 o
   5  12   7        304.58        279.83         6.90 o
   6  12   7        205.07        204.66         8.56 o
  -6  13   7         11.62          6.07         6.29 o
  -5  13   7        125.56        122.23         6.68 o
  -4  13   7         94.29         90.40         4.89 o
  -3  13   7         88.66        107.26         4.53 o
  -2  13   7        109.02        121.78         4.04 o
  -1  13   7        234.43        214.99         4.86 o
   0  13   7        274.63        236.46         5.02 o
   1  13   7        237.91        211.38         4.62 o
   2  13   7        114.40        130.03         3.96 o
   3  13   7         82.78         98.82         4.27 o
   4  13   7         95.36         94.54         4.76 o
   5  13   7        125.25        133.77         6.16 o
   6  13   7         13.67         14.98         5.31 o
  -6  14   7        142.70        146.85         8.09 o
  -5  14   7         67.75         72.13         5.72 o
  -4  14   7         38.34         37.44         4.22 o
  -3  14   7        154.06        133.84         5.05 o
  -2  14   7         50.99         57.53         3.48 o
  -1  14   7        381.78        328.28         5.80 o
   0  14   7          0.45         -1.05         2.44 o
   1  14   7        371.05        323.00         5.80 o
   2  14   7         51.84         57.05         3.53 o
   3  14   7        166.26        145.91         5.24 o
   4  14   7         38.25         37.20         4.45 o
   5  14   7         64.38         69.51         5.62 o
   6  14   7        141.95        158.37         8.24 o
  -5  15   7         26.72         26.93         4.96 o
  -4  15   7        211.35        193.62         7.26 o
  -3  15   7        223.07        207.57         6.16 o
  -2  15   7        644.14        578.27         8.28 o
  -1  15   7        656.74        640.55         9.02 o
   0  15   7        162.37        148.55         4.63 o
   1  15   7        670.09        637.13         8.21 o
   2  15   7        632.43        584.23         9.30 o
   3  15   7        220.71        208.92         6.27 o
   4  15   7        215.95        202.86         7.03 o
   5  15   7         29.23         25.51         5.62 o
  -5  16   7        260.68        245.34         8.76 o
  -4  16   7        206.84        213.40         7.72 o
  -3  16   7        468.15        488.06         8.59 o
  -2  16   7        291.91        286.85         7.16 o
  -1  16   7         26.34         24.93         3.47 o
   0  16   7          0.18          2.57         2.66 o
   1  16   7         26.32         27.57         3.22 o
   2  16   7        303.00        296.37         7.32 o
   3  16   7        473.29        472.25        10.67 o
   4  16   7        215.31        221.80         7.92 o
   5  16   7        253.94        274.50        10.49 o
  -5  17   7        108.25        102.01         8.73 o
  -4  17   7        260.53        282.48         8.85 o
  -3  17   7        195.06        205.56         7.43 o
  -2  17   7        143.49        145.01         6.11 o
  -1  17   7        239.07        225.56         6.23 o
   0  17   7        390.33        379.46         7.26 o
   1  17   7        235.39        216.23         6.09 o
   2  17   7        140.41        138.33         5.71 o
   3  17   7        199.26        193.23         7.18 o
   4  17   7        258.88        258.95         9.21 o
   5  17   7        103.91        110.28         8.14 o
  -4  18   7        127.38        131.04         7.07 o
  -3  18   7        335.69        339.72         9.17 o
  -2  18   7         85.04         88.29         5.52 o
  -1  18   7        192.28        187.75         6.05 o
   0  18   7       2042.85       2112.82        22.20 o
   1  18   7        191.37        197.64         6.81 o
   2  18   7         88.96        105.14         5.30 o
   3  18   7        337.02        324.56         9.70 o
   4  18   7        133.78        136.14         7.73 o
  -4  19   7         21.67         14.99         5.59 o
  -3  19   7        263.99        263.63         8.66 o
  -2  19   7        297.37        286.25         8.39 o
  -1  19   7        137.60        165.41         8.37 o
   0  19   7        194.76        172.95         6.38 o
   1  19   7        132.15        144.81         6.31 o
   2  19   7        300.53        308.01         8.15 o
   3  19   7        256.54        249.86         9.83 o
   4  19   7         22.02         17.83         6.20 o
  -3  20   7        510.65        542.35        12.19 o
  -2  20   7        100.99        102.48         6.60 o
  -1  20   7        265.63        268.13         8.52 o
   0  20   7        129.01        141.56         6.88 o
   1  20   7        265.34        276.95         8.31 o
   2  20   7         96.83        104.21         6.50 o
   3  20   7        517.05        516.78        12.27 o
  -2  21   7         94.30         90.67         6.76 o
  -1  21   7         87.57         94.18         6.32 o
   0  21   7         13.24          8.43         4.50 o
   1  21   7         87.52         87.40         5.96 o
   2  21   7         97.20         96.46         9.08 o
   0  22   7        379.54        389.04        10.10 o
   0   0   8       3336.88       3476.91        26.34 o
   1   0   8        497.88        531.22         4.10 o
   2   0   8        627.45        587.40         5.04 o
   3   0   8        313.06        277.56         3.69 o
   4   0   8        392.72        437.94         4.61 o
   5   0   8         69.65         77.29         2.98 o
   6   0   8        262.08        255.64         5.95 o
   7   0   8          0.52          0.60         3.74 o
  -7   1   8         44.95         47.90         4.82 o
  -6   1   8         83.73        102.03         4.28 o
  -5   1   8        370.79        329.31         4.59 o
  -4   1   8        387.00        386.97         3.87 o
  -3   1   8        858.69        843.53         6.16 o
  -2   1   8       4165.19       4540.55        28.52 o
  -1   1   8       4570.30       4827.43        28.09 o
   0   1   8       5214.56       5320.70        30.73 o
   1   1   8       4569.46       4829.97        29.02 o
   2   1   8       4171.33       4513.89        28.30 o
   3   1   8        872.77        855.10         6.38 o
   4   1   8        389.29        385.16         4.66 o
   5   1   8        370.47        318.07         4.90 o
   6   1   8         83.66         99.98         4.05 o
   7   1   8         45.29         41.68         4.27 o
  -7   2   8        224.26        219.55         7.31 o
  -6   2   8        139.41        152.31         4.90 o
  -5   2   8        832.28        759.79         7.17 o
  -4   2   8         35.57         39.70         1.47 o
  -3   2   8       1145.74       1220.76         8.31 o
  -2   2   8       9163.75       9718.55        56.61 o
  -1   2   8       2630.02       2818.78        16.99 o
   0   2   8       2649.86       2587.58        14.95 o
   1   2   8       2570.73       2783.66        17.08 o
   2   2   8       9163.10       9629.96        56.39 o
   3   2   8       1134.33       1214.07         8.62 o
   4   2   8         37.41         41.11         2.11 o
   5   2   8        815.99        740.86         7.52 o
   6   2   8        137.74        151.29         4.53 o
   7   2   8        222.76        236.30         6.54 o
  -7   3   8        217.91        222.35         8.04 o
  -6   3   8        266.97        276.17         6.42 o
  -5   3   8        166.08        156.14         3.48 o
  -4   3   8        647.62        622.12         5.50 o
  -3   3   8        728.58        828.05         6.55 o
  -2   3   8        227.08        179.86         2.38 o
  -1   3   8        954.57        924.18         7.18 o
   0   3   8       3916.46       4043.89        21.59 o
   1   3   8        964.77        945.77         6.70 o
   2   3   8        242.16        193.71         3.17 o
   3   3   8        734.20        828.15         6.54 o
   4   3   8        645.33        608.40         5.37 o
   5   3   8        161.36        152.16         4.07 o
   6   3   8        266.00        262.56         5.54 o
   7   3   8        221.02        234.86         6.39 o
  -7   4   8        117.01        108.14         6.04 o
  -6   4   8       1288.92       1295.48        13.72 o
  -5   4   8        198.60        172.08         3.89 o
  -4   4   8        113.06        106.87         2.44 o
  -3   4   8         54.14         40.93         1.72 o
  -2   4   8        346.94        328.39         3.05 o
  -1   4   8       2553.74       2676.41        16.29 o
   0   4   8        249.55        291.42         2.97 o
   1   4   8       2517.01       2643.63        15.89 o
   2   4   8        343.71        332.75         3.84 o
   3   4   8         55.53         45.73         2.20 o
   4   4   8        107.32        105.08         2.28 o
   5   4   8        198.21        172.65         4.20 o
   6   4   8       1293.59       1277.63        12.39 o
   7   4   8        112.07        105.92         5.14 o
  -7   5   8        270.85        303.10        10.58 o
  -6   5   8        189.59        177.73         5.58 o
  -5   5   8        157.84        144.01         4.45 o
  -4   5   8         86.81         89.72         2.65 o
  -3   5   8        706.13        658.89         5.45 o
  -2   5   8         25.87         32.72         1.14 o
  -1   5   8       1054.51       1097.25         8.12 o
   0   5   8        635.86        693.57         5.48 o
   1   5   8       1077.78       1119.66         7.67 o
   2   5   8         24.60         31.67         1.80 o
   3   5   8        698.67        645.43         6.15 o
   4   5   8         83.31         92.26         2.55 o
   5   5   8        162.95        152.10         4.22 o
   6   5   8        183.72        186.55         6.19 o
   7   5   8        267.02        287.27         7.73 o
  -7   6   8         52.63         46.08         5.48 o
  -6   6   8        114.38        119.70         4.98 o
  -5   6   8         17.57          9.56         2.98 o
  -4   6   8       1448.59       1430.27        14.66 o
  -3   6   8       1172.84       1094.36         8.49 o
  -2   6   8         79.67         84.00         2.01 o
  -1   6   8        455.76        488.52         4.62 o
   0   6   8       5664.67       6164.34        38.07 o
   1   6   8        449.39        484.51         4.54 o
   2   6   8         79.22         82.92         2.73 o
   3   6   8       1166.70       1101.58         9.91 o
   4   6   8       1463.13       1452.65        11.67 o
   5   6   8         17.80         17.83         2.91 o
   6   6   8        112.89        112.10         4.74 o
   7   6   8         51.46         45.99         4.55 o
  -7   7   8         54.84         80.95         5.70 o
  -6   7   8         44.26         47.30         4.03 o
  -5   7   8         63.93         63.61         4.59 o
  -4   7   8       1853.81       1849.17        15.83 o
  -3   7   8        878.29        897.63         7.07 o
  -2   7   8        512.45        524.84         5.60 o
  -1   7   8        141.24        129.16         2.54 o
   0   7   8        561.67        653.26         5.86 o
   1   7   8        142.39        131.14         2.72 o
   2   7   8        504.43        510.56         5.64 o
   3   7   8        898.69        889.18         7.82 o
   4   7   8       1866.02       1848.52        15.70 o
   5   7   8         60.80         62.51         3.64 o
   6   7   8         42.54         42.36         4.05 o
   7   7   8         54.87         70.83         5.35 o
  -7   8   8        200.94        199.06         7.44 o
  -6   8   8         71.12         72.67         4.89 o
  -5   8   8          6.83          9.04         3.16 o
  -4   8   8         62.27         56.09         3.04 o
  -3   8   8        878.41        888.23         7.41 o
  -2   8   8        190.09        182.47         3.67 o
  -1   8   8        485.79        514.20         5.35 o
   0   8   8         44.08         37.24         1.99 o
   1   8   8        509.70        555.39         5.92 o
   2   8   8        198.12        182.62         2.98 o
   3   8   8        877.98        889.51         9.36 o
   4   8   8         59.82         56.63         3.44 o
   5   8   8          4.92          7.22         2.89 o
   6   8   8         71.10         71.72         4.72 o
   7   8   8        206.80        208.12         7.91 o
  -7   9   8        408.16        454.25        10.18 o
  -6   9   8         31.95         25.73         4.42 o
  -5   9   8        415.98        413.54         7.69 o
  -4   9   8        942.31        922.77         9.99 o
  -3   9   8       1221.17       1173.07         9.72 o
  -2   9   8        761.09        812.31         8.10 o
  -1   9   8        305.09        330.32         3.82 o
   0   9   8        434.16        421.19         5.39 o
   1   9   8        313.05        335.81         4.57 o
   2   9   8        744.90        808.84         7.17 o
   3   9   8       1239.88       1190.22        10.15 o
   4   9   8        943.06        935.31        10.51 o
   5   9   8        416.87        412.85         7.94 o
   6   9   8         31.74         25.97         3.88 o
   7   9   8        408.79        448.63        11.35 o
  -7  10   8        472.33        513.22        11.50 o
  -6  10   8        218.16        198.08         7.46 o
  -5  10   8         90.12         96.51         4.88 o
  -4  10   8        298.90        296.88         5.78 o
  -3  10   8       1757.45       1723.76        14.42 o
  -2  10   8       1296.90       1253.69        11.25 o
  -1  10   8        242.25        248.46         4.08 o
   0  10   8       3752.41       3721.27        25.60 o
   1  10   8        242.06        239.88         3.86 o
   2  10   8       1310.25       1279.61        10.16 o
   3  10   8       1768.57       1723.73        14.84 o
   4  10   8        303.41        313.10         6.86 o
   5  10   8         94.51        105.88         5.07 o
   6  10   8        209.04        176.16         6.82 o
   7  10   8        474.40        507.76        13.17 o
  -6  11   8        335.61        313.25         9.45 o
  -5  11   8        114.18        117.98         5.84 o
  -4  11   8        427.02        420.32         7.36 o
  -3  11   8        442.50        444.99         6.72 o
  -2  11   8        735.90        698.45         7.36 o
  -1  11   8        306.55        316.12         4.63 o
   0  11   8       1034.59        962.65         9.33 o
   1  11   8        303.47        314.96         4.70 o
   2  11   8        742.67        705.14         8.02 o
   3  11   8        425.43        433.57         5.99 o
   4  11   8        428.03        421.68         7.44 o
   5  11   8        109.66        110.29         5.26 o
   6  11   8        341.10        318.35         8.82 o
  -6  12   8        470.13        464.23        10.56 o
  -5  12   8        181.34        192.78         7.11 o
  -4  12   8        402.09        401.86         9.04 o
  -3  12   8       1383.83       1342.70        13.18 o
  -2  12   8         82.33         84.69         3.74 o
  -1  12   8       2113.38       2093.72        17.47 o
   0  12   8        681.81        676.00         7.70 o
   1  12   8       2130.92       2100.69        16.79 o
   2  12   8         83.79         93.38         3.99 o
   3  12   8       1384.68       1359.42        12.60 o
   4  12   8        407.65        398.75         7.41 o
   5  12   8        184.78        187.19         6.47 o
   6  12   8        471.96        476.44        10.17 o
  -6  13   8        368.00        391.82        10.52 o
  -5  13   8        180.89        167.57         9.09 o
  -4  13   8        387.65        378.82         8.20 o
  -3  13   8        597.79        538.61         8.29 o
  -2  13   8        988.57        899.97        10.49 o
  -1  13   8         79.70         89.68         3.56 o
   0  13   8         87.69         74.31         3.31 o
   1  13   8         74.74         74.26         3.55 o
   2  13   8        994.12        921.45        10.07 o
   3  13   8        590.72        505.75         7.38 o
   4  13   8        384.70        385.98         7.73 o
   5  13   8        178.15        164.84         7.11 o
   6  13   8        369.48        383.69        11.28 o
  -6  14   8         96.96         90.24         8.16 o
  -5  14   8        275.08        257.86         8.52 o
  -4  14   8          7.70          0.50         3.92 o
  -3  14   8        135.57        121.49         4.95 o
  -2  14   8        293.51        251.24         6.14 o
  -1  14   8        642.86        669.10         8.44 o
   0  14   8         68.96         65.49         3.40 o
   1  14   8        616.73        667.92         8.03 o
   2  14   8        300.06        250.83         5.85 o
   3  14   8        136.16        121.61         4.85 o
   4  14   8          6.46          2.48         3.73 o
   5  14   8        279.99        269.30         9.10 o
   6  14   8         98.98        112.71         7.49 o
  -5  15   8         26.77         24.03         4.92 o
  -4  15   8        179.96        180.53         7.23 o
  -3  15   8        181.11        158.47         5.65 o
  -2  15   8        581.98        529.72         8.30 o
  -1  15   8        742.41        697.94         9.53 o
   0  15   8         28.55         27.27         2.95 o
   1  15   8        737.02        701.15         8.77 o
   2  15   8        572.11        531.18         9.19 o
   3  15   8        188.06        151.85         5.41 o
   4  15   8        175.66        177.86         7.07 o
   5  15   8         26.31         26.22         6.54 o
  -5  16   8        233.83        249.80         9.67 o
  -4  16   8        210.52        226.48         7.95 o
  -3  16   8         59.78         59.98         4.42 o
  -2  16   8         91.47         76.05         4.69 o
  -1  16   8        300.93        268.55         6.56 o
   0  16   8         32.14         17.29         3.16 o
   1  16   8        295.96        270.12         7.33 o
   2  16   8         96.56         85.57         4.86 o
   3  16   8         56.75         51.20         4.92 o
   4  16   8        209.66        219.59         7.60 o
   5  16   8        238.21        231.10         9.44 o
  -5  17   8        186.56        168.96         8.60 o
  -4  17   8        101.24        104.71         6.38 o
  -3  17   8        227.13        247.36         8.48 o
  -2  17   8        234.22        206.38         6.69 o
  -1  17   8         54.06         58.28         4.15 o
   0  17   8         82.03         83.11         4.36 o
   1  17   8         55.64         53.06         4.36 o
   2  17   8        242.02        204.92         6.77 o
   3  17   8        226.36        244.50         7.81 o
   4  17   8        101.89        104.76         6.49 o
   5  17   8        188.31        185.91        11.91 o
  -4  18   8         77.83         87.21         6.60 o
  -3  18   8        442.09        463.15        10.99 o
  -2  18   8        190.14        175.48         6.85 o
  -1  18   8        106.84        111.98         5.14 o
   0  18   8          1.61          1.32         3.72 o
   1  18   8        106.71        109.63         6.99 o
   2  18   8        195.90        199.11         6.89 o
   3  18   8        434.61        463.84        10.93 o
   4  18   8         81.08         99.69         7.12 o
  -3  19   8        155.89        169.82         9.42 o
  -2  19   8        191.68        213.85         7.71 o
  -1  19   8        171.03        171.26         6.67 o
   0  19   8          0.00          0.12         4.05 o
   1  19   8        174.52        165.95         6.73 o
   2  19   8        198.91        201.86         7.64 o
   3  19   8        156.67        167.77         7.82 o
  -3  20   8        222.61        232.34         9.82 o
  -2  20   8        348.15        371.51        10.23 o
  -1  20   8        341.94        359.72        10.44 o
   0  20   8        298.39        324.76         9.52 o
   1  20   8        339.52        357.45         9.29 o
   2  20   8        344.05        382.12        10.65 o
   3  20   8        224.90        227.12        10.51 o
  -2  21   8         29.59         38.98         6.33 o
  -1  21   8         13.47         17.36         5.80 o
   0  21   8        171.29        170.38         8.57 o
   1  21   8         12.80          6.89         4.57 o
   2  21   8         29.19         32.30         5.89 o
   1   0   9       1687.24       1726.59        11.26 o
   2   0   9        286.41        303.34         3.32 o
   3   0   9        623.67        663.53         5.39 o
   4   0   9       1031.84       1116.96         8.56 o
   5   0   9         86.93         84.71         3.09 o
   6   0   9          0.02          0.64         2.81 o
   7   0   9        732.42        708.15        12.08 o
  -7   1   9         41.63         23.51         4.27 o
  -6   1   9          5.78          2.72         3.12 o
  -5   1   9        204.16        203.07         4.22 o
  -4   1   9        110.57        122.16         2.61 o
  -3   1   9       1300.87       1360.36         9.23 o
  -2   1   9         68.90         94.29         2.02 o
  -1   1   9        523.36        514.05         4.77 o
   0   1   9       2644.75       2672.47        15.95 o
   1   1   9        523.10        505.80         4.27 o
   2   1   9         61.12         87.00         2.03 o
   3   1   9       1330.41       1401.62         9.64 o
   4   1   9        116.48        133.34         2.58 o
   5   1   9        200.15        203.44         4.28 o
   6   1   9          5.70         -0.89         2.73 o
   7   1   9         40.12         39.35         4.94 o
  -7   2   9          8.85          8.65         4.06 o
  -6   2   9        316.16        302.47         6.55 o
  -5   2   9         27.71         33.09         2.36 o
  -4   2   9        560.83        577.95         4.97 o
  -3   2   9        681.91        763.10         5.98 o
  -2   2   9       1704.63       1805.41        14.64 o
  -1   2   9        487.29        473.96         4.60 o
   0   2   9       2483.40       2625.31        15.75 o
   1   2   9        496.14        486.36         4.54 o
   2   2   9       1704.89       1805.65        12.53 o
   3   2   9        688.36        765.11         6.21 o
   4   2   9        567.39        585.27         5.15 o
   5   2   9         29.87         34.27         2.58 o
   6   2   9        305.32        282.15         7.00 o
   7   2   9          9.42         10.83         4.25 o
  -7   3   9        173.30        153.98         6.58 o
  -6   3   9        214.21        215.83         6.02 o
  -5   3   9        255.88        250.29         4.98 o
  -4   3   9         32.60         29.52         1.66 o
  -3   3   9        867.58        863.61         6.34 o
  -2   3   9       1591.20       1755.34        11.85 o
  -1   3   9        297.78        322.51         3.92 o
   0   3   9       1457.61       1498.94         9.55 o
   1   3   9        309.20        339.15         3.50 o
   2   3   9       1600.94       1781.41        12.89 o
   3   3   9        846.56        840.84         7.40 o
   4   3   9         31.48         26.25         1.78 o
   5   3   9        253.42        253.07         5.30 o
   6   3   9        215.53        222.89         5.44 o
   7   3   9        169.64        170.09         6.22 o
  -7   4   9         63.81         67.77         5.50 o
  -6   4   9         82.20         96.30         4.85 o
  -5   4   9        288.52        283.01         5.96 o
  -4   4   9        100.55         90.44         2.47 o
  -3   4   9       1740.55       1744.24        13.37 o
  -2   4   9       1892.27       2030.44        13.03 o
  -1   4   9        848.04        911.06         7.31 o
   0   4   9        294.16        355.01         3.82 o
   1   4   9        854.85        928.28         7.11 o
   2   4   9       1863.09       2009.31        14.93 o
   3   4   9       1732.01       1737.92        13.32 o
   4   4   9        103.05         94.85         2.54 o
   5   4   9        299.24        290.18         6.08 o
   6   4   9         87.53        102.59         4.48 o
   7   4   9         61.71         71.69         4.61 o
  -7   5   9         23.79         46.93         5.17 o
  -6   5   9        139.61        144.69         5.34 o
  -5   5   9        115.39        123.46         4.19 o
  -4   5   9       2030.74       1950.45        14.76 o
  -3   5   9        413.95        448.75         4.61 o
  -2   5   9       3591.00       3537.54        20.35 o
  -1   5   9        608.51        619.61         5.47 o
   0   5   9        333.54        394.42         3.96 o
   1   5   9        599.58        616.90         5.58 o
   2   5   9       3618.33       3570.96        24.77 o
   3   5   9        409.82        437.47         4.55 o
   4   5   9       2030.33       1945.47        15.97 o
   5   5   9        115.00        119.58         4.30 o
   6   5   9        140.46        151.17         5.02 o
   7   5   9         22.95         43.69         4.53 o
  -7   6   9        388.26        418.11        10.07 o
  -6   6   9         31.79         34.63         3.83 o
  -5   6   9        307.73        314.69         6.28 o
  -4   6   9       2332.21       2294.68        19.21 o
  -3   6   9        167.77        156.71         2.89 o
  -2   6   9        196.20        217.42         2.85 o
  -1   6   9       1039.26       1030.48         7.95 o
   0   6   9        650.19        651.30         5.66 o
   1   6   9       1039.25       1032.70         8.16 o
   2   6   9        200.94        224.93         4.24 o
   3   6   9        169.03        165.67         3.49 o
   4   6   9       2341.52       2291.03        20.08 o
   5   6   9        316.39        317.28         6.17 o
   6   6   9         32.65         34.36         3.59 o
   7   6   9        395.26        391.65         8.89 o
  -7   7   9          8.21          5.91         4.67 o
  -6   7   9         32.48         20.66         3.77 o
  -5   7   9         87.56         80.84         4.41 o
  -4   7   9        806.49        762.78         9.23 o
  -3   7   9        112.21         93.03         2.53 o
  -2   7   9        679.98        683.67         6.34 o
  -1   7   9        318.99        266.71         3.71 o
   0   7   9         18.80         29.54         2.13 o
   1   7   9        329.28        284.67         3.86 o
   2   7   9        688.17        697.24         7.30 o
   3   7   9        100.91         94.37         2.82 o
   4   7   9        797.04        758.75         9.28 o
   5   7   9         91.74         90.28         4.12 o
   6   7   9         32.63         22.77         3.89 o
   7   7   9          7.63          3.30         4.17 o
  -7   8   9        122.82        128.16         6.69 o
  -6   8   9        409.66        400.48         9.57 o
  -5   8   9        848.18        849.07        10.40 o
  -4   8   9       1466.34       1447.19        13.40 o
  -3   8   9        998.32        963.08         7.96 o
  -2   8   9        578.18        579.41         6.31 o
  -1   8   9        836.02        828.31         7.47 o
   0   8   9       2423.32       2509.77        19.33 o
   1   8   9        838.71        831.48         7.98 o
   2   8   9        565.30        569.30         6.53 o
   3   8   9       1001.63        960.79         9.81 o
   4   8   9       1452.65       1431.87        14.00 o
   5   8   9        850.08        865.12        10.55 o
   6   8   9        409.62        414.65         8.40 o
   7   8   9        121.79        113.46         6.97 o
  -7   9   9        143.43        154.58         7.05 o
  -6   9   9         26.32         26.48         4.60 o
  -5   9   9        494.53        500.63         8.08 o
  -4   9   9        285.72        308.12         5.82 o
  -3   9   9       2066.91       2005.10        16.16 o
  -2   9   9         52.58         45.76         2.44 o
  -1   9   9        554.20        555.68         5.23 o
   0   9   9       1636.53       1675.51        14.12 o
   1   9   9        545.03        552.97         6.42 o
   2   9   9         49.27         46.22         2.09 o
   3   9   9       2086.72       2019.77        16.64 o
   4   9   9        292.29        315.09         6.26 o
   5   9   9        500.10        495.12         8.66 o
   6   9   9         26.88         35.35         4.51 o
   7   9   9        145.12        163.13         7.95 o
  -6  10   9        166.21        149.11         6.81 o
  -5  10   9        105.06        103.91         4.97 o
  -4  10   9        168.63        162.71         5.39 o
  -3  10   9       2057.57       1994.91        16.30 o
  -2  10   9        377.78        322.48         4.99 o
  -1  10   9         64.77         64.92         2.29 o
   0  10   9         13.88          6.24         2.02 o
   1  10   9         57.72         61.11         2.68 o
   2  10   9        384.71        331.81         4.52 o
   3  10   9       2050.48       1987.01        16.72 o
   4  10   9        165.65        161.92         5.51 o
   5  10   9        102.36         99.96         5.09 o
   6  10   9        166.98        146.45         6.77 o
  -6  11   9        223.75        212.29         8.00 o
  -5  11   9        111.39        113.71         5.91 o
  -4  11   9        174.77        176.23         5.85 o
  -3  11   9        136.68        121.80         4.24 o
  -2  11   9        109.52        123.64         3.55 o
  -1  11   9       1148.21       1105.60        10.19 o
   0  11   9         16.93         14.99         2.28 o
   1  11   9       1149.03       1102.44        11.04 o
   2  11   9         97.11        111.02         3.99 o
   3  11   9        135.64        124.95         4.00 o
   4  11   9        176.72        172.93         5.51 o
   5  11   9        112.73        111.13         5.31 o
   6  11   9        223.64        224.63         7.75 o
  -6  12   9        103.33        108.68         7.05 o
  -5  12   9        154.51        151.90         6.62 o
  -4  12   9         81.23         77.60         5.02 o
  -3  12   9        596.94        597.86         8.17 o
  -2  12   9        469.89        450.32         7.00 o
  -1  12   9         51.92         40.56         2.86 o
   0  12   9        230.74        225.99         4.78 o
   1  12   9         56.19         39.97         2.75 o
   2  12   9        465.56        436.90         6.80 o
   3  12   9        594.05        591.24         8.61 o
   4  12   9         77.53         75.16         4.36 o
   5  12   9        150.69        153.35         6.08 o
   6  12   9        104.77        110.26         6.39 o
  -6  13   9         17.20         18.58         5.53 o
  -5  13   9         24.44         18.41         4.77 o
  -4  13   9         33.53         34.96         4.54 o
  -3  13   9         30.45         31.62         3.70 o
  -2  13   9         36.54         27.09         3.11 o
  -1  13   9        455.07        402.74         6.39 o
   0  13   9        441.16        378.78         6.02 o
   1  13   9        467.16        420.35         6.19 o
   2  13   9         35.52         39.41         3.49 o
   3  13   9         33.97         38.53         3.43 o
   4  13   9         31.33         30.28         3.76 o
   5  13   9         22.40         21.04         3.99 o
   6  13   9         17.23          7.95         5.30 o
  -5  14   9         39.41         31.74         4.94 o
  -4  14   9        168.53        160.13         6.80 o
  -3  14   9          0.45         -2.02         3.32 o
  -2  14   9        738.33        708.34         9.51 o
  -1  14   9        823.33        784.96         9.39 o
   0  14   9       1569.51       1456.76        13.43 o
   1  14   9        819.09        783.42         8.93 o
   2  14   9        748.59        732.81         9.09 o
   3  14   9          0.33         -1.72         2.86 o
   4  14   9        167.47        158.20         6.43 o
   5  14   9         38.17         34.86         5.25 o
  -5  15   9         66.83         57.86         5.89 o
  -4  15   9        107.36        106.19         6.19 o
  -3  15   9        263.15        251.45         7.44 o
  -2  15   9        313.86        314.56         7.39 o
  -1  15   9        158.77        138.43         4.96 o
   0  15   9        282.87        259.15         5.61 o
   1  15   9        164.79        153.99         5.12 o
   2  15   9        324.86        341.13         7.07 o
   3  15   9        255.90        249.63         6.25 o
   4  15   9        106.63        108.52         5.94 o
   5  15   9         64.89         54.70         5.85 o
  -5  16   9         90.99        101.90         6.77 o
  -4  16   9         29.84         37.34         5.26 o
  -3  16   9          4.70          7.40         3.87 o
  -2  16   9         64.62         70.36         4.64 o
  -1  16   9       1643.34       1608.99        16.39 o
   0  16   9          2.62          2.79         2.97 o
   1  16   9       1648.31       1648.41        18.53 o
   2  16   9         65.59         72.65         4.52 o
   3  16   9          4.46          3.48         3.42 o
   4  16   9         29.51         32.76         4.55 o
   5  16   9         88.24         86.28         6.98 o
  -4  17   9        303.94        317.63        10.15 o
  -3  17   9        111.97        119.64         7.64 o
  -2  17   9        327.42        357.79         8.24 o
  -1  17   9        143.65        133.38         5.33 o
   0  17   9         91.38         94.03         4.65 o
   1  17   9        146.98        142.69         5.91 o
   2  17   9        322.41        337.28         8.20 o
   3  17   9        116.06        109.95         5.69 o
   4  17   9        308.95        314.37        10.81 o
  -4  18   9         98.00        109.46         7.95 o
  -3  18   9        162.62        163.54         8.08 o
  -2  18   9        283.65        299.35         8.13 o
  -1  18   9         92.85        102.93         5.09 o
   0  18   9        120.77        119.88         6.17 o
   1  18   9         91.96        100.35         5.61 o
   2  18   9        287.42        282.10         8.58 o
   3  18   9        159.58        143.01         6.56 o
   4  18   9         98.87        101.33         7.13 o
  -3  19   9        337.08        327.44        10.89 o
  -2  19   9         90.13         91.11         5.92 o
  -1  19   9         40.44         40.77         4.95 o
   0  19   9        189.31        176.19         7.25 o
   1  19   9         40.51         36.89         4.83 o
   2  19   9         88.77         86.96         7.00 o
   3  19   9        341.59        345.62        10.16 o
  -2  20   9        395.00        420.58        10.95 o
  -1  20   9          4.82         -0.22         5.18 o
   0  20   9        935.39        970.01        14.94 o
   1  20   9          3.96          1.45         4.36 o
   2  20   9        384.20        383.82         9.84 o
  -1  21   9        137.66        156.11         8.20 o
   0  21   9        214.96        209.13         7.99 o
   1  21   9        139.24        166.46         7.30 o
   0   0  10      16412.84      16679.88       132.03 o
   1   0  10        829.08        868.16         7.33 o
   2   0  10        572.02        533.60         4.75 o
   3   0  10          5.05         10.89         1.23 o
   4   0  10        293.01        306.69         4.40 o
   5   0  10        138.90        149.28         3.84 o
   6   0  10        135.41        100.42         4.48 o
   7   0  10         13.74          4.26         4.39 o
  -7   1  10         11.65         13.09         4.64 o
  -6   1  10          2.13          3.40         3.14 o
  -5   1  10        272.84        295.01         4.92 o
  -4   1  10        216.27        206.55         3.10 o
  -3   1  10        919.96        878.47         6.92 o
  -2   1  10        689.80        660.49         5.89 o
  -1   1  10        444.77        378.72         4.11 o
   0   1  10         82.72         76.58         2.98 o
   1   1  10        435.33        373.11         3.66 o
   2   1  10        700.20        673.31         5.74 o
   3   1  10        909.15        862.45         7.72 o
   4   1  10        216.37        207.84         3.84 o
   5   1  10        275.19        304.02         5.05 o
   6   1  10          2.01         11.63         3.01 o
   7   1  10         12.29         22.34         4.64 o
  -7   2  10         65.19         72.51         5.52 o
  -6   2  10        100.99        104.95         4.93 o
  -5   2  10        912.83        840.25         8.27 o
  -4   2  10        209.88        220.36         2.96 o
  -3   2  10         88.68         66.62         1.79 o
  -2   2  10        142.94        124.11         2.73 o
  -1   2  10       1567.05       1654.10        11.98 o
   0   2  10       3411.85       3497.64        22.48 o
   1   2  10       1549.58       1620.34        11.28 o
   2   2  10        145.40        121.53         2.69 o
   3   2  10         88.74         69.27         3.09 o
   4   2  10        211.43        220.01         3.78 o
   5   2  10        920.73        856.01         8.85 o
   6   2  10         97.49        103.95         4.26 o
   7   2  10         60.71         69.14         5.52 o
  -7   3  10        158.54        169.50         7.30 o
  -6   3  10         72.23         64.97         3.97 o
  -5   3  10        394.78        388.96         5.85 o
  -4   3  10        360.53        337.00         5.44 o
  -3   3  10       1254.80       1376.52         8.99 o
  -2   3  10        303.24        328.91         3.81 o
  -1   3  10        543.37        613.82         5.77 o
   0   3  10        384.11        350.22         4.20 o
   1   3  10        543.14        616.76         5.66 o
   2   3  10        282.16        319.58         3.76 o
   3   3  10       1249.50       1365.81        11.00 o
   4   3  10        350.06        325.37         5.01 o
   5   3  10        397.30        382.78         6.26 o
   6   3  10         73.12         69.74         4.57 o
   7   3  10        157.99        164.46         6.87 o
  -7   4  10        121.13        125.73         7.36 o
  -6   4  10        238.33        239.19         7.40 o
  -5   4  10        352.03        326.24         6.16 o
  -4   4  10         29.17         30.07         2.02 o
  -3   4  10        227.34        238.75         3.86 o
  -2   4  10        909.06        929.37         8.10 o
  -1   4  10        459.14        502.62         5.48 o
   0   4  10          7.25          0.49         1.40 o
   1   4  10        436.47        483.33         4.67 o
   2   4  10        923.45        958.43         8.84 o
   3   4  10        227.66        231.05         4.04 o
   4   4  10         28.12         31.26         2.53 o
   5   4  10        343.68        319.75         6.68 o
   6   4  10        244.53        241.27         6.07 o
   7   4  10        115.58        112.87         6.09 o
  -7   5  10         75.10         68.96         5.71 o
  -6   5  10        397.60        388.38         7.95 o
  -5   5  10         11.81         11.33         2.81 o
  -4   5  10        195.51        187.02         4.10 o
  -3   5  10        104.65        111.75         2.73 o
  -2   5  10        204.11        206.56         3.38 o
  -1   5  10        656.66        710.58         5.92 o
   0   5  10       1226.41       1312.32         9.71 o
   1   5  10        657.32        717.23         6.31 o
   2   5  10        203.07        201.63         3.57 o
   3   5  10        118.31        126.16         3.33 o
   4   5  10        190.83        187.75         4.03 o
   5   5  10         11.94         13.71         3.01 o
   6   5  10        394.99        404.85         7.35 o
   7   5  10         76.42         77.11         5.21 o
  -7   6  10         98.60        101.92         6.73 o
  -6   6  10         96.09        106.82         5.01 o
  -5   6  10        440.37        422.42         7.38 o
  -4   6  10        763.25        756.78         9.65 o
  -3   6  10        415.08        420.76         4.63 o
  -2   6  10        761.32        835.14         6.32 o
  -1   6  10        650.08        660.14         5.80 o
   0   6  10       1780.34       1791.99        13.41 o
   1   6  10        646.33        646.02         6.06 o
   2   6  10        781.58        847.59         7.66 o
   3   6  10        414.74        425.79         5.70 o
   4   6  10        753.83        761.16         9.59 o
   5   6  10        435.76        429.25         7.15 o
   6   6  10         98.85        102.74         4.63 o
   7   6  10        100.02        107.50         6.01 o
  -7   7  10        105.65        114.18         6.93 o
  -6   7  10        106.99        107.42         5.60 o
  -5   7  10        201.35        201.97         5.92 o
  -4   7  10        666.94        628.54         9.36 o
  -3   7  10        140.10        131.10         3.10 o
  -2   7  10       1358.39       1340.79        10.06 o
  -1   7  10        841.62        854.37         7.35 o
   0   7  10       1749.81       1733.98        13.23 o
   1   7  10        827.92        844.76         7.77 o
   2   7  10       1367.57       1359.51        12.67 o
   3   7  10        150.81        136.06         3.70 o
   4   7  10        656.82        634.67         9.11 o
   5   7  10        195.07        201.21         5.73 o
   6   7  10        108.12        103.38         5.10 o
   7   7  10        104.28        105.19         6.13 o
  -7   8  10        110.57         98.19         6.59 o
  -6   8  10        168.48        166.06         6.01 o
  -5   8  10        208.40        217.68         5.94 o
  -4   8  10        647.32        616.73         8.94 o
  -3   8  10        741.86        730.59         7.77 o
  -2   8  10       1011.74       1019.56         8.94 o
  -1   8  10         49.91         52.15         2.11 o
   0   8  10       1060.58       1065.32         9.87 o
   1   8  10         56.10         57.65         2.44 o
   2   8  10       1005.76       1018.76        10.78 o
   3   8  10        739.34        731.52         8.23 o
   4   8  10        645.92        589.46         8.38 o
   5   8  10        210.78        211.17         5.97 o
   6   8  10        167.73        177.03         6.72 o
   7   8  10        105.08        108.97         6.60 o
  -7   9  10         84.89         81.01         6.13 o
  -6   9  10         92.16         90.76         5.67 o
  -5   9  10        248.15        260.54         6.43 o
  -4   9  10        717.45        690.43         9.81 o
  -3   9  10        112.44        123.41         3.75 o
  -2   9  10         61.22         56.06         2.65 o
  -1   9  10        107.81        104.32         2.63 o
   0   9  10        470.67        462.48         6.49 o
   1   9  10        107.58         96.26         3.00 o
   2   9  10         58.85         51.91         2.36 o
   3   9  10        118.29        129.61         4.11 o
   4   9  10        729.04        704.26         9.16 o
   5   9  10        249.75        259.69         7.06 o
   6   9  10         91.98         97.20         5.66 o
   7   9  10         83.72         79.38         6.24 o
  -6  10  10         99.53         98.61         6.08 o
  -5  10  10        283.69        281.04         6.85 o
  -4  10  10        347.53        319.08         6.97 o
  -3  10  10        114.75        124.06         4.33 o
  -2  10  10        224.69        237.44         5.03 o
  -1  10  10        400.78        405.66         4.92 o
   0  10  10        916.58        839.16         8.61 o
   1  10  10        388.52        388.88         5.78 o
   2  10  10        217.70        220.35         5.05 o
   3  10  10        113.36        111.56         3.99 o
   4  10  10        352.75        325.38         7.22 o
   5  10  10        283.41        265.40         7.27 o
   6  10  10         92.43        106.54         6.00 o
  -6  11  10          7.30          3.01         4.37 o
  -5  11  10         50.76         46.01         4.74 o
  -4  11  10        248.39        241.47         7.99 o
  -3  11  10        542.53        495.92         8.33 o
  -2  11  10        187.74        173.34         4.41 o
  -1  11  10        298.18        297.46         5.36 o
   0  11  10        351.74        397.96         5.67 o
   1  11  10        307.18        317.54         5.47 o
   2  11  10        187.88        173.94         4.75 o
   3  11  10        569.10        534.29         7.22 o
   4  11  10        245.80        244.38         6.70 o
   5  11  10         47.38         54.92         4.60 o
   6  11  10          7.59          7.21         4.49 o
  -6  12  10         90.99         90.32         6.91 o
  -5  12  10        175.28        186.05         7.28 o
  -4  12  10         41.40         38.53         4.80 o
  -3  12  10        242.75        230.30         5.96 o
  -2  12  10        762.76        760.14         8.92 o
  -1  12  10        696.16        665.50         8.21 o
   0  12  10        500.45        423.35         6.28 o
   1  12  10        707.17        672.96         8.47 o
   2  12  10        750.84        778.23         9.27 o
   3  12  10        241.49        232.98         6.00 o
   4  12  10         39.30         33.74         3.75 o
   5  12  10        175.58        198.36         6.83 o
   6  12  10         88.58         90.15         6.12 o
  -6  13  10         23.23         30.85         6.03 o
  -5  13  10        378.64        397.11         9.63 o
  -4  13  10        301.24        301.43         8.86 o
  -3  13  10        292.47        286.41         7.21 o
  -2  13  10        207.73        236.02         5.76 o
  -1  13  10        228.85        211.02         5.14 o
   0  13  10         86.85         99.19         3.81 o
   1  13  10        233.00        215.25         5.39 o
   2  13  10        220.34        255.88         5.92 o
   3  13  10        284.61        285.22         6.19 o
   4  13  10        310.93        305.01         7.39 o
   5  13  10        384.18        419.95         9.17 o
   6  13  10         22.99         31.95         6.01 o
  -5  14  10        161.72        154.44         7.33 o
  -4  14  10        122.47        133.40         6.92 o
  -3  14  10        101.96         98.33         5.16 o
  -2  14  10        179.26        146.40         5.02 o
  -1  14  10       1065.37       1057.85        12.02 o
   0  14  10        215.50        192.89         4.95 o
   1  14  10       1083.82       1057.47        11.68 o
   2  14  10        181.52        165.31         5.47 o
   3  14  10        102.13        100.38         4.43 o
   4  14  10        123.95        138.72         6.33 o
   5  14  10        169.31        182.82         7.77 o
  -5  15  10         19.98         23.54         5.98 o
  -4  15  10        172.91        161.22         8.25 o
  -3  15  10        151.01        146.67         6.20 o
  -2  15  10        162.26        179.41         6.07 o
  -1  15  10        187.42        174.14         5.51 o
   0  15  10         47.09         52.21         3.46 o
   1  15  10        193.49        182.26         5.70 o
   2  15  10        154.06        158.12         5.47 o
   3  15  10        147.48        134.78         5.10 o
   4  15  10        175.84        178.61         6.99 o
   5  15  10         20.14         20.01         5.19 o
  -5  16  10        222.38        209.20         9.02 o
  -4  16  10         16.30          5.36         6.23 o
  -3  16  10         54.26         46.14         5.24 o
  -2  16  10         38.36         46.74         4.21 o
  -1  16  10        239.72        248.18         6.51 o
   0  16  10       1256.74       1225.63        13.21 o
   1  16  10        243.80        250.71         7.55 o
   2  16  10         34.61         39.45         3.95 o
   3  16  10         54.88         55.59         4.29 o
   4  16  10         15.07          4.92         4.34 o
   5  16  10        220.65        212.53         9.29 o
  -4  17  10         33.27         26.86         5.98 o
  -3  17  10        144.46        147.68         7.86 o
  -2  17  10         11.08         -0.09         4.06 o
  -1  17  10         90.26         92.83         4.80 o
   0  17  10        306.80        316.97         8.04 o
   1  17  10         86.31        100.94         5.42 o
   2  17  10         11.15          6.33         3.74 o
   3  17  10        154.91        158.52         6.12 o
   4  17  10         34.56         31.29         5.22 o
  -4  18  10         79.69         75.26         7.07 o
  -3  18  10         42.77         44.98         6.17 o
  -2  18  10         40.53         43.22         4.60 o
  -1  18  10         12.59          3.40         3.64 o
   0  18  10         18.57         22.34         4.50 o
   1  18  10         11.64          8.17         4.35 o
   2  18  10         43.64         45.80         4.61 o
   3  18  10         43.11         45.55         5.12 o
   4  18  10         78.34         74.52         6.87 o
  -3  19  10        152.84        153.00         8.47 o
  -2  19  10        352.87        369.36         8.88 o
  -1  19  10        436.25        439.52        10.38 o
   0  19  10         50.98         64.88         5.55 o
   1  19  10        437.58        458.36        10.87 o
   2  19  10        352.90        363.67         9.77 o
   3  19  10        154.33        137.88         7.30 o
  -2  20  10        186.94        189.19         8.34 o
  -1  20  10        180.49        183.23        10.74 o
   0  20  10        527.49        530.02        11.24 o
   1  20  10        177.83        176.33         7.24 o
   2  20  10        189.80        201.05         7.37 o
  -1  21  10        234.45        257.37         9.78 o
   0  21  10        479.71        484.28        13.06 o
   1  21  10        241.85        257.33         8.60 o
   1   0  11       2413.74       2536.23        16.55 o
   2   0  11         96.98         96.37         2.25 o
   3   0  11         36.91         48.73         1.95 o
   4   0  11         43.27         52.22         2.73 o
   5   0  11        150.58        179.29         4.58 o
   6   0  11        197.51        190.52         6.25 o
   7   0  11         66.32         81.71         6.07 o
  -7   1  11        249.97        262.77         8.46 o
  -6   1  11        191.86        207.26         6.37 o
  -5   1  11          4.56          3.25         2.26 o
  -4   1  11        147.73        121.98         2.80 o
  -3   1  11        147.71        146.86         3.30 o
  -2   1  11          5.97          3.75         1.33 o
  -1   1  11        930.87        977.60         8.38 o
   0   1  11       1860.29       1976.16        13.68 o
   1   1  11        912.61        958.66         7.07 o
   2   1  11          4.34          1.82         1.20 o
   3   1  11        151.15        144.41         2.61 o
   4   1  11        138.81        113.97         3.19 o
   5   1  11          5.75          5.16         2.28 o
   6   1  11        188.55        191.92         6.08 o
   7   1  11        252.39        262.27         9.64 o
  -7   2  11         13.29         10.56         4.63 o
  -6   2  11         18.19         14.91         3.79 o
  -5   2  11        506.76        452.11         6.62 o
  -4   2  11        182.68        200.10         3.67 o
  -3   2  11         19.69         35.53         1.67 o
  -2   2  11        195.07        195.05         4.71 o
  -1   2  11        386.04        372.03         4.49 o
   0   2  11       2506.99       2442.27        17.66 o
   1   2  11        376.15        369.68         4.20 o
   2   2  11        195.93        192.35         3.88 o
   3   2  11         19.54         35.69         1.69 o
   4   2  11        186.94        213.96         4.11 o
   5   2  11        509.50        455.11         7.37 o
   6   2  11         21.31         18.41         3.31 o
   7   2  11         14.02         11.37         4.39 o
  -7   3  11        137.03        149.15         7.63 o
  -6   3  11        665.91        615.69        10.59 o
  -5   3  11        260.09        243.20         5.48 o
  -4   3  11        122.85        105.88         2.60 o
  -3   3  11       1725.99       1860.12        12.65 o
  -2   3  11         99.08         88.55         2.55 o
  -1   3  11        398.91        447.10         5.07 o
   0   3  11        811.60        876.03         7.92 o
   1   3  11        410.44        458.08         4.80 o
   2   3  11        100.20         86.53         2.22 o
   3   3  11       1722.78       1842.82        12.62 o
   4   3  11        126.64        106.75         3.11 o
   5   3  11        250.85        237.22         5.38 o
   6   3  11        657.88        597.15         9.46 o
   7   3  11        137.96        145.83         6.75 o
  -7   4  11         55.84         62.13         6.20 o
  -6   4  11        201.78        237.14         6.60 o
  -5   4  11         41.90         50.54         3.56 o
  -4   4  11         22.49         13.74         2.18 o
  -3   4  11        411.71        377.33         4.26 o
  -2   4  11       1171.52       1177.58         9.58 o
  -1   4  11       1861.24       1949.13        14.32 o
   0   4  11        137.15        163.08         3.27 o
   1   4  11       1899.31       1954.38        13.30 o
   2   4  11       1163.92       1183.79        10.45 o
   3   4  11        407.25        366.50         4.55 o
   4   4  11         24.56         13.05         2.33 o
   5   4  11         44.64         48.15         3.65 o
   6   4  11        198.25        233.78         6.21 o
   7   4  11         58.47         59.71         5.10 o
  -7   5  11        376.88        386.22        10.57 o
  -6   5  11        147.20        147.15         5.89 o
  -5   5  11        498.35        433.35         7.19 o
  -4   5  11        188.75        190.00         4.94 o
  -3   5  11        373.10        359.06         5.54 o
  -2   5  11       1381.90       1417.51        10.50 o
  -1   5  11        825.75        893.86         7.38 o
   0   5  11        396.83        448.16         4.96 o
   1   5  11        836.82        911.31         7.93 o
   2   5  11       1382.27       1427.65        12.17 o
   3   5  11        375.33        353.76         5.82 o
   4   5  11        184.77        190.53         4.68 o
   5   5  11        499.86        457.77         7.57 o
   6   5  11        146.55        141.63         5.23 o
   7   5  11        378.30        404.68         9.59 o
  -7   6  11        424.81        436.51        10.88 o
  -6   6  11         14.54         19.42         3.92 o
  -5   6  11        106.79         89.21         4.57 o
  -4   6  11       1009.65        969.81        11.32 o
  -3   6  11       1386.03       1373.23        12.21 o
  -2   6  11        208.96        199.00         4.24 o
  -1   6  11        284.74        227.44         3.12 o
   0   6  11        238.55        232.97         3.57 o
   1   6  11        284.39        225.75         3.53 o
   2   6  11        206.66        193.44         3.56 o
   3   6  11       1393.50       1369.84        13.42 o
   4   6  11       1011.09        947.64        11.25 o
   5   6  11        113.97        108.31         4.79 o
   6   6  11         13.67         13.06         3.40 o
   7   6  11        435.17        460.28        10.08 o
  -7   7  11        169.84        178.59         8.20 o
  -6   7  11        217.42        217.61         6.70 o
  -5   7  11         92.21        103.10         4.86 o
  -4   7  11         94.05         94.12         5.62 o
  -3   7  11        424.88        454.14         7.85 o
  -2   7  11       1351.23       1295.02         9.49 o
  -1   7  11        263.43        271.84         3.62 o
   0   7  11        298.98        324.83         4.60 o
   1   7  11        265.73        280.07         4.08 o
   2   7  11       1327.05       1298.05        11.93 o
   3   7  11        406.12        427.29         7.83 o
   4   7  11         99.73         98.67         4.47 o
   5   7  11         92.40         99.01         4.58 o
   6   7  11        222.47        223.95         6.94 o
   7   7  11        166.52        177.22         7.41 o
  -7   8  11         59.66         62.79         6.81 o
  -6   8  11        466.20        479.23         9.01 o
  -5   8  11         16.86         19.86         3.54 o
  -4   8  11         61.80         56.33         3.93 o
  -3   8  11        668.77        637.78         8.43 o
  -2   8  11       1883.73       1810.10        13.32 o
  -1   8  11       1507.92       1497.27        11.96 o
   0   8  11       1168.58       1094.80        10.09 o
   1   8  11       1503.05       1505.17        12.18 o
   2   8  11       1879.00       1827.18        16.51 o
   3   8  11        670.07        653.46         9.08 o
   4   8  11         59.12         65.35         3.87 o
   5   8  11         17.21         12.47         3.40 o
   6   8  11        464.53        504.82        14.66 o
   7   8  11         58.08         75.59         6.57 o
  -6   9  11        239.95        230.53         9.72 o
  -5   9  11         65.55         59.68         4.32 o
  -4   9  11        243.49        245.22         6.46 o
  -3   9  11        492.63        463.68         6.76 o
  -2   9  11       2178.64       2158.83        16.19 o
  -1   9  11        773.90        746.45         7.11 o
   0   9  11         17.17         17.51         2.50 o
   1   9  11        769.92        738.40         7.87 o
   2   9  11       2185.06       2163.05        17.97 o
   3   9  11        503.63        474.05         7.86 o
   4   9  11        248.69        260.65         6.31 o
   5   9  11         63.52         59.05         4.55 o
   6   9  11        242.33        244.99         7.88 o
  -6  10  11        452.30        468.95        10.76 o
  -5  10  11        298.16        285.82         7.73 o
  -4  10  11         57.94         54.88         4.46 o
  -3  10  11        150.45        151.90         4.95 o
  -2  10  11         22.70         20.67         2.33 o
  -1  10  11        184.99        166.21         3.52 o
   0  10  11        390.58        354.80         6.16 o
   1  10  11        172.15        146.61         4.11 o
   2  10  11         24.24         24.70         3.02 o
   3  10  11        152.16        155.07         4.57 o
   4  10  11         60.71         58.42         4.22 o
   5  10  11        290.40        285.54         7.62 o
   6  10  11        443.82        454.06        10.03 o
  -6  11  11        168.26        183.93         7.85 o
  -5  11  11        237.30        221.43         8.22 o
  -4  11  11         11.96         12.81         3.95 o
  -3  11  11        710.08        656.41         9.61 o
  -2  11  11       1245.93       1189.80        11.18 o
  -1  11  11         91.77         74.61         3.20 o
   0  11  11        143.78        146.54         4.23 o
   1  11  11         96.18         89.49         3.38 o
   2  11  11       1245.47       1177.02        11.82 o
   3  11  11        708.50        648.88         8.44 o
   4  11  11         13.73         10.23         3.67 o
   5  11  11        239.57        220.81         7.07 o
   6  11  11        168.65        190.79         7.55 o
  -6  12  11        138.21        128.88         7.19 o
  -5  12  11          8.60         12.56         4.84 o
  -4  12  11        419.92        434.73         9.91 o
  -3  12  11        129.83        115.59         4.90 o
  -2  12  11        181.12        178.46         4.83 o
  -1  12  11        548.30        477.99         6.38 o
   0  12  11         20.54         25.81         2.67 o
   1  12  11        539.67        455.30         6.90 o
   2  12  11        187.07        185.00         5.19 o
   3  12  11        128.60        108.92         4.47 o
   4  12  11        411.60        407.20         8.01 o
   5  12  11          7.45          4.20         3.80 o
   6  12  11        142.82        143.97         7.07 o
  -5  13  11        313.86        316.45         9.96 o
  -4  13  11         32.68         41.18         5.28 o
  -3  13  11        409.80        425.21         8.61 o
  -2  13  11        271.94        279.94         6.21 o
  -1  13  11        259.16        258.23         5.65 o
   0  13  11        182.49        248.16         5.53 o
   1  13  11        251.16        253.32         6.74 o
   2  13  11        270.52        266.58         6.21 o
   3  13  11        420.19        436.62         7.67 o
   4  13  11         30.20         36.09         4.08 o
   5  13  11        323.11        336.04         8.68 o
  -5  14  11         18.74         14.31         5.46 o
  -4  14  11        130.87        132.98         6.99 o
  -3  14  11         22.99         22.17         4.39 o
  -2  14  11        252.95        238.50         6.35 o
  -1  14  11         39.10         32.68         3.52 o
   0  14  11        728.67        670.57         8.49 o
   1  14  11         36.80         21.42         3.38 o
   2  14  11        263.25        242.89         6.32 o
   3  14  11         25.16         24.63         3.62 o
   4  14  11        135.17        146.93         6.17 o
   5  14  11         19.33         18.17         4.57 o
  -5  15  11        227.53        211.46         9.11 o
  -4  15  11          8.38          1.36         5.80 o
  -3  15  11        194.42        187.03         7.32 o
  -2  15  11        147.86        149.47         5.65 o
  -1  15  11        212.79        203.97         7.14 o
   0  15  11         13.42          8.23         2.86 o
   1  15  11        216.67        219.97         6.33 o
   2  15  11        140.94        139.60         5.38 o
   3  15  11        205.42        198.44         6.12 o
   4  15  11          7.40          5.24         4.38 o
   5  15  11        219.87        225.10         9.07 o
  -4  16  11        194.87        201.46         8.96 o
  -3  16  11        174.91        190.34         8.19 o
  -2  16  11        297.05        286.79         7.50 o
  -1  16  11        307.67        286.58         7.07 o
   0  16  11          5.25         10.79         3.80 o
   1  16  11        301.86        285.98         8.40 o
   2  16  11        292.43        295.23         6.92 o
   3  16  11        173.90        188.76         6.42 o
   4  16  11        194.78        184.64         7.45 o
  -4  17  11         95.81        107.36         7.68 o
  -3  17  11        426.62        420.26        11.44 o
  -2  17  11          6.98          9.02         4.12 o
  -1  17  11        481.00        490.71         8.50 o
   0  17  11          0.15          3.67         3.73 o
   1  17  11        476.12        481.31        10.20 o
   2  17  11          5.30          5.18         3.63 o
   3  17  11        426.68        443.81         9.02 o
   4  17  11         98.92        105.23         6.44 o
  -3  18  11         57.05         66.18         6.78 o
  -2  18  11        293.97        327.84         8.49 o
  -1  18  11        136.96        136.02         6.23 o
   0  18  11          3.33         -0.23         4.11 o
   1  18  11        135.45        140.66         6.84 o
   2  18  11        297.26        322.05         8.47 o
   3  18  11         59.71         68.43         5.70 o
  -3  19  11        301.76        313.24        11.27 o
  -2  19  11         42.65         38.03         5.16 o
  -1  19  11          4.42          0.11         4.92 o
   0  19  11          2.18         -0.16         4.24 o
   1  19  11          5.37          9.43         4.71 o
   2  19  11         43.89         44.32         5.17 o
   3  19  11        300.72        322.43        11.60 o
  -2  20  11        181.23        159.37         9.54 o
  -1  20  11        228.03        236.04         9.22 o
   0  20  11         68.33         70.95         6.06 o
   1  20  11        235.01        253.94         8.74 o
   2  20  11        187.37        172.71         7.20 o
   0   0  12       1137.03       1054.97        12.00 o
   1   0  12         27.95         24.86         1.57 o
   2   0  12          1.52         10.04         1.60 o
   3   0  12        839.78        873.18         7.65 o
   4   0  12        127.04        129.02         3.49 o
   5   0  12        190.76        172.72         4.32 o
   6   0  12          3.13          0.43         3.75 o
   7   0  12         13.39          8.48         4.86 o
  -7   1  12        100.77        107.19         6.23 o
  -6   1  12         53.97         58.51         4.79 o
  -5   1  12        177.70        183.90         4.78 o
  -4   1  12       1447.88       1383.60        11.41 o
  -3   1  12       1826.73       1869.32        13.06 o
  -2   1  12       3329.76       3275.57        23.36 o
  -1   1  12        769.54        753.21         7.19 o
   0   1  12        920.92        850.06         7.22 o
   1   1  12        770.99        750.19         6.39 o
   2   1  12       3314.78       3275.49        21.85 o
   3   1  12       1847.85       1875.10        12.39 o
   4   1  12       1435.51       1398.35        11.64 o
   5   1  12        178.65        181.81         4.64 o
   6   1  12         51.62         61.98         4.78 o
   7   1  12        102.76        118.59         6.86 o
  -7   2  12         51.10         52.60         5.41 o
  -6   2  12        242.91        239.48         7.32 o
  -5   2  12         98.83        114.89         4.72 o
  -4   2  12        368.40        324.36         4.62 o
  -3   2  12         79.03         78.19         2.33 o
  -2   2  12        233.62        194.35         3.97 o
  -1   2  12        401.41        371.01         4.52 o
   0   2  12        915.56        994.31         9.11 o
   1   2  12        384.43        361.31         4.22 o
   2   2  12        239.99        201.43         3.15 o
   3   2  12         76.44         76.57         2.20 o
   4   2  12        371.41        324.74         5.16 o
   5   2  12         94.02        102.50         4.30 o
   6   2  12        242.73        244.55         6.77 o
   7   2  12         52.06         66.60         5.82 o
  -7   3  12        361.36        351.72        12.44 o
  -6   3  12          0.80         -2.00         3.53 o
  -5   3  12        317.01        297.77         6.43 o
  -4   3  12        363.77        293.88         4.74 o
  -3   3  12        525.29        532.74         5.76 o
  -2   3  12       1894.51       1949.25        15.45 o
  -1   3  12       2492.34       2553.07        18.64 o
   0   3  12        598.03        582.15         6.61 o
   1   3  12       2483.57       2546.63        17.47 o
   2   3  12       1882.87       1937.77        14.51 o
   3   3  12        522.99        531.95         5.74 o
   4   3  12        349.59        282.04         5.54 o
   5   3  12        306.43        289.38         6.34 o
   6   3  12          0.95          0.56         3.33 o
   7   3  12        365.04        363.97         9.53 o
  -7   4  12        784.92        844.77        15.07 o
  -6   4  12        106.39        104.98         5.06 o
  -5   4  12         12.30          2.67         2.80 o
  -4   4  12        362.06        372.44         5.32 o
  -3   4  12        291.83        286.00         4.61 o
  -2   4  12       1400.59       1351.68        11.10 o
  -1   4  12       1349.34       1416.74        11.62 o
   0   4  12        471.44        569.33         6.16 o
   1   4  12       1372.29       1430.55        10.82 o
   2   4  12       1377.38       1329.92        11.03 o
   3   4  12        290.70        266.47         4.61 o
   4   4  12        352.17        372.26         6.47 o
   5   4  12         13.38          2.27         3.25 o
   6   4  12        105.74        105.87         4.94 o
   7   4  12        786.99        867.13        13.58 o
  -7   5  12        229.57        238.22         9.35 o
  -6   5  12        266.32        265.43         7.49 o
  -5   5  12         24.76         28.76         3.33 o
  -4   5  12        776.49        747.71         8.68 o
  -3   5  12        361.07        347.75         4.99 o
  -2   5  12        812.03        809.86         8.77 o
  -1   5  12        230.81        213.85         3.48 o
   0   5  12         40.31         38.76         2.04 o
   1   5  12        234.52        218.63         3.42 o
   2   5  12        803.75        818.98         8.30 o
   3   5  12        379.17        361.54         5.15 o
   4   5  12        770.87        766.00         8.99 o
   5   5  12         27.57         35.28         3.67 o
   6   5  12        260.36        278.69         7.03 o
   7   5  12        230.97        241.59         8.62 o
  -7   6  12        117.65        111.32         7.47 o
  -6   6  12        133.11        139.51         5.94 o
  -5   6  12        226.54        225.85         6.26 o
  -4   6  12        110.11        104.40         4.48 o
  -3   6  12       2305.54       2311.20        19.83 o
  -2   6  12       1260.63       1243.79         9.72 o
  -1   6  12        986.27        940.11         7.89 o
   0   6  12        401.13        359.00         4.49 o
   1   6  12        991.24        942.26         8.18 o
   2   6  12       1284.47       1266.78        11.35 o
   3   6  12       2300.03       2321.44        19.15 o
   4   6  12        107.96        104.94         4.58 o
   5   6  12        225.45        226.24         6.94 o
   6   6  12        127.03        136.91         5.51 o
   7   6  12        118.90        122.63         7.25 o
  -7   7  12         54.01         58.93         7.85 o
  -6   7  12         14.70         15.73         3.95 o
  -5   7  12         21.77         20.71         3.75 o
  -4   7  12         84.46         80.19         4.53 o
  -3   7  12        616.18        616.28         9.02 o
  -2   7  12        481.56        436.03         4.95 o
  -1   7  12        307.47        276.50         4.62 o
   0   7  12         63.03         75.30         2.66 o
   1   7  12        309.91        283.38         4.27 o
   2   7  12        494.76        439.43         6.68 o
   3   7  12        600.56        623.09         8.82 o
   4   7  12         89.68         79.90         4.32 o
   5   7  12         19.08          9.17         3.32 o
   6   7  12         15.22         14.63         4.04 o
   7   7  12         54.71         57.33         6.14 o
  -6   8  12         38.85         40.87         4.35 o
  -5   8  12        147.97        158.81         6.26 o
  -4   8  12        439.60        440.08         8.30 o
  -3   8  12       1112.77       1080.43        13.62 o
  -2   8  12        536.02        535.45         5.46 o
  -1   8  12        636.72        582.43         5.75 o
   0   8  12         59.58         77.83         3.13 o
   1   8  12        624.57        583.84         6.66 o
   2   8  12        541.43        539.80         9.15 o
   3   8  12       1107.53       1086.34        13.37 o
   4   8  12        447.29        442.11         7.86 o
   5   8  12        153.34        149.60         6.03 o
   6   8  12         38.42         46.12         4.69 o
  -6   9  12          0.87          4.15         4.15 o
  -5   9  12         34.87         26.56         4.03 o
  -4   9  12         41.99         31.21         3.79 o
  -3   9  12        779.76        779.74        11.43 o
  -2   9  12        116.53        126.58         3.50 o
  -1   9  12       1574.06       1538.50        11.93 o
   0   9  12       1087.71       1069.11         9.94 o
   1   9  12       1583.46       1575.10        13.99 o
   2   9  12        124.51        134.63         4.94 o
   3   9  12        786.96        790.64        10.55 o
   4   9  12         41.31         38.56         3.62 o
   5   9  12         38.43         31.29         4.18 o
   6   9  12          0.83          2.00         4.21 o
  -6  10  12        892.59        979.08        17.23 o
  -5  10  12        762.59        745.63        12.38 o
  -4  10  12        101.95        105.80         5.13 o
  -3  10  12        134.32        141.72         5.52 o
  -2  10  12       1928.34       1877.40        15.63 o
  -1  10  12        899.43        907.32         8.82 o
   0  10  12        209.11        170.50         4.72 o
   1  10  12        916.13        947.38         9.71 o
   2  10  12       1921.09       1884.26        17.63 o
   3  10  12        140.33        145.67         5.11 o
   4  10  12        105.35        107.37         5.17 o
   5  10  12        763.57        735.48        11.23 o
   6  10  12        897.76        964.04        21.62 o
  -6  11  12         86.70         95.70         7.19 o
  -5  11  12          1.03         -0.43         4.98 o
  -4  11  12        417.93        396.15         8.87 o
  -3  11  12       1402.31       1360.28        15.86 o
  -2  11  12        185.30        201.90         4.68 o
  -1  11  12        248.84        229.61         4.84 o
   0  11  12        188.29        184.21         4.76 o
   1  11  12        254.85        244.25         5.64 o
   2  11  12        182.43        194.86         6.38 o
   3  11  12       1395.57       1359.29        14.67 o
   4  11  12        425.96        396.04         8.91 o
   5  11  12          1.06          0.71         3.90 o
   6  11  12         91.57         85.93         6.16 o
  -6  12  12         37.36         32.97         5.44 o
  -5  12  12        104.03        102.79         7.37 o
  -4  12  12         94.01         91.63         5.90 o
  -3  12  12        319.96        314.05         9.43 o
  -2  12  12        895.60        828.59         9.70 o
  -1  12  12        274.82        238.15         5.75 o
   0  12  12        615.72        610.44         9.73 o
   1  12  12        280.49        242.77         5.68 o
   2  12  12        892.44        836.58         9.93 o
   3  12  12        320.26        313.47         6.65 o
   4  12  12         90.58         79.98         4.72 o
   5  12  12        102.78        107.63         6.10 o
   6  12  12         34.61         39.58         5.45 o
  -5  13  12        385.08        393.95        15.34 o
  -4  13  12        569.31        585.18        13.71 o
  -3  13  12        735.03        726.43        11.35 o
  -2  13  12        125.03        144.52         4.94 o
  -1  13  12        984.86        997.23        10.60 o
   0  13  12       1466.43       1512.17        14.66 o
   1  13  12        973.82       1001.54        11.08 o
   2  13  12        121.58        140.03         4.93 o
   3  13  12        735.37        746.90        12.79 o
   4  13  12        561.97        573.75         9.67 o
   5  13  12        396.40        418.96         9.56 o
  -5  14  12          6.13         -5.38         5.38 o
  -4  14  12        179.03        203.35         8.70 o
  -3  14  12         13.76         10.53         4.26 o
  -2  14  12        322.39        321.73         7.33 o
  -1  14  12         34.84         22.50         3.28 o
   0  14  12          6.91         -0.39         2.67 o
   1  14  12         32.23         18.97         3.45 o
   2  14  12        330.60        325.32         6.80 o
   3  14  12         14.44         15.10         3.74 o
   4  14  12        181.25        196.23         6.67 o
   5  14  12          6.18         -4.27         4.27 o
  -5  15  12        128.44        127.58         9.78 o
  -4  15  12        382.01        405.30        14.18 o
  -3  15  12        305.44        317.23         9.16 o
  -2  15  12        329.81        280.26         7.33 o
  -1  15  12        803.11        831.22        10.44 o
   0  15  12        125.15        150.34         4.98 o
   1  15  12        793.89        807.97        10.71 o
   2  15  12        332.08        299.74         7.29 o
   3  15  12        298.87        298.73         7.42 o
   4  15  12        376.76        398.77         9.53 o
   5  15  12        124.43        120.98         7.19 o
  -4  16  12         57.03         56.21         6.57 o
  -3  16  12        181.16        191.27         8.51 o
  -2  16  12         24.04         26.75         4.08 o
  -1  16  12        364.38        386.58         7.91 o
   0  16  12         66.19         79.77         5.07 o
   1  16  12        364.43        383.98         8.27 o
   2  16  12         21.98         25.26         3.86 o
   3  16  12        184.02        194.66         6.68 o
   4  16  12         54.75         63.40         5.63 o
  -4  17  12        185.99        184.99         9.16 o
  -3  17  12        158.18        145.84         8.04 o
  -2  17  12        898.41        886.32        13.39 o
  -1  17  12        126.86        139.18         5.44 o
   0  17  12       1325.89       1341.54        16.15 o
   1  17  12        128.98        132.51         6.50 o
   2  17  12        898.51        888.99        11.57 o
   3  17  12        152.03        139.88         6.15 o
   4  17  12        186.06        202.87         8.08 o
  -3  18  12         20.72         13.47         5.63 o
  -2  18  12         55.46         50.58         5.34 o
  -1  18  12        354.47        373.34         9.55 o
   0  18  12        244.07        229.70         8.02 o
   1  18  12        357.04        358.68         9.32 o
   2  18  12         60.36         59.76         4.95 o
   3  18  12         22.59         10.21         4.79 o
  -2  19  12        700.19        695.28        15.55 o
  -1  19  12        146.13        144.56         7.55 o
   0  19  12         16.60         13.97         4.86 o
   1  19  12        150.34        178.03         7.50 o
   2  19  12        702.90        691.03        12.58 o
  -1  20  12         54.08         60.14         6.50 o
   0  20  12          6.29          7.34         5.06 o
   1  20  12         49.72         52.41         5.44 o
   1   0  13         76.24         71.46         2.16 o
   2   0  13       2352.37       2402.60        18.92 o
   3   0  13         21.43         23.22         1.88 o
   4   0  13        239.21        223.43         4.50 o
   5   0  13         16.49         38.07         3.33 o
   6   0  13          0.97         -2.25         3.88 o
   7   0  13         57.44         83.99         6.27 o
  -7   1  13         30.02         28.33         5.05 o
  -6   1  13        238.29        226.67         7.34 o
  -5   1  13         98.44         96.52         3.91 o
  -4   1  13       1054.39       1004.73         9.56 o
  -3   1  13          3.17          7.58         1.66 o
  -2   1  13          6.68         10.09         1.79 o
  -1   1  13        541.90        573.70         6.26 o
   0   1  13          0.39          5.86         1.47 o
   1   1  13        564.99        589.92         5.74 o
   2   1  13          5.33          5.10         1.64 o
   3   1  13          3.69          6.00         2.30 o
   4   1  13       1063.58       1025.53         9.53 o
   5   1  13         93.00         82.17         3.99 o
   6   1  13        233.84        224.42         7.30 o
   7   1  13         28.51         26.33         5.17 o
  -7   2  13         38.30         39.45         5.60 o
  -6   2  13          6.77          6.30         4.18 o
  -5   2  13        511.86        524.93         8.08 o
  -4   2  13        320.00        290.52         5.10 o
  -3   2  13          5.54          2.91         1.46 o
  -2   2  13         44.51         44.49         2.42 o
  -1   2  13         31.34         33.81         2.19 o
   0   2  13        100.99         79.76         2.60 o
   1   2  13         32.16         36.60         1.91 o
   2   2  13         41.86         41.38         1.93 o
   3   2  13          5.19          3.14         1.69 o
   4   2  13        318.19        284.23         5.23 o
   5   2  13        506.39        519.71         9.63 o
   6   2  13          6.06          5.57         3.61 o
   7   2  13         39.21         44.00         5.71 o
  -7   3  13         31.89         37.34         5.58 o
  -6   3  13        109.67        112.05         6.27 o
  -5   3  13        222.48        255.00         6.18 o
  -4   3  13        334.30        357.75         5.98 o
  -3   3  13        637.04        647.66         6.45 o
  -2   3  13        259.20        243.52         4.12 o
  -1   3  13        916.91        905.33         8.44 o
   0   3  13        881.25        938.60         9.55 o
   1   3  13        918.86        908.79         8.60 o
   2   3  13        267.27        246.19         4.28 o
   3   3  13        630.63        643.02         7.65 o
   4   3  13        333.50        354.04         5.80 o
   5   3  13        222.62        248.48         6.27 o
   6   3  13        113.65        113.87         5.37 o
   7   3  13         31.56         39.26         5.21 o
  -7   4  13         29.19         14.97         5.54 o
  -6   4  13        696.20        727.27        13.85 o
  -5   4  13         44.69         39.73         3.65 o
  -4   4  13        151.94        158.47         4.81 o
  -3   4  13         12.93         22.23         2.02 o
  -2   4  13       1338.28       1308.55        10.77 o
  -1   4  13       1057.80       1041.12         9.39 o
   0   4  13        162.79        151.39         3.81 o
   1   4  13       1043.54       1035.92         9.19 o
   2   4  13       1346.86       1306.78        11.07 o
   3   4  13         11.02         22.91         2.40 o
   4   4  13        146.07        142.91         4.48 o
   5   4  13         42.38         38.80         3.88 o
   6   4  13        693.52        717.05        13.37 o
   7   4  13         29.99         36.82         5.92 o
  -7   5  13          8.47          5.01         5.37 o
  -6   5  13        136.69        139.98         6.07 o
  -5   5  13        173.43        160.49         5.27 o
  -4   5  13        301.87        335.32         6.17 o
  -3   5  13        108.80        117.94         3.73 o
  -2   5  13       1191.86       1177.72         8.87 o
  -1   5  13       4140.60       4088.54        27.87 o
   0   5  13        328.61        324.06         4.75 o
   1   5  13       4152.09       4113.79        27.66 o
   2   5  13       1174.14       1175.98        10.93 o
   3   5  13        107.16        112.12         3.68 o
   4   5  13        300.35        326.25         6.29 o
   5   5  13        174.13        144.76         5.46 o
   6   5  13        139.95        140.78         5.62 o
   7   5  13          7.81          6.05         5.69 o
  -6   6  13          5.66          7.94         3.93 o
  -5   6  13        179.39        177.81         5.61 o
  -4   6  13        561.33        535.71         8.39 o
  -3   6  13       1160.20       1168.69        13.23 o
  -2   6  13         78.25         68.49         2.30 o
  -1   6  13        393.82        369.75         5.10 o
   0   6  13        208.77        204.31         3.77 o
   1   6  13        388.83        372.53         4.72 o
   2   6  13         74.58         67.90         2.92 o
   3   6  13       1163.62       1196.72        12.33 o
   4   6  13        559.19        539.99         9.29 o
   5   6  13        180.55        193.06         6.13 o
   6   6  13          5.46         13.69         3.82 o
  -6   7  13         11.83          6.25         4.36 o
  -5   7  13        159.19        149.64         5.50 o
  -4   7  13        198.10        209.39         7.45 o
  -3   7  13        294.03        298.50         6.78 o
  -2   7  13        146.66        139.74         3.39 o
  -1   7  13       3782.85       3757.55        25.33 o
   0   7  13        865.10        829.48         8.12 o
   1   7  13       3788.07       3761.69        25.15 o
   2   7  13        150.00        146.67         3.83 o
   3   7  13        287.95        314.49         6.61 o
   4   7  13        205.82        210.79         6.07 o
   5   7  13        156.36        148.10         5.59 o
   6   7  13         12.02         11.22         4.02 o
  -6   8  13         60.93         66.05         5.11 o
  -5   8  13        127.61        128.63         6.21 o
  -4   8  13        363.33        364.87         8.82 o
  -3   8  13       1932.02       1841.80        20.51 o
  -2   8  13        709.09        688.13         7.23 o
  -1   8  13        504.10        514.15         6.06 o
   0   8  13       1374.83       1316.91        11.01 o
   1   8  13        515.11        521.99         6.67 o
   2   8  13        718.15        692.21         9.43 o
   3   8  13       1918.56       1840.31        18.22 o
   4   8  13        362.74        366.85         7.41 o
   5   8  13        127.60        131.22         5.76 o
   6   8  13         62.74         72.08         5.21 o
  -6   9  13         80.47         92.96         5.96 o
  -5   9  13         77.59         76.11         5.70 o
  -4   9  13         87.31         90.59         4.97 o
  -3   9  13         27.70         33.46         4.05 o
  -2   9  13        107.61        102.90         3.45 o
  -1   9  13       1124.46       1141.91        10.49 o
   0   9  13       4680.49       4607.78        31.66 o
   1   9  13       1125.04       1164.61        11.46 o
   2   9  13        103.81         92.38         4.36 o
   3   9  13         25.32         26.29         3.56 o
   4   9  13         84.93         86.13         4.50 o
   5   9  13         79.41         78.67         5.08 o
   6   9  13         84.30         84.91         5.99 o
  -6  10  13          5.14         10.35         4.76 o
  -5  10  13        211.56        214.58         7.79 o
  -4  10  13         54.49         50.33         4.96 o
  -3  10  13        451.66        468.38         8.78 o
  -2  10  13        831.78        825.45         8.86 o
  -1  10  13       1124.31       1145.80        10.33 o
   0  10  13        883.89        893.44         9.47 o
   1  10  13       1113.61       1151.95        11.30 o
   2  10  13        846.58        827.28        10.38 o
   3  10  13        457.89        455.60         8.31 o
   4  10  13         55.20         51.37         4.40 o
   5  10  13        213.87        208.09         7.01 o
   6  10  13          5.54          2.64         4.44 o
  -6  11  13         54.70         46.45         5.69 o
  -5  11  13         29.13         31.89         5.81 o
  -4  11  13        762.40        747.05        12.62 o
  -3  11  13        604.34        569.90         9.77 o
  -2  11  13        405.61        351.23         5.88 o
  -1  11  13          5.85          2.00         2.46 o
   0  11  13        532.54        486.34         6.95 o
   1  11  13          3.62         -0.25         2.78 o
   2  11  13        404.67        357.53         6.87 o
   3  11  13        604.00        588.41         9.96 o
   4  11  13        752.81        762.59        11.19 o
   5  11  13         33.27         43.89         4.65 o
   6  11  13         55.82         45.34         5.43 o
  -5  12  13        166.22        160.49         9.59 o
  -4  12  13         27.82         23.77         5.35 o
  -3  12  13         31.62         38.09         4.27 o
  -2  12  13        115.77        107.51         5.19 o
  -1  12  13        347.43        343.68         6.09 o
   0  12  13          0.01          5.43         2.59 o
   1  12  13        348.06        342.09         6.45 o
   2  12  13        122.61        119.77         4.85 o
   3  12  13         30.29         36.68         4.24 o
   4  12  13         28.96         26.87         4.22 o
   5  12  13        169.60        161.70         6.77 o
  -5  13  13        252.94        254.77        10.88 o
  -4  13  13        223.62        238.99         9.06 o
  -3  13  13        103.40         98.78         5.47 o
  -2  13  13        186.23        184.35         7.12 o
  -1  13  13        445.51        382.72         6.21 o
   0  13  13        150.81        174.28         4.96 o
   1  13  13        451.70        389.67         6.97 o
   2  13  13        183.43        179.93         5.52 o
   3  13  13        108.20        115.90         5.30 o
   4  13  13        222.32        228.04         7.01 o
   5  13  13        252.77        267.44         9.36 o
  -5  14  13         70.89         77.23         8.32 o
  -4  14  13         20.81         27.50         5.99 o
  -3  14  13         95.47         91.75         6.29 o
  -2  14  13        261.27        251.38         6.96 o
  -1  14  13          6.46          5.25         3.06 o
   0  14  13         77.42         71.65         4.29 o
   1  14  13          7.87         12.52         3.23 o
   2  14  13        255.46        243.39         6.37 o
   3  14  13         97.71        101.37         5.22 o
   4  14  13         20.54         24.09         4.31 o
   5  14  13         70.64         81.58         5.91 o
  -4  15  13        300.45        291.66        13.00 o
  -3  15  13         92.14         94.71         6.14 o
  -2  15  13         40.61         48.20         4.65 o
  -1  15  13        216.05        235.68         6.15 o
   0  15  13         57.61         63.59         4.05 o
   1  15  13        217.61        230.57         6.18 o
   2  15  13         37.73         43.61         4.07 o
   3  15  13         94.55         88.84         5.19 o
   4  15  13        297.60        284.25         8.65 o
  -4  16  13        553.75        596.16        13.90 o
  -3  16  13         14.83         23.85         5.55 o
  -2  16  13        606.73        611.39        11.01 o
  -1  16  13         46.68         54.16         4.27 o
   0  16  13         70.34         78.63         5.10 o
   1  16  13         48.80         48.35         4.27 o
   2  16  13        604.16        607.81        10.35 o
   3  16  13         15.66         14.20         4.03 o
   4  16  13        558.90        575.58        12.57 o
  -3  17  13        117.93        117.01         7.61 o
  -2  17  13        101.01         90.67         6.56 o
  -1  17  13         66.78         63.40         5.30 o
   0  17  13         12.02          9.57         4.10 o
   1  17  13         73.36         71.38         5.28 o
   2  17  13         97.76         85.08         5.25 o
   3  17  13        118.82        126.29         6.09 o
  -3  18  13         80.14         77.50         7.48 o
  -2  18  13        343.05        363.21        11.56 o
  -1  18  13         54.01         59.02         5.56 o
   0  18  13         16.59          8.92         4.71 o
   1  18  13         57.77         58.81         5.52 o
   2  18  13        337.21        345.77         9.01 o
   3  18  13         80.86         86.51         5.96 o
  -2  19  13        398.87        419.13        14.22 o
  -1  19  13        187.33        181.03         8.31 o
   0  19  13        172.67        176.75         7.79 o
   1  19  13        185.55        206.50         8.48 o
   2  19  13        389.91        402.93        10.46 o
   0  20  13        262.17        258.79        10.17 o
   0   0  14        755.66        774.01        10.13 o
   1   0  14       1181.14       1170.02         9.20 o
   2   0  14          9.53          6.15         2.39 o
   3   0  14       2895.98       2668.93        18.95 o
   4   0  14        540.44        532.57         7.05 o
   5   0  14        160.85        165.12         7.21 o
   6   0  14        159.63        168.56         6.71 o
   7   0  14         60.23         58.73         5.66 o
  -7   1  14         63.81         57.17         6.75 o
  -6   1  14          7.14          5.81         4.02 o
  -5   1  14        252.02        220.31         6.22 o
  -4   1  14         71.14         65.96         2.90 o
  -3   1  14        773.54        746.40         8.15 o
  -2   1  14        154.44        175.96         3.79 o
  -1   1  14          6.08          4.11         1.80 o
   0   1  14        971.01        963.95         8.71 o
   1   1  14          5.13          4.57         1.44 o
   2   1  14        155.19        188.18         4.01 o
   3   1  14        778.86        744.54         7.36 o
   4   1  14         74.94         73.30         3.73 o
   5   1  14        255.83        238.65         6.50 o
   6   1  14          6.86         10.60         4.28 o
   7   1  14         65.88         65.98         6.01 o
  -7   2  14         16.23         22.52         5.49 o
  -6   2  14          3.59          4.20         4.06 o
  -5   2  14        220.90        200.16         7.06 o
  -4   2  14        319.62        312.62         5.67 o
  -3   2  14        176.58        157.62         3.44 o
  -2   2  14         62.85         49.73         2.34 o
  -1   2  14        316.69        295.17         4.37 o
   0   2  14        463.95        494.71         5.91 o
   1   2  14        322.30        304.46         4.78 o
   2   2  14         61.79         51.62         2.22 o
   3   2  14        184.45        168.15         4.33 o
   4   2  14        320.64        315.53         5.55 o
   5   2  14        218.92        206.29         5.94 o
   6   2  14          3.71         -0.54         4.18 o
   7   2  14         16.44         13.96         6.05 o
  -7   3  14         17.13          9.92         5.14 o
  -6   3  14        265.66        250.12         8.17 o
  -5   3  14        129.56        135.63         5.55 o
  -4   3  14          9.85         18.46         2.78 o
  -3   3  14        612.32        617.23         6.56 o
  -2   3  14         72.90         73.05         2.70 o
  -1   3  14        213.47        200.25         3.79 o
   0   3  14         12.48         14.18         2.27 o
   1   3  14        199.35        187.20         4.02 o
   2   3  14         74.04         77.48         2.66 o
   3   3  14        612.28        626.59         7.72 o
   4   3  14          9.77         17.48         2.78 o
   5   3  14        129.02        125.32         4.99 o
   6   3  14        267.07        256.95         8.28 o
   7   3  14         14.93         14.70         5.66 o
  -6   4  14         50.76         49.30         6.45 o
  -5   4  14         25.23         36.13         3.74 o
  -4   4  14        168.39        158.49         5.01 o
  -3   4  14        357.25        313.20         5.10 o
  -2   4  14         25.36         27.66         2.09 o
  -1   4  14        280.98        281.45         5.05 o
   0   4  14        118.58        128.01         3.79 o
   1   4  14        289.91        287.61         4.56 o
   2   4  14         30.22         33.68         2.43 o
   3   4  14        347.61        313.18         6.04 o
   4   4  14        178.12        180.19         5.29 o
   5   4  14         24.87         26.20         3.76 o
   6   4  14         50.31         60.98         4.96 o
  -6   5  14        275.97        282.38         8.66 o
  -5   5  14         78.82         86.26         4.49 o
  -4   5  14         23.97         21.34         3.23 o
  -3   5  14       1571.19       1555.94        14.15 o
  -2   5  14        396.42        376.42         4.19 o
  -1   5  14        680.21        667.66         6.77 o
   0   5  14       1653.66       1624.17        13.46 o
   1   5  14        675.16        664.08         7.29 o
   2   5  14        382.93        374.29         4.61 o
   3   5  14       1579.40       1561.26        16.28 o
   4   5  14         21.68         19.19         3.21 o
   5   5  14         80.34         88.06         4.88 o
   6   5  14        289.57        284.35        10.21 o
  -6   6  14        208.86        195.92         7.34 o
  -5   6  14         89.03         85.95         4.58 o
  -4   6  14        191.39        195.87         6.13 o
  -3   6  14         19.38         15.98         2.93 o
  -2   6  14         66.09         60.00         2.47 o
  -1   6  14        567.91        539.24         6.41 o
   0   6  14         19.24         24.72         2.12 o
   1   6  14        552.54        530.86         6.32 o
   2   6  14         62.98         49.25         3.05 o
   3   6  14         21.05         17.17         2.82 o
   4   6  14        191.39        183.38         5.62 o
   5   6  14         94.19         91.29         4.83 o
   6   6  14        207.36        201.11         6.87 o
  -6   7  14         60.57         66.69         5.53 o
  -5   7  14        342.87        366.67         7.99 o
  -4   7  14          1.58          4.71         3.98 o
  -3   7  14        156.34        151.22         5.38 o
  -2   7  14         91.96         89.17         2.91 o
  -1   7  14       1812.04       1691.81        13.96 o
   0   7  14        321.06        304.87         4.71 o
   1   7  14       1818.64       1709.35        13.71 o
   2   7  14         96.88         90.53         3.55 o
   3   7  14        155.06        154.55         5.22 o
   4   7  14          1.85          0.70         3.23 o
   5   7  14        344.31        361.71         7.99 o
   6   7  14         60.09         62.32         5.06 o
  -6   8  14        107.43        105.07         6.22 o
  -5   8  14          8.92          5.42         3.72 o
  -4   8  14         78.66         83.50         5.81 o
  -3   8  14         77.94         83.68         5.08 o
  -2   8  14         74.03         65.97         2.82 o
  -1   8  14        367.95        387.41         5.85 o
   0   8  14        755.23        777.07         8.13 o
   1   8  14        365.44        387.04         5.76 o
   2   8  14         82.19         72.60         3.83 o
   3   8  14         77.80         81.28         4.75 o
   4   8  14         70.28         73.45         4.45 o
   5   8  14          8.68          7.08         3.56 o
   6   8  14        107.50        109.23         5.92 o
  -6   9  14         76.00         74.43         6.15 o
  -5   9  14        222.40        202.39         7.91 o
  -4   9  14         68.26         79.97         5.19 o
  -3   9  14        189.46        195.13         6.62 o
  -2   9  14        332.53        311.30         5.21 o
  -1   9  14        509.07        505.43         6.42 o
   0   9  14        138.98        134.09         3.93 o
   1   9  14        490.10        476.52         6.75 o
   2   9  14        336.05        312.41         6.78 o
   3   9  14        189.62        198.61         6.68 o
   4   9  14         70.36         87.58         4.79 o
   5   9  14        212.15        201.91         6.95 o
   6   9  14         72.69         81.21         7.18 o
  -6  10  14        121.43        111.10         7.00 o
  -5  10  14        294.60        317.22        10.30 o
  -4  10  14         41.14         40.79         5.25 o
  -3  10  14         62.65         63.35         4.88 o
  -2  10  14        322.15        310.05         6.39 o
  -1  10  14        189.27        189.97         5.45 o
   0  10  14         12.50         10.56         2.47 o
   1  10  14        193.48        191.54         5.43 o
   2  10  14        318.60        310.10         6.76 o
   3  10  14         71.14         64.07         4.87 o
   4  10  14         44.32         41.76         4.41 o
   5  10  14        292.35        310.94         8.66 o
   6  10  14        122.40        111.84         6.52 o
  -5  11  14        587.95        613.93        14.47 o
  -4  11  14         96.71         87.94         5.73 o
  -3  11  14        200.21        199.14         6.65 o
  -2  11  14        174.47        175.73         5.00 o
  -1  11  14        169.90        155.38         4.44 o
   0  11  14       1115.26       1019.45        10.91 o
   1  11  14        170.26        161.76         5.06 o
   2  11  14        165.28        172.34         5.64 o
   3  11  14        199.68        195.54         6.65 o
   4  11  14        100.21         78.15         5.04 o
   5  11  14        585.15        626.00        10.83 o
  -5  12  14         35.77         42.77         6.85 o
  -4  12  14         24.96         23.82         4.72 o
  -3  12  14        244.36        242.48         7.40 o
  -2  12  14        266.27        269.28         6.68 o
  -1  12  14         55.44         64.32         3.49 o
   0  12  14        412.88        366.18         6.23 o
   1  12  14         54.85         58.03         3.79 o
   2  12  14        265.69        257.73         6.30 o
   3  12  14        234.30        246.40         7.14 o
   4  12  14         22.22         33.93         4.44 o
   5  12  14         32.94         36.25         4.81 o
  -5  13  14        495.83        517.24        14.28 o
  -4  13  14        169.71        170.83        10.80 o
  -3  13  14          7.09          7.40         3.99 o
  -2  13  14        174.21        175.07         7.23 o
  -1  13  14        528.07        541.85         7.63 o
   0  13  14        304.69        377.94         8.24 o
   1  13  14        540.45        559.62         8.73 o
   2  13  14        174.22        176.25         5.61 o
   3  13  14          7.32          9.97         3.87 o
   4  13  14        167.05        173.67         6.44 o
   5  13  14        496.06        513.97        10.48 o
  -5  14  14         32.36         40.83        11.49 o
  -4  14  14        215.01        203.11         8.95 o
  -3  14  14         60.14         52.16         5.76 o
  -2  14  14        959.92       1001.89        13.65 o
  -1  14  14         59.96         54.97         4.14 o
   0  14  14          1.02         -3.01         3.01 o
   1  14  14         59.34         57.76         4.07 o
   2  14  14        947.84        985.94        11.86 o
   3  14  14         58.63         58.21         4.74 o
   4  14  14        221.50        223.35         7.23 o
   5  14  14         32.09         32.09         7.09 o
  -4  15  14         23.72         18.92         5.99 o
  -3  15  14         87.12         88.59         6.23 o
  -2  15  14        131.98        150.80         6.88 o
  -1  15  14        188.21        219.65         7.75 o
   0  15  14         17.19         10.39         3.66 o
   1  15  14        184.58        204.40         6.02 o
   2  15  14        135.03        142.11         5.55 o
   3  15  14         85.69         85.11         5.18 o
   4  15  14         25.54         18.78         5.31 o
  -4  16  14        190.05        200.10         9.57 o
  -3  16  14        164.15        155.26         8.55 o
  -2  16  14         27.76         33.52         4.90 o
  -1  16  14        526.61        563.76        10.07 o
   0  16  14          5.44          7.12         3.81 o
   1  16  14        520.95        554.64         9.97 o
   2  16  14         29.24         30.43         4.31 o
   3  16  14        168.89        179.61         9.87 o
   4  16  14        192.39        211.53         8.23 o
  -3  17  14         37.13         34.71         6.24 o
  -2  17  14          1.60          2.85         4.57 o
  -1  17  14         28.87         33.05         5.05 o
   0  17  14        358.89        370.73         8.72 o
   1  17  14         27.17         34.97         4.85 o
   2  17  14          1.54          1.61         3.87 o
   3  17  14         37.87         48.17         5.26 o
  -2  18  14         50.22         65.13         6.63 o
  -1  18  14        183.61        188.23         8.28 o
   0  18  14         64.82         62.05         5.54 o
   1  18  14        179.36        193.63         7.71 o
   2  18  14         54.50         54.95         5.77 o
  -1  19  14        218.84        239.77         9.97 o
   0  19  14        473.83        493.55        10.84 o
   1  19  14        218.58        223.77         8.27 o
   1   0  15        682.78        642.73         6.29 o
   2   0  15       1071.78       1084.10        11.25 o
   3   0  15        798.29        810.77         9.61 o
   4   0  15         51.85         33.19         2.68 o
   5   0  15        102.51        118.46         5.64 o
   6   0  15         20.58         21.48         4.67 o
  -6   1  15         52.52         63.45         5.84 o
  -5   1  15         98.65         85.31         5.55 o
  -4   1  15         32.13         25.08         3.23 o
  -3   1  15       1212.24       1222.26        10.98 o
  -2   1  15        147.85        167.14         4.04 o
  -1   1  15        537.98        514.29         5.91 o
   0   1  15          0.51          3.12         1.73 o
   1   1  15        519.50        501.19         5.73 o
   2   1  15        142.84        166.40         4.16 o
   3   1  15       1209.29       1216.17        11.49 o
   4   1  15         33.15         29.86         2.93 o
   5   1  15        101.54         89.74         4.81 o
   6   1  15         50.94         51.76         5.34 o
  -6   2  15         81.66         62.79         5.80 o
  -5   2  15         79.88         86.34         4.94 o
  -4   2  15         42.67         46.42         3.42 o
  -3   2  15        189.28        190.73         3.97 o
  -2   2  15        786.66        766.71         7.56 o
  -1   2  15        144.07        146.18         3.60 o
   0   2  15          9.23          7.95         1.96 o
   1   2  15        140.00        141.53         3.77 o
   2   2  15        781.89        770.24         7.87 o
   3   2  15        194.28        199.05         4.83 o
   4   2  15         45.11         49.92         3.43 o
   5   2  15         75.54         82.98         4.78 o
   6   2  15         80.33         83.45         6.09 o
  -6   3  15        136.14        149.26         7.34 o
  -5   3  15        152.60        182.35         6.32 o
  -4   3  15        624.37        641.21         8.67 o
  -3   3  15        128.47        129.09         3.30 o
  -2   3  15        445.32        435.30         5.73 o
  -1   3  15       1034.88       1070.35        10.50 o
   0   3  15        103.87        105.32         3.46 o
   1   3  15       1036.98       1065.33        10.54 o
   2   3  15        432.70        425.38         5.54 o
   3   3  15        130.59        125.71         4.07 o
   4   3  15        633.71        651.71         9.02 o
   5   3  15        154.26        165.95         5.77 o
   6   3  15        141.98        151.99         6.98 o
  -6   4  15        227.95        256.12        10.58 o
  -5   4  15         63.04         53.12         4.48 o
  -4   4  15         16.59         24.27         3.30 o
  -3   4  15       1033.49       1072.14         9.93 o
  -2   4  15       3255.74       3273.01        23.19 o
  -1   4  15         14.35         11.15         2.10 o
   0   4  15        452.36        463.25         6.75 o
   1   4  15         16.28         15.00         2.45 o
   2   4  15       3241.08       3263.04        26.79 o
   3   4  15       1037.11       1078.37        11.69 o
   4   4  15         13.98         20.88         3.24 o
   5   4  15         62.78         58.57         4.48 o
   6   4  15        227.59        262.20         8.47 o
  -6   5  15        112.16        109.77         6.60 o
  -5   5  15         38.28         41.08         4.33 o
  -4   5  15        256.92        230.63         6.14 o
  -3   5  15        343.77        331.25         8.83 o
  -2   5  15       1151.38       1146.88         9.94 o
  -1   5  15        982.36        945.20         9.91 o
   0   5  15        564.02        577.56         7.37 o
   1   5  15        998.74        983.54        10.16 o
   2   5  15       1148.06       1126.52        10.98 o
   3   5  15        344.87        346.03         6.53 o
   4   5  15        258.78        229.60         6.45 o
   5   5  15         34.18         40.13         4.10 o
   6   5  15        111.14        113.97         6.22 o
  -6   6  15         97.17        107.72         6.35 o
  -5   6  15        152.84        185.91         8.35 o
  -4   6  15        143.00        133.98         5.43 o
  -3   6  15        714.06        698.03         9.96 o
  -2   6  15        522.16        521.30         8.51 o
  -1   6  15        725.08        712.70         7.80 o
   0   6  15        103.74        113.45         3.58 o
   1   6  15        721.80        740.36         8.03 o
   2   6  15        538.29        530.21         7.50 o
   3   6  15        704.18        685.04        11.70 o
   4   6  15        137.12        143.49         4.99 o
   5   6  15        149.39        169.63         8.58 o
   6   6  15         97.28        109.02         6.49 o
  -6   7  15         77.70         72.91         5.96 o
  -5   7  15         65.18         71.61         4.68 o
  -4   7  15          8.20         10.24         3.86 o
  -3   7  15       1536.74       1484.94        16.21 o
  -2   7  15        826.13        801.83         8.35 o
  -1   7  15        568.31        587.18         7.21 o
   0   7  15       1276.21       1293.63        10.99 o
   1   7  15        565.14        583.31         6.72 o
   2   7  15        828.84        802.26         9.20 o
   3   7  15       1546.59       1503.72        15.40 o
   4   7  15          7.21          9.68         3.44 o
   5   7  15         62.54         71.09         4.82 o
   6   7  15         76.94         67.73         5.40 o
  -6   8  15        220.93        221.48         8.48 o
  -5   8  15        105.46        106.48         5.74 o
  -4   8  15        284.66        279.50         8.65 o
  -3   8  15        398.80        383.03         7.98 o
  -2   8  15       3048.92       3055.48        21.97 o
  -1   8  15        671.27        625.24         7.53 o
   0   8  15        550.57        584.24         7.03 o
   1   8  15        654.50        608.95         7.47 o
   2   8  15       3055.98       3028.64        25.62 o
   3   8  15        394.49        395.41         8.63 o
   4   8  15        288.62        280.43         7.29 o
   5   8  15        109.29         96.75         5.61 o
   6   8  15        220.45        218.18         7.66 o
  -6   9  15         75.39         77.19         6.67 o
  -5   9  15         56.09         50.21         4.92 o
  -4   9  15        122.27        113.53         6.52 o
  -3   9  15        110.38        103.74         5.45 o
  -2   9  15        609.26        565.78         7.35 o
  -1   9  15        144.59        133.54         4.32 o
   0   9  15        231.18        228.57         5.04 o
   1   9  15        143.11        136.56         4.62 o
   2   9  15        600.27        579.58         9.11 o
   3   9  15        110.85        104.46         5.45 o
   4   9  15        126.46        120.99         5.39 o
   5   9  15         57.38         65.40         5.06 o
   6   9  15         69.35         61.89         5.48 o
  -5  10  15        137.02        161.92         7.67 o
  -4  10  15          4.13          1.31         4.71 o
  -3  10  15        188.61        177.28         6.45 o
  -2  10  15       1265.78       1240.78        12.04 o
  -1  10  15        184.96        170.05         4.64 o
   0  10  15        148.13        168.42         4.49 o
   1  10  15        187.20        180.22         5.46 o
   2  10  15       1251.22       1228.78        14.23 o
   3  10  15        196.81        189.57         6.86 o
   4  10  15          5.82          1.44         3.67 o
   5  10  15        138.85        160.86         6.71 o
  -5  11  15        118.53        107.12         7.51 o
  -4  11  15        200.93        183.49         9.55 o
  -3  11  15         20.62         16.59         4.05 o
  -2  11  15         63.75         61.45         3.90 o
  -1  11  15        114.14         99.61         4.36 o
   0  11  15         34.32         17.71         2.89 o
   1  11  15        111.50        102.36         4.37 o
   2  11  15         65.59         68.38         4.28 o
   3  11  15         20.69         24.67         4.62 o
   4  11  15        200.45        193.27         6.86 o
   5  11  15        111.22        109.81         6.18 o
  -5  12  15         19.07         15.43         8.98 o
  -4  12  15         63.12         66.57         6.82 o
  -3  12  15        305.63        310.55         8.74 o
  -2  12  15        128.26        103.98         4.78 o
  -1  12  15        102.69         95.83         3.84 o
   0  12  15         18.63         31.55         3.54 o
   1  12  15        106.02        108.80         4.70 o
   2  12  15        136.76        110.39         5.26 o
   3  12  15        302.33        304.35         8.31 o
   4  12  15         69.57         76.49         5.27 o
   5  12  15         19.01         16.50         4.68 o
  -5  13  15        158.88        157.43        18.02 o
  -4  13  15        360.05        342.22        14.56 o
  -3  13  15        200.84        227.50         7.99 o
  -2  13  15        296.15        299.66         8.58 o
  -1  13  15          3.55          7.06         2.75 o
   0  13  15        104.06         73.35         4.05 o
   1  13  15          2.92          0.19         3.13 o
   2  13  15        304.81        316.69         7.05 o
   3  13  15        199.00        209.78         7.69 o
   4  13  15        352.41        356.52         8.62 o
   5  13  15        159.41        169.22         7.20 o
  -4  14  15         14.38          7.10         5.84 o
  -3  14  15        535.20        545.22        11.30 o
  -2  14  15         96.02        101.13         6.71 o
  -1  14  15        226.75        229.86         6.64 o
   0  14  15        227.94        227.44         6.45 o
   1  14  15        232.48        254.77         6.99 o
   2  14  15         97.52         98.48         4.90 o
   3  14  15        522.02        527.57         9.52 o
   4  14  15         14.74         16.26         4.41 o
  -4  15  15        338.94        357.77        14.24 o
  -3  15  15        148.04        156.96         7.84 o
  -2  15  15         10.91         10.63         4.77 o
  -1  15  15         87.35         96.45         5.17 o
   0  15  15         98.73         79.83         4.98 o
   1  15  15         83.42         88.00         4.77 o
   2  15  15          9.82         13.93         3.67 o
   3  15  15        146.79        163.07         6.54 o
   4  15  15        341.96        346.66         9.35 o
  -3  16  15        104.24         99.34         7.40 o
  -2  16  15        364.87        365.93        10.48 o
  -1  16  15         58.13         78.85         5.77 o
   0  16  15          2.01          3.57         3.72 o
   1  16  15         59.14         72.34         5.17 o
   2  16  15        362.96        380.00         9.37 o
   3  16  15        102.48         93.86         5.78 o
  -3  17  15          0.73          3.64         5.74 o
  -2  17  15        228.86        235.08         8.85 o
  -1  17  15         92.83         91.38         7.50 o
   0  17  15        230.14        286.95         8.62 o
   1  17  15         83.43         87.19         6.00 o
   2  17  15        228.12        237.43         8.27 o
   3  17  15          0.69          4.13         4.49 o
  -2  18  15          6.64         -4.13         5.41 o
  -1  18  15        264.62        280.30         9.40 o
   0  18  15         35.71         31.10         5.17 o
   1  18  15        260.10        257.27         9.08 o
   2  18  15          6.68          6.22         5.17 o
   0  19  15         19.01         15.39         5.30 o
   0   0  16        311.15        310.84         7.34 o
   1   0  16        667.88        672.18         7.27 o
   2   0  16        641.60        630.84         7.18 o
   3   0  16        924.18        929.74        10.67 o
   4   0  16        153.29        147.32         5.21 o
   5   0  16          0.40         -0.90         3.79 o
   6   0  16          1.22          4.06         4.61 o
  -6   1  16        161.83        165.74         7.58 o
  -5   1  16        195.59        190.57         6.92 o
  -4   1  16        228.47        205.06         5.37 o
  -3   1  16        232.04        217.77         5.00 o
  -2   1  16        501.50        495.25         6.62 o
  -1   1  16        683.96        671.51         7.22 o
   0   1  16        870.05        878.27         8.26 o
   1   1  16        666.71        664.53         6.83 o
   2   1  16        498.33        481.71         6.82 o
   3   1  16        231.19        225.57         4.92 o
   4   1  16        232.59        212.49         5.13 o
   5   1  16        192.07        195.93         9.91 o
   6   1  16        164.76        167.81         7.31 o
  -6   2  16        167.70        177.74         7.88 o
  -5   2  16        101.44         96.94         5.24 o
  -4   2  16        574.93        613.26         9.46 o
  -3   2  16         74.49         64.91         2.93 o
  -2   2  16        193.67        176.42         4.02 o
  -1   2  16        533.92        528.64         9.32 o
   0   2  16         58.32         50.80         2.59 o
   1   2  16        537.73        544.07         6.90 o
   2   2  16        193.18        172.92         4.23 o
   3   2  16         71.55         65.06         3.43 o
   4   2  16        571.35        622.92         8.73 o
   5   2  16        104.73        102.66         5.28 o
   6   2  16        170.63        173.53         7.80 o
  -6   3  16         78.83         76.20         6.11 o
  -5   3  16        213.90        212.39         7.96 o
  -4   3  16        709.77        699.36         9.87 o
  -3   3  16        415.07        404.29         6.22 o
  -2   3  16        412.58        394.01         5.69 o
  -1   3  16        850.27        816.85         8.66 o
   0   3  16         28.04         26.04         2.68 o
   1   3  16        844.35        806.56         9.06 o
   2   3  16        401.99        371.18         5.63 o
   3   3  16        413.26        407.58         8.56 o
   4   3  16        712.75        720.77         9.66 o
   5   3  16        213.58        211.47         6.99 o
   6   3  16         77.80         87.93         6.28 o
  -6   4  16         13.61         15.93         5.11 o
  -5   4  16         68.93         62.06         4.85 o
  -4   4  16        365.78        382.52         7.87 o
  -3   4  16         56.04         62.88         3.62 o
  -2   4  16       2871.73       2771.34        21.19 o
  -1   4  16        186.14        177.56         4.30 o
   0   4  16       1294.84       1268.67        12.70 o
   1   4  16        189.16        181.48         4.60 o
   2   4  16       2880.41       2779.35        21.26 o
   3   4  16         52.55         62.74         3.95 o
   4   4  16        364.82        389.57         7.69 o
   5   4  16         72.94         70.54         5.36 o
   6   4  16         13.10         16.08         4.94 o
  -6   5  16        402.53        430.59        11.71 o
  -5   5  16        102.33         98.03         5.54 o
  -4   5  16         57.08         49.34         3.87 o
  -3   5  16        435.62        411.02         7.17 o
  -2   5  16        564.66        540.65         6.43 o
  -1   5  16        173.30        179.84         4.60 o
   0   5  16         45.49         41.76         3.11 o
   1   5  16        172.87        179.58         4.63 o
   2   5  16        577.65        556.40         7.52 o
   3   5  16        424.17        399.27         8.23 o
   4   5  16         57.80         54.40         4.72 o
   5   5  16        100.68        110.31         5.38 o
   6   5  16        409.13        449.98        10.40 o
  -6   6  16        178.00        163.80         7.67 o
  -5   6  16        199.06        202.86         7.34 o
  -4   6  16        369.87        349.89         8.60 o
  -3   6  16        306.17        287.71         6.28 o
  -2   6  16        450.26        449.28         6.28 o
  -1   6  16        921.29        842.69         8.76 o
   0   6  16        154.48        124.78         3.85 o
   1   6  16        919.39        844.07         9.17 o
   2   6  16        443.58        441.90         7.10 o
   3   6  16        303.35        295.38         9.07 o
   4   6  16        371.72        359.46         7.68 o
   5   6  16        204.12        202.77         6.77 o
   6   6  16        179.17        171.91         7.54 o
  -6   7  16        140.22        153.06         7.83 o
  -5   7  16        343.75        367.51         9.16 o
  -4   7  16         70.17         62.23         4.66 o
  -3   7  16         34.57         36.09         3.50 o
  -2   7  16        832.11        793.67         8.72 o
  -1   7  16         59.18         61.07         3.29 o
   0   7  16        283.51        266.17         6.81 o
   1   7  16         65.88         70.25         3.10 o
   2   7  16        816.98        808.32        10.15 o
   3   7  16         35.64         38.22         3.89 o
   4   7  16         68.81         62.44         4.42 o
   5   7  16        349.66        342.16         8.43 o
   6   7  16        143.56        155.00         7.34 o
  -6   8  16         44.75         44.08         6.55 o
  -5   8  16         18.59         31.10         5.46 o
  -4   8  16        506.22        530.22        11.27 o
  -3   8  16         44.61         48.16         4.26 o
  -2   8  16       1328.63       1291.60        11.69 o
  -1   8  16         64.58         77.00         3.49 o
   0   8  16        234.54        220.22         5.05 o
   1   8  16         64.98         79.72         3.58 o
   2   8  16       1334.04       1288.27        13.79 o
   3   8  16         43.74         40.01         4.58 o
   4   8  16        511.61        552.12         9.44 o
   5   8  16         20.43         18.04         4.54 o
   6   8  16         44.10         50.23         5.57 o
  -5   9  16        154.40        174.63         7.48 o
  -4   9  16         28.38         32.42         5.24 o
  -3   9  16         29.03         31.04         4.36 o
  -2   9  16         67.45         62.00         3.77 o
  -1   9  16         19.43         14.22         2.77 o
   0   9  16         85.23        101.88         4.16 o
   1   9  16         24.01         21.00         3.07 o
   2   9  16         64.13         64.74         4.35 o
   3   9  16         29.80         33.03         4.34 o
   4   9  16         26.99         22.70         4.08 o
   5   9  16        153.44        172.71         6.51 o
  -5  10  16        404.33        428.23        11.22 o
  -4  10  16         62.42         69.24         6.39 o
  -3  10  16        545.91        571.73         9.90 o
  -2  10  16        123.54        130.35         5.00 o
  -1  10  16        830.61        814.85         9.68 o
   0  10  16        220.66        237.83         5.64 o
   1  10  16        826.66        815.08        11.72 o
   2  10  16        126.90        130.44         5.36 o
   3  10  16        547.30        561.99        10.55 o
   4  10  16         63.04         73.07         5.30 o
   5  10  16        402.90        427.37        11.51 o
  -5  11  16         33.56         23.41         5.95 o
  -4  11  16         54.24         42.20         5.84 o
  -3  11  16        176.97        182.76         6.94 o
  -2  11  16        890.64        862.09        11.49 o
  -1  11  16        134.63        115.38         4.46 o
   0  11  16        244.53        224.42         6.31 o
   1  11  16        136.93        119.72         4.84 o
   2  11  16        896.21        883.87        12.01 o
   3  11  16        173.15        180.16         7.06 o
   4  11  16         54.20         51.91         4.96 o
   5  11  16         33.05         23.31         4.82 o
  -5  12  16         48.05         45.56         7.41 o
  -4  12  16        258.20        268.55        10.52 o
  -3  12  16        467.31        465.52         9.85 o
  -2  12  16        180.96        163.64         6.33 o
  -1  12  16        457.67        454.29         9.60 o
   0  12  16         74.07         85.37         4.63 o
   1  12  16        450.07        426.91         8.29 o
   2  12  16        177.91        164.31         5.75 o
   3  12  16        459.18        447.97         9.48 o
   4  12  16        250.70        263.28         8.02 o
   5  12  16         45.15         41.43         5.21 o
  -4  13  16        150.43        152.74         9.18 o
  -3  13  16         16.73         16.64         4.59 o
  -2  13  16        195.63        172.71         7.05 o
  -1  13  16        469.46        464.40         8.15 o
   0  13  16        123.50        110.64         6.07 o
   1  13  16        472.57        475.87         8.47 o
   2  13  16        194.08        167.88         5.72 o
   3  13  16         17.63         18.87         4.22 o
   4  13  16        150.49        145.76         6.34 o
  -4  14  16        351.11        342.88        12.58 o
  -3  14  16        190.22        204.89         8.34 o
  -2  14  16         85.88         80.34         6.37 o
  -1  14  16        370.54        382.48         8.63 o
   0  14  16         48.04         42.42         3.79 o
   1  14  16        374.06        394.59         8.00 o
   2  14  16         83.82         91.03         4.98 o
   3  14  16        190.02        212.78         7.33 o
   4  14  16        342.61        333.95        10.18 o
  -3  15  16        276.45        285.95        10.48 o
  -2  15  16         49.59         56.08         5.53 o
  -1  15  16        157.00        149.41         6.40 o
   0  15  16          0.77          3.11         3.58 o
   1  15  16        162.86        157.56         5.88 o
   2  15  16         52.83         46.29         5.29 o
   3  15  16        276.80        289.71         8.12 o
  -3  16  16        136.42        154.40         8.77 o
  -2  16  16         15.19          9.06         5.21 o
  -1  16  16        228.67        228.66         8.24 o
   0  16  16        695.39        775.38        10.91 o
   1  16  16        226.16        231.94         7.96 o
   2  16  16         16.06         15.28         4.62 o
   3  16  16        126.30        146.54         6.91 o
  -2  17  16         18.77         24.41         6.05 o
  -1  17  16        163.31        169.36         7.84 o
   0  17  16       1422.60       1575.56        18.22 o
   1  17  16        163.24        170.69         8.49 o
   2  17  16         18.53         11.90         4.72 o
  -1  18  16         77.16         80.30         7.17 o
   0  18  16        107.82        111.80         6.51 o
   1  18  16         76.58         75.42         6.41 o
   1   0  17         30.24         57.30         3.19 o
   2   0  17         10.04          6.37         2.41 o
   3   0  17        319.19        290.46         6.68 o
   4   0  17         94.47        105.91         4.86 o
   5   0  17        109.45        109.52         6.82 o
   6   0  17        109.33        113.28         6.95 o
  -6   1  17        161.97        165.11         7.80 o
  -5   1  17        118.87        119.50         6.39 o
  -4   1  17        168.66        151.69         4.95 o
  -3   1  17         55.27         47.09         4.69 o
  -2   1  17         35.66         39.39         2.99 o
  -1   1  17        881.05        868.50         9.04 o
   0   1  17         41.43         53.68         2.90 o
   1   1  17        880.68        896.89         9.03 o
   2   1  17         31.27         32.43         2.85 o
   3   1  17         53.33         54.68         3.97 o
   4   1  17        161.34        143.02         5.51 o
   5   1  17        118.18        117.71         6.89 o
   6   1  17        157.78        168.67         7.51 o
  -6   2  17         41.73         34.98         5.53 o
  -5   2  17        305.33        311.04         7.76 o
  -4   2  17        117.53        115.83         4.95 o
  -3   2  17        276.52        267.43         5.65 o
  -2   2  17        538.67        547.09         6.94 o
  -1   2  17        145.43        137.82         4.13 o
   0   2  17       1845.30       1690.63        15.20 o
   1   2  17        150.14        140.62         4.12 o
   2   2  17        542.14        551.64         7.53 o
   3   2  17        277.95        267.19         6.01 o
   4   2  17        118.34        116.43         4.79 o
   5   2  17        304.63        308.05        10.30 o
   6   2  17         39.12         32.62         5.51 o
  -6   3  17        266.95        308.21        10.02 o
  -5   3  17         37.02         33.10         4.48 o
  -4   3  17        277.04        280.13         6.67 o
  -3   3  17        890.44        851.00        10.04 o
  -2   3  17         51.19         65.12         2.99 o
  -1   3  17        470.49        427.05         6.50 o
   0   3  17       1201.56       1193.18        11.80 o
   1   3  17        461.05        428.87         6.42 o
   2   3  17         48.78         61.98         3.60 o
   3   3  17        916.01        878.49        10.29 o
   4   3  17        277.86        273.83         7.14 o
   5   3  17         38.86         37.78         4.49 o
   6   3  17        270.26        295.72         9.86 o
  -6   4  17         85.55         73.13         6.37 o
  -5   4  17        260.76        250.29         7.58 o
  -4   4  17        377.50        385.94         7.53 o
  -3   4  17       1230.52       1269.84        12.63 o
  -2   4  17       1027.26        999.59        10.01 o
  -1   4  17        920.87        893.16         9.41 o
   0   4  17        591.62        604.32         7.91 o
   1   4  17        925.11        878.36         9.83 o
   2   4  17       1036.21        993.19        11.16 o
   3   4  17       1227.54       1272.31        15.35 o
   4   4  17        373.12        381.56        11.07 o
   5   4  17        257.98        271.66         8.00 o
   6   4  17         84.35         74.71         6.19 o
  -6   5  17         68.75         65.46         6.72 o
  -5   5  17        233.78        262.05         7.85 o
  -4   5  17        393.52        378.71         7.44 o
  -3   5  17         47.81         49.80         4.14 o
  -2   5  17        329.51        310.74         5.30 o
  -1   5  17         15.43         14.23         2.72 o
   0   5  17        237.58        226.11         5.55 o
   1   5  17         14.71         12.90         2.70 o
   2   5  17        331.58        326.86         6.06 o
   3   5  17         47.54         46.15         4.11 o
   4   5  17        398.92        377.66         8.56 o
   5   5  17        231.22        241.29         7.69 o
   6   5  17         69.79         68.12         5.95 o
  -6   6  17         61.89         67.52         6.78 o
  -5   6  17        173.64        152.17         6.43 o
  -4   6  17        147.78        174.08         6.90 o
  -3   6  17        348.16        328.92         7.43 o
  -2   6  17        757.28        747.86         8.98 o
  -1   6  17         94.68         95.84         3.56 o
   0   6  17       1312.82       1252.35        12.07 o
   1   6  17        100.62         98.52         3.73 o
   2   6  17        758.82        746.31         9.40 o
   3   6  17        345.54        335.40         7.90 o
   4   6  17        144.30        167.34         6.50 o
   5   6  17        171.39        163.37         7.61 o
   6   6  17         59.61         69.29         6.60 o
  -5   7  17        215.09        226.15         7.94 o
  -4   7  17        271.05        268.56         9.77 o
  -3   7  17        131.70        119.64         5.61 o
  -2   7  17        560.38        546.95         8.02 o
  -1   7  17         59.49         62.90         3.22 o
   0   7  17         15.50         22.10         2.77 o
   1   7  17         61.34         60.88         3.44 o
   2   7  17        562.96        559.53         8.46 o
   3   7  17        133.48        125.22         5.19 o
   4   7  17        273.19        277.77         7.23 o
   5   7  17        214.51        220.41         7.24 o
  -5   8  17         23.16         22.52         4.96 o
  -4   8  17         82.76         85.40         6.78 o
  -3   8  17         48.41         46.71         4.64 o
  -2   8  17         57.66         53.18         3.74 o
  -1   8  17       1346.66       1321.28        12.37 o
   0   8  17        935.72        950.05        10.34 o
   1   8  17       1335.51       1318.98        13.12 o
   2   8  17         60.88         58.01         3.96 o
   3   8  17         54.30         52.45         4.80 o
   4   8  17         86.32         93.99         5.23 o
   5   8  17         24.89         16.94         5.28 o
  -5   9  17         17.84          8.12         5.18 o
  -4   9  17        515.92        514.01        14.24 o
  -3   9  17        107.99        104.85         5.94 o
  -2   9  17         14.37         22.07         3.16 o
  -1   9  17         85.90         91.97         3.87 o
   0   9  17        500.20        491.42         7.63 o
   1   9  17         88.43         81.23         4.10 o
   2   9  17         14.46         18.55         3.43 o
   3   9  17        101.01         99.11         5.57 o
   4   9  17        510.93        521.87        11.77 o
   5   9  17         16.44          7.17         4.31 o
  -5  10  17        305.84        305.87        10.29 o
  -4  10  17        416.63        404.66        11.51 o
  -3  10  17         11.54          9.71         4.14 o
  -2  10  17        267.58        268.66         6.62 o
  -1  10  17        149.13        150.93         4.84 o
   0  10  17         74.44         85.97         4.41 o
   1  10  17        141.35        131.36         5.07 o
   2  10  17        268.07        265.29         7.20 o
   3  10  17         10.73         12.60         4.43 o
   4  10  17        410.59        436.06        10.27 o
   5  10  17        307.97        316.97         8.92 o
  -5  11  17         90.19         68.78         7.22 o
  -4  11  17        151.16        156.73         8.22 o
  -3  11  17         31.19         22.24         4.45 o
  -2  11  17         66.23         75.52         4.70 o
  -1  11  17         46.21         46.39         3.61 o
   0  11  17         46.33         47.16         4.07 o
   1  11  17         46.26         50.04         4.18 o
   2  11  17         72.83         77.74         4.81 o
   3  11  17         32.37         29.71         4.79 o
   4  11  17        145.74        138.02         6.41 o
   5  11  17         87.69         86.14         6.01 o
  -4  12  17        342.75        375.20        12.52 o
  -3  12  17         15.71         18.22         4.40 o
  -2  12  17        176.51        154.66         6.39 o
  -1  12  17        171.32        159.43         5.28 o
   0  12  17        251.68        284.66         7.23 o
   1  12  17        179.96        180.35         6.28 o
   2  12  17        172.80        152.94         5.98 o
   3  12  17         15.40         23.97         4.60 o
   4  12  17        349.90        371.10        10.04 o
  -4  13  17        126.92        128.93         9.04 o
  -3  13  17        116.41         97.81         7.52 o
  -2  13  17        214.80        213.01         7.78 o
  -1  13  17         16.37         18.69         5.17 o
   0  13  17         11.21          3.73         3.37 o
   1  13  17         15.52         11.35         3.66 o
   2  13  17        207.16        229.88         7.69 o
   3  13  17        112.01        103.39         5.89 o
   4  13  17        124.38        142.50         6.53 o
  -4  14  17        241.41        242.91        12.92 o
  -3  14  17        125.56        135.06         7.08 o
  -2  14  17        281.61        292.79         9.07 o
  -1  14  17        135.23        129.70         6.17 o
   0  14  17        235.94        249.13         6.71 o
   1  14  17        139.51        133.70         5.64 o
   2  14  17        276.43        280.59         8.18 o
   3  14  17        123.22        132.23         6.87 o
   4  14  17        242.74        234.48         7.78 o
  -3  15  17        121.87        124.65         7.69 o
  -2  15  17         60.92         51.76         6.04 o
  -1  15  17        566.53        571.43        12.14 o
   0  15  17        304.44        322.94         8.28 o
   1  15  17        557.60        549.48         9.75 o
   2  15  17         59.89         48.38         5.01 o
   3  15  17        125.68        132.83         6.97 o
  -2  16  17         30.47         32.97         5.74 o
  -1  16  17        119.28        136.70         7.68 o
   0  16  17        123.12        133.54         6.15 o
   1  16  17        123.26        136.48         6.68 o
   2  16  17         27.70         31.27         5.05 o
  -1  17  17        331.66        334.45        11.68 o
   0  17  17        159.44        161.18         7.63 o
   1  17  17        336.58        360.94        10.04 o
   0   0  18       1098.48        984.38        13.48 o
   1   0  18         16.33         22.34         2.75 o
   2   0  18       1336.82       1302.80        12.90 o
   3   0  18        694.82        680.08        10.09 o
   4   0  18        577.93        566.02        10.08 o
   5   0  18         15.97         23.04         5.23 o
   6   0  18        298.58        287.70         9.74 o
  -6   1  18        173.46        191.09         9.20 o
  -5   1  18          8.15         10.86         4.96 o
  -4   1  18          3.07         -3.91         3.91 o
  -3   1  18         96.13         92.31         5.25 o
  -2   1  18        102.46         94.25         3.83 o
  -1   1  18         34.95         42.95         3.10 o
   0   1  18        494.41        491.64         6.95 o
   1   1  18         38.45         44.20         2.90 o
   2   1  18        107.27        101.12         4.00 o
   3   1  18        101.77        100.79         4.76 o
   4   1  18          2.58          0.85         3.84 o
   5   1  18          8.51         13.99         4.99 o
   6   1  18        170.34        187.98         8.47 o
  -6   2  18        196.00        205.71         8.72 o
  -5   2  18        189.10        181.91         7.22 o
  -4   2  18         77.56         83.60         4.64 o
  -3   2  18        167.38        151.30         5.56 o
  -2   2  18        174.09        177.35         4.85 o
  -1   2  18        250.17        234.13         5.89 o
   0   2  18         15.76         13.79         2.59 o
   1   2  18        265.91        233.26         5.12 o
   2   2  18        168.24        161.48         4.76 o
   3   2  18        166.76        151.80         5.51 o
   4   2  18         74.70         81.25         5.13 o
   5   2  18        188.59        191.20         7.29 o
   6   2  18        190.91        178.90         8.69 o
  -6   3  18        190.43        205.88         8.77 o
  -5   3  18         15.12         20.94         4.23 o
  -4   3  18        162.83        164.66         5.62 o
  -3   3  18         47.61         44.59         3.84 o
  -2   3  18        224.41        207.36         5.23 o
  -1   3  18        476.13        449.30         6.85 o
   0   3  18         77.00         85.24         3.81 o
   1   3  18        486.87        457.29         7.03 o
   2   3  18        224.28        216.61         6.75 o
   3   3  18         48.99         53.13         4.61 o
   4   3  18        167.07        169.44         6.00 o
   5   3  18         14.56         12.22         4.16 o
   6   3  18        189.94        204.88        10.39 o
  -6   4  18        229.51        253.41         9.51 o
  -5   4  18         80.31         79.64         5.17 o
  -4   4  18         33.88         36.37         3.95 o
  -3   4  18         58.63         47.08         4.04 o
  -2   4  18        560.51        566.02         7.80 o
  -1   4  18        446.17        429.83         6.76 o
   0   4  18        214.99        184.60         5.04 o
   1   4  18        429.21        416.84         6.82 o
   2   4  18        552.23        559.15         8.27 o
   3   4  18         61.44         51.89         4.12 o
   4   4  18         32.37         36.62         4.76 o
   5   4  18         85.30         87.88         5.62 o
   6   4  18        228.72        253.06         9.28 o
  -5   5  18         69.23         75.60         5.44 o
  -4   5  18        131.55        146.45         5.51 o
  -3   5  18        135.28        128.50         5.20 o
  -2   5  18         85.35         88.90         3.77 o
  -1   5  18         98.81        104.02         3.92 o
   0   5  18         18.69         16.48         3.07 o
   1   5  18        101.42        102.29         4.56 o
   2   5  18         84.45         94.67         4.22 o
   3   5  18        128.12        118.97         5.30 o
   4   5  18        134.42        144.73         7.00 o
   5   5  18         72.10         78.49         5.55 o
  -5   6  18        171.37        178.22         7.09 o
  -4   6  18        272.81        265.74         7.45 o
  -3   6  18        395.86        385.44         8.28 o
  -2   6  18        323.85        318.02         5.90 o
  -1   6  18         76.65         72.72         3.45 o
   0   6  18        980.60        921.18        10.42 o
   1   6  18         77.97         85.69         3.99 o
   2   6  18        324.44        308.22         6.68 o
   3   6  18        390.99        381.51         8.50 o
   4   6  18        273.32        282.37         8.10 o
   5   6  18        171.49        181.95         7.10 o
  -5   7  18         93.17         85.50         5.95 o
  -4   7  18        175.86        182.72         6.44 o
  -3   7  18        216.80        226.79         7.06 o
  -2   7  18        281.85        273.65         6.47 o
  -1   7  18        325.31        313.63         5.74 o
   0   7  18         23.89         33.14         2.98 o
   1   7  18        334.21        312.12         6.28 o
   2   7  18        272.97        253.26         6.16 o
   3   7  18        218.70        245.80         7.30 o
   4   7  18        173.73        182.92         6.96 o
   5   7  18         94.20         88.04         6.00 o
  -5   8  18          6.06          8.88         4.60 o
  -4   8  18        167.58        168.03         6.69 o
  -3   8  18        196.48        189.50         8.46 o
  -2   8  18        573.80        548.70         8.26 o
  -1   8  18         19.15         21.42         2.97 o
   0   8  18        406.64        369.47         6.53 o
   1   8  18         17.39         21.54         3.47 o
   2   8  18        573.47        569.59         8.87 o
   3   8  18        195.67        193.97         9.56 o
   4   8  18        167.94        169.65         7.48 o
   5   8  18          6.13          7.10         5.10 o
  -5   9  18        228.68        238.83         9.34 o
  -4   9  18         95.59         99.61         6.43 o
  -3   9  18        182.44        181.69         8.72 o
  -2   9  18        115.46        113.65         4.72 o
  -1   9  18        203.61        200.58         5.24 o
   0   9  18         12.48         12.73         3.31 o
   1   9  18        207.88        218.73         7.17 o
   2   9  18        107.48        112.28         4.97 o
   3   9  18        175.65        175.46         7.04 o
   4   9  18         94.34        108.53         6.01 o
   5   9  18        226.79        242.24         8.34 o
  -5  10  18         82.15         76.87         7.00 o
  -4  10  18         33.80         39.15         6.00 o
  -3  10  18         91.86         84.63         5.94 o
  -2  10  18         70.57         68.16         4.34 o
  -1  10  18        488.38        474.76         7.68 o
   0  10  18        210.34        193.83         6.08 o
   1  10  18        478.32        473.74         8.26 o
   2  10  18         75.27         74.07         5.12 o
   3  10  18         95.15         94.00         5.79 o
   4  10  18         31.67         30.51         4.88 o
   5  10  18         78.68         72.40         5.48 o
  -4  11  18        123.84        150.57         8.40 o
  -3  11  18        365.20        362.86         9.75 o
  -2  11  18        294.84        314.55         7.52 o
  -1  11  18        115.35        107.74         4.54 o
   0  11  18         58.24         68.93         4.63 o
   1  11  18        110.68        107.97         5.04 o
   2  11  18        291.33        317.32         9.43 o
   3  11  18        358.39        377.63         9.71 o
   4  11  18        123.70        138.13         6.62 o
  -4  12  18        164.84        170.98         8.99 o
  -3  12  18        163.96        188.36         8.08 o
  -2  12  18         14.10         16.94         5.22 o
  -1  12  18         87.11         87.94         4.96 o
   0  12  18        389.50        412.89         8.39 o
   1  12  18         88.53         83.31         4.84 o
   2  12  18         15.57          8.60         4.94 o
   3  12  18        164.25        185.32         7.54 o
   4  12  18        169.35        167.70         7.43 o
  -4  13  18        179.60        180.46        10.34 o
  -3  13  18        289.61        299.40        11.82 o
  -2  13  18        335.47        322.29        10.87 o
  -1  13  18        114.81        129.49         6.08 o
   0  13  18          6.98          4.89         4.43 o
   1  13  18        111.96        129.54         5.48 o
   2  13  18        327.87        331.43        10.48 o
   3  13  18        291.31        294.29         8.99 o
   4  13  18        176.22        189.42         7.27 o
  -3  14  18         75.91         67.77         6.94 o
  -2  14  18        262.04        257.48         9.36 o
  -1  14  18        568.35        584.14        11.49 o
   0  14  18        243.89        252.15         7.58 o
   1  14  18        563.50        574.67        11.11 o
   2  14  18        267.16        269.81         8.55 o
   3  14  18         76.34         80.00         6.18 o
  -3  15  18        184.21        214.81        11.24 o
  -2  15  18        447.82        480.42        12.08 o
  -1  15  18          4.78          7.07         5.25 o
   0  15  18        257.88        248.47         7.72 o
   1  15  18          5.14          6.93         4.06 o
   2  15  18        458.16        473.23        10.65 o
   3  15  18        192.36        182.52         8.32 o
  -2  16  18         48.31         47.39         6.34 o
  -1  16  18        273.73        320.60        14.00 o
   0  16  18          0.80         -4.54         4.54 o
   1  16  18        269.10        312.19         9.33 o
   2  16  18         51.69         52.28         5.55 o
   0  17  18        555.51        539.49        11.93 o
   1   0  19         83.37         87.15         3.85 o
   2   0  19         14.79         18.22         3.36 o
   3   0  19         10.53          6.78         3.88 o
   4   0  19        171.37        164.32         7.08 o
   5   0  19         36.19         42.51         5.88 o
  -5   1  19        247.61        273.01         9.74 o
  -4   1  19         65.46         71.35         5.14 o
  -3   1  19        138.17        125.77         5.45 o
  -2   1  19       1194.00       1137.50        11.80 o
  -1   1  19        107.32        103.24         3.86 o
   0   1  19         95.38        113.08         4.11 o
   1   1  19        107.50        114.79         4.39 o
   2   1  19       1202.92       1151.89        12.82 o
   3   1  19        136.60        133.36         5.87 o
   4   1  19         63.56         70.79         5.52 o
   5   1  19        243.32        271.62         9.68 o
  -5   2  19         73.73         81.28         6.01 o
  -4   2  19        227.42        220.97         7.39 o
  -3   2  19         21.45         19.55         3.86 o
  -2   2  19        343.22        345.40         6.41 o
  -1   2  19        114.53         98.73         3.99 o
   0   2  19        310.34        297.70         5.79 o
   1   2  19        110.26         99.56         3.87 o
   2   2  19        336.78        348.18         7.50 o
   3   2  19         21.47         12.60         3.54 o
   4   2  19        228.96        212.87         7.72 o
   5   2  19         71.96         81.47         6.16 o
  -5   3  19         31.47         28.94         5.62 o
  -4   3  19         59.36         59.18         4.61 o
  -3   3  19        421.33        436.02         8.35 o
  -2   3  19        198.77        182.48         5.09 o
  -1   3  19        787.15        763.44         9.10 o
   0   3  19         90.92         77.77         3.87 o
   1   3  19        795.22        771.77         9.53 o
   2   3  19        195.26        162.83         5.55 o
   3   3  19        435.45        427.08         9.51 o
   4   3  19         59.55         54.28         6.34 o
   5   3  19         29.04         29.12         5.15 o
  -5   4  19          7.66          1.42         4.59 o
  -4   4  19        118.47        111.39         5.24 o
  -3   4  19        296.63        274.17         6.84 o
  -2   4  19        230.15        237.11         6.67 o
  -1   4  19        141.06        154.29         4.71 o
   0   4  19         24.39         33.66         3.16 o
   1   4  19        147.17        156.91         4.72 o
   2   4  19        232.62        227.91         6.40 o
   3   4  19        297.10        276.89         7.68 o
   4   4  19        119.33        119.04         6.77 o
   5   4  19          6.38          4.58         4.23 o
  -5   5  19        148.71        136.35         6.26 o
  -4   5  19        503.66        533.42         9.05 o
  -3   5  19        346.92        325.00         7.40 o
  -2   5  19        171.65        166.22         5.08 o
  -1   5  19        700.43        655.87         8.68 o
   0   5  19         38.76         39.76         3.37 o
   1   5  19        698.48        666.02         8.81 o
   2   5  19        183.01        181.31         5.81 o
   3   5  19        343.54        317.02         8.53 o
   4   5  19        502.27        509.14        10.02 o
   5   5  19        146.96        124.28         6.40 o
  -5   6  19        141.92        153.94         6.66 o
  -4   6  19         14.52         22.84         3.91 o
  -3   6  19        277.81        270.35         7.57 o
  -2   6  19        427.17        421.04         7.44 o
  -1   6  19        313.33        334.40         6.01 o
   0   6  19          3.09          3.93         2.83 o
   1   6  19        313.09        329.85         7.23 o
   2   6  19        430.64        407.21         7.89 o
   3   6  19        277.72        275.38         7.97 o
   4   6  19         15.71         20.37         4.40 o
   5   6  19        140.26        159.72         7.36 o
  -5   7  19        105.26        112.28         6.37 o
  -4   7  19        232.02        223.86         7.20 o
  -3   7  19       1017.65       1031.97        13.47 o
  -2   7  19        219.36        222.06         6.21 o
  -1   7  19         29.73         33.09         3.11 o
   0   7  19       1932.27       1875.06        16.50 o
   1   7  19         29.34         37.03         3.71 o
   2   7  19        222.91        206.64         5.82 o
   3   7  19       1028.39       1019.44        13.75 o
   4   7  19        233.87        239.12         7.46 o
   5   7  19        106.01        112.51         6.75 o
  -5   8  19         96.87        103.70         6.27 o
  -4   8  19         20.37         26.12         4.68 o
  -3   8  19        185.66        187.03         7.19 o
  -2   8  19        174.18        169.04         5.60 o
  -1   8  19         31.89         33.87         3.24 o
   0   8  19         67.45         77.74         4.26 o
   1   8  19         31.63         29.31         5.36 o
   2   8  19        182.74        178.54         6.09 o
   3   8  19        184.52        202.78         7.38 o
   4   8  19         20.04         17.90         4.32 o
   5   8  19         99.06         97.98         6.52 o
  -4   9  19         45.02         37.64         5.21 o
  -3   9  19        471.69        462.66        10.62 o
  -2   9  19         24.34         21.29         3.61 o
  -1   9  19        193.96        196.71         5.34 o
   0   9  19        263.28        219.36         6.27 o
   1   9  19        190.20        195.46         6.78 o
   2   9  19         25.95         29.91         4.27 o
   3   9  19        470.99        475.43        10.20 o
   4   9  19         46.73         45.39         5.09 o
  -4  10  19         10.09          9.80         5.07 o
  -3  10  19        367.90        347.47         9.90 o
  -2  10  19         69.01         66.75         4.43 o
  -1  10  19        158.99        157.71         5.33 o
   0  10  19         37.44         38.17         4.12 o
   1  10  19        166.27        170.90         6.34 o
   2  10  19         67.98         71.41         5.50 o
   3  10  19        366.46        359.56        10.24 o
   4  10  19          9.60         12.76         4.68 o
  -4  11  19         16.25         25.02         5.80 o
  -3  11  19         73.17         61.01         6.23 o
  -2  11  19        125.32        128.06         5.63 o
  -1  11  19         35.87         39.51         4.89 o
   0  11  19        235.79        257.71         6.93 o
   1  11  19         35.13         45.21         4.51 o
   2  11  19        117.48        115.43         8.23 o
   3  11  19         74.97         78.28         6.39 o
   4  11  19         17.29         14.88         4.81 o
  -4  12  19         62.69         57.74         7.04 o
  -3  12  19          2.47          6.81         4.84 o
  -2  12  19        262.79        261.51         8.28 o
  -1  12  19         35.74         33.44         4.57 o
   0  12  19         11.82         10.85         3.80 o
   1  12  19         36.76         34.20         4.47 o
   2  12  19        265.61        271.03         8.86 o
   3  12  19          2.51         10.35         5.36 o
   4  12  19         61.91         66.66         6.01 o
  -3  13  19         57.72         57.11         5.96 o
  -2  13  19        150.40        176.45         8.13 o
  -1  13  19         67.75         69.86         6.09 o
   0  13  19        215.64        233.69         7.19 o
   1  13  19         69.51         68.46         4.87 o
   2  13  19        150.56        170.56         7.26 o
   3  13  19         51.65         44.05         5.51 o
  -3  14  19         22.91         21.69         6.38 o
  -2  14  19       1053.48       1093.30        27.10 o
  -1  14  19         21.01         32.71         5.66 o
   0  14  19        139.71        160.02         6.31 o
   1  14  19         21.58         23.76         5.51 o
   2  14  19       1042.44       1085.02        17.33 o
   3  14  19         22.72         16.29         5.29 o
  -2  15  19        444.66        421.07        13.29 o
  -1  15  19        294.58        301.75        10.23 o
   0  15  19         28.11         40.35         4.98 o
   1  15  19        296.68        295.16         8.01 o
   2  15  19        438.17        459.20        10.94 o
  -1  16  19         40.25         40.12         6.27 o
   0  16  19          3.25          2.42         4.55 o
   1  16  19         35.48         31.82         5.06 o
   0   0  20         58.29         78.13         4.93 o
   1   0  20        211.57        216.45         5.25 o
   2   0  20        872.75        911.95        11.40 o
   3   0  20         52.54         40.57         4.69 o
   4   0  20          0.04         -4.21         4.23 o
   5   0  20         20.67         15.43         5.34 o
  -5   1  20        135.60        148.33         8.04 o
  -4   1  20         24.17         22.75         4.77 o
  -3   1  20         53.25         52.40         4.90 o
  -2   1  20        622.16        586.83         8.32 o
  -1   1  20        159.16        158.25         4.69 o
   0   1  20         49.46         53.23         3.44 o
   1   1  20        155.07        151.14         4.76 o
   2   1  20        627.22        578.44         8.95 o
   3   1  20         51.00         58.09         4.90 o
   4   1  20         22.46         18.29         4.78 o
   5   1  20        132.49        143.56         7.81 o
  -5   2  20        425.60        415.58        12.78 o
  -4   2  20        156.98        164.54         8.18 o
  -3   2  20        197.53        214.28         7.04 o
  -2   2  20         35.82         40.67         3.44 o
  -1   2  20        396.66        389.23         6.44 o
   0   2  20         16.17         19.90         2.95 o
   1   2  20        377.26        372.77         6.94 o
   2   2  20         35.44         37.98         3.77 o
   3   2  20        196.43        209.18         7.15 o
   4   2  20        157.85        167.27         8.35 o
   5   2  20        421.59        441.74        12.29 o
  -5   3  20        216.58        196.45         8.36 o
  -4   3  20       1247.93       1332.78        15.35 o
  -3   3  20         43.66         24.24         4.36 o
  -2   3  20        218.05        211.30         6.42 o
  -1   3  20        225.94        222.88         5.49 o
   0   3  20        105.48        109.14         4.26 o
   1   3  20        223.98        223.58         5.80 o
   2   3  20        212.09        209.21         6.34 o
   3   3  20         43.80         37.05         4.52 o
   4   3  20       1230.40       1357.63        20.20 o
   5   3  20        217.62        208.59         8.45 o
  -5   4  20        180.64        170.09         7.67 o
  -4   4  20         89.20         73.92         4.91 o
  -3   4  20         88.44         75.21         4.62 o
  -2   4  20        270.32        275.38         7.28 o
  -1   4  20        446.97        464.93         7.75 o
   0   4  20         12.06          7.21         2.86 o
   1   4  20        444.00        419.19         7.78 o
   2   4  20        276.74        279.29         6.95 o
   3   4  20         86.61         75.11         5.59 o
   4   4  20         87.28         76.43         6.12 o
   5   4  20        184.42        172.96         7.81 o
  -5   5  20         17.46         20.14         4.61 o
  -4   5  20         94.15         88.39         5.09 o
  -3   5  20        994.31       1009.36        12.39 o
  -2   5  20        316.03        310.18         7.32 o
  -1   5  20        793.45        797.08         9.89 o
   0   5  20         16.09         12.82         3.38 o
   1   5  20        790.39        789.80        10.54 o
   2   5  20        312.14        299.77         8.04 o
   3   5  20        973.10       1025.98        15.23 o
   4   5  20         92.97         85.43         6.52 o
   5   5  20         18.58         13.50         4.83 o
  -5   6  20        116.70        139.76         6.60 o
  -4   6  20        478.40        448.38         8.75 o
  -3   6  20        157.39        142.78         5.93 o
  -2   6  20        192.35        195.90         6.10 o
  -1   6  20        310.63        297.84         5.96 o
   0   6  20       1124.82       1053.35        11.27 o
   1   6  20        315.99        312.14         7.22 o
   2   6  20        185.33        178.02         7.09 o
   3   6  20        157.37        141.20         6.38 o
   4   6  20        471.84        448.05         9.75 o
   5   6  20        118.03        127.78         6.49 o
  -5   7  20         73.72         78.16         6.09 o
  -4   7  20        240.31        269.16         7.62 o
  -3   7  20        294.21        277.24         7.98 o
  -2   7  20         91.36         96.18         4.91 o
  -1   7  20        316.50        317.55         6.59 o
   0   7  20         89.01         93.00         4.34 o
   1   7  20        315.13        316.49         7.63 o
   2   7  20         88.49         87.13         5.50 o
   3   7  20        297.40        295.15         7.85 o
   4   7  20        245.37        250.79         7.77 o
   5   7  20         71.72         74.24         6.29 o
  -4   8  20        261.61        275.57         8.39 o
  -3   8  20         20.29         18.76         4.42 o
  -2   8  20         26.53         17.30         3.92 o
  -1   8  20        331.27        339.50         7.00 o
   0   8  20         17.06          9.26         3.38 o
   1   8  20        324.03        314.65         8.73 o
   2   8  20         25.30         30.28         4.50 o
   3   8  20         20.65         29.70         4.83 o
   4   8  20        259.94        276.46         9.28 o
  -4   9  20        479.18        515.00        10.70 o
  -3   9  20         16.20         12.52         4.93 o
  -2   9  20        136.52        129.75         5.53 o
  -1   9  20        116.80         95.18         4.52 o
   0   9  20        224.05        247.90         7.25 o
   1   9  20        119.55        103.68         6.40 o
   2   9  20        132.30        119.40         5.97 o
   3   9  20         16.02         22.07         5.19 o
   4   9  20        489.83        550.54        11.21 o
  -4  10  20         23.53         27.40         5.33 o
  -3  10  20        332.55        329.70         9.90 o
  -2  10  20         52.09         53.03         4.72 o
  -1  10  20         71.21         64.63         5.04 o
   0  10  20        411.39        391.44         8.27 o
   1  10  20         66.85         59.50         4.89 o
   2  10  20         51.34         57.41         5.40 o
   3  10  20        331.87        333.72        10.34 o
   4  10  20         21.99         24.76         5.35 o
  -3  11  20        445.09        475.28        10.61 o
  -2  11  20        221.05        253.44         7.80 o
  -1  11  20        576.14        542.65        10.33 o
   0  11  20        104.36        110.96         5.22 o
   1  11  20        581.77        585.38        12.72 o
   2  11  20        220.64        241.79         9.43 o
   3  11  20        458.75        473.00        11.62 o
  -3  12  20        198.73        203.56         8.34 o
  -2  12  20         94.23        103.52         7.02 o
  -1  12  20         41.48         34.30         5.21 o
   0  12  20        169.68        172.59         8.50 o
   1  12  20         44.08         29.54         4.67 o
   2  12  20         98.03         93.94         6.09 o
   3  12  20        196.36        214.93         9.06 o
  -3  13  20         82.23         90.28         6.91 o
  -2  13  20        692.59        702.70        14.99 o
  -1  13  20         52.36         46.65         5.56 o
   0  13  20         87.69         79.66         5.24 o
   1  13  20         54.06         57.73         5.20 o
   2  13  20        699.31        735.38        12.76 o
   3  13  20         85.91         92.81         6.51 o
  -2  14  20         57.61         74.85         7.62 o
  -1  14  20        248.24        240.30         9.35 o
   0  14  20        135.03        145.99         6.65 o
   1  14  20        253.50        238.98         7.51 o
   2  14  20         55.81         69.52         6.07 o
  -1  15  20        321.40        321.67        10.78 o
   0  15  20         65.14         69.40         6.02 o
   1  15  20        323.15        332.29         9.64 o
   1   0  21        245.84        210.77         5.37 o
   2   0  21        243.21        277.11         6.88 o
   3   0  21        491.43        500.01        10.25 o
   4   0  21         26.61         23.42         5.18 o
   5   0  21         84.21         98.46         7.52 o
  -5   1  21         37.21         32.91         5.68 o
  -4   1  21          9.23         11.61         4.76 o
  -3   1  21        264.42        264.80         8.09 o
  -2   1  21        348.40        345.78         6.80 o
  -1   1  21        438.75        406.08         7.35 o
   0   1  21        152.07        144.92         4.62 o
   1   1  21        438.22        423.22         7.58 o
   2   1  21        336.49        337.56         7.58 o
   3   1  21        267.88        257.77         9.61 o
   4   1  21         11.19         10.46         4.64 o
   5   1  21         36.86         35.74         7.09 o
  -5   2  21         56.98         51.55         6.20 o
  -4   2  21        663.25        646.81        12.12 o
  -3   2  21        202.62        196.50         8.69 o
  -2   2  21        178.71        163.12         5.55 o
  -1   2  21        113.99        106.04         4.16 o
   0   2  21       1326.18       1325.28        13.22 o
   1   2  21        111.16        106.20         4.58 o
   2   2  21        170.81        168.29         6.13 o
   3   2  21        197.67        188.31         7.73 o
   4   2  21        670.86        630.57        13.16 o
   5   2  21         58.53         59.64         7.14 o
  -5   3  21          5.25         -3.24         5.37 o
  -4   3  21         66.26         59.22         5.20 o
  -3   3  21        684.32        696.27        11.54 o
  -2   3  21        367.51        341.27         7.68 o
  -1   3  21        139.11        127.25         4.74 o
   0   3  21        717.08        714.63         9.21 o
   1   3  21        143.22        136.69         5.52 o
   2   3  21        371.81        337.76         8.25 o
   3   3  21        691.52        708.16        12.51 o
   4   3  21         68.53         62.53         6.68 o
   5   3  21          5.25          6.54         5.36 o
  -5   4  21         71.29         51.09         5.92 o
  -4   4  21         23.22         19.03         4.32 o
  -3   4  21        196.37        183.66         6.53 o
  -2   4  21        150.53        147.17         5.78 o
  -1   4  21        810.52        782.95        10.24 o
   0   4  21         19.09         22.61         3.37 o
   1   4  21        805.15        777.23        10.72 o
   2   4  21        156.17        164.22         6.92 o
   3   4  21        198.54        183.48         8.14 o
   4   4  21         24.53         21.97         6.28 o
   5   4  21         71.17         78.59         7.17 o
  -4   5  21         26.64         25.91         4.58 o
  -3   5  21        174.51        185.72         6.29 o
  -2   5  21        955.08        976.96        12.69 o
  -1   5  21         21.83         17.77         3.56 o
   0   5  21        441.08        438.32         7.56 o
   1   5  21         22.64         22.24         3.59 o
   2   5  21        973.78        991.84        14.80 o
   3   5  21        178.05        198.33         9.91 o
   4   5  21         24.00         30.19         5.50 o
  -4   6  21        160.73        155.64         6.35 o
  -3   6  21         58.64         72.92         4.86 o
  -2   6  21        149.75        134.62         5.50 o
  -1   6  21        815.69        849.97        10.72 o
   0   6  21          6.30          3.66         2.99 o
   1   6  21        827.16        843.06        12.40 o
   2   6  21        153.35        151.46         6.49 o
   3   6  21         60.33         70.90         6.29 o
   4   6  21        158.27        160.41         7.53 o
  -4   7  21        344.43        335.91         8.45 o
  -3   7  21        367.82        386.83         9.23 o
  -2   7  21        379.56        386.35         8.02 o
  -1   7  21        194.26        186.62         5.75 o
   0   7  21        177.54        175.82         5.28 o
   1   7  21        200.90        205.90         6.63 o
   2   7  21        373.66        373.51         9.18 o
   3   7  21        376.96        402.33        11.65 o
   4   7  21        340.11        336.16         9.34 o
  -4   8  21         72.28         79.31         5.37 o
  -3   8  21          4.19          3.26         4.22 o
  -2   8  21        249.26        232.60         6.86 o
  -1   8  21         37.31         36.39         3.84 o
   0   8  21        103.73        116.30         5.27 o
   1   8  21         39.67         39.07         4.48 o
   2   8  21        252.56        259.99         8.17 o
   3   8  21          3.26         -2.22         4.43 o
   4   8  21         73.83         79.66         6.36 o
  -4   9  21        203.00        184.14         7.65 o
  -3   9  21        355.34        370.59         9.46 o
  -2   9  21         37.38         37.44         4.71 o
  -1   9  21        251.30        250.61         7.21 o
   0   9  21          2.51          2.03         3.94 o
   1   9  21        245.59        254.68         9.55 o
   2   9  21         39.71         40.00         4.92 o
   3   9  21        360.74        385.43        10.51 o
   4   9  21        207.44        192.32         8.74 o
  -3  10  21        291.48        297.55         9.60 o
  -2  10  21        194.23        201.30         7.86 o
  -1  10  21        421.19        422.27         9.37 o
   0  10  21         34.62         36.21         4.44 o
   1  10  21        415.80        398.82        11.37 o
   2  10  21        197.20        190.48         8.06 o
   3  10  21        291.40        302.18         9.54 o
  -3  11  21        146.62        142.11         7.13 o
  -2  11  21        383.44        381.04        10.52 o
  -1  11  21        107.22        134.71         6.49 o
   0  11  21          7.72         10.16         3.86 o
   1  11  21        103.64        120.58         6.18 o
   2  11  21        377.15        379.73        10.75 o
   3  11  21        146.53        148.39         7.48 o
  -2  12  21          6.95         -2.31         5.10 o
  -1  12  21          6.79         -2.88         4.58 o
   0  12  21          0.96         -2.04         3.94 o
   1  12  21          8.78          9.74         4.54 o
   2  12  21          6.02          8.22         4.87 o
  -2  13  21        316.67        309.37        11.61 o
  -1  13  21        330.08        325.23         9.95 o
   0  13  21        172.65        179.16         7.81 o
   1  13  21        336.11        346.24         9.92 o
   2  13  21        313.02        298.28         9.34 o
  -1  14  21         66.15         73.68         7.02 o
   0  14  21         63.57         69.37         5.91 o
   1  14  21         68.70         65.84         5.88 o
   0   0  22        238.95        244.89         8.62 o
   1   0  22        174.40        175.99         5.57 o
   2   0  22         59.72         46.36         4.27 o
   3   0  22        576.86        569.30        13.19 o
   4   0  22         20.52         31.59         5.39 o
  -4   1  22        451.51        482.89        11.16 o
  -3   1  22        560.52        541.07        10.90 o
  -2   1  22        508.65        527.84         9.62 o
  -1   1  22        465.42        456.39         7.79 o
   0   1  22          0.59         -1.87         2.78 o
   1   1  22        476.26        479.57         8.90 o
   2   1  22        515.69        525.28         9.63 o
   3   1  22        548.84        535.67        11.56 o
   4   1  22        452.11        451.99        11.20 o
  -4   2  22         24.98         31.99         5.69 o
  -3   2  22         79.56         95.01         5.70 o
  -2   2  22         51.37         48.37         4.11 o
  -1   2  22        472.11        474.41         7.90 o
   0   2  22         40.05         39.42         3.49 o
   1   2  22        471.07        481.56         8.17 o
   2   2  22         50.66         48.24         4.76 o
   3   2  22         78.42         79.03         6.73 o
   4   2  22         25.19         35.10         6.32 o
  -4   3  22          8.73          2.55         4.35 o
  -3   3  22         29.49         21.43         4.56 o
  -2   3  22         36.68         34.15         4.18 o
  -1   3  22         97.14         99.93         4.69 o
   0   3  22        275.65        279.44         6.36 o
   1   3  22         90.03         90.55         4.56 o
   2   3  22         33.20         21.27         5.48 o
   3   3  22         29.69         32.16         6.15 o
   4   3  22          7.41          3.05         5.58 o
  -4   4  22         42.95         33.07         5.03 o
  -3   4  22          1.08          6.57         3.99 o
  -2   4  22        449.70        434.34         8.72 o
  -1   4  22         53.69         59.46         4.37 o
   0   4  22          3.34         -0.90         2.98 o
   1   4  22         56.41         59.62         4.09 o
   2   4  22        441.17        433.04        10.75 o
   3   4  22          1.46          4.43         4.78 o
   4   4  22         40.14         34.02         6.33 o
  -4   5  22        191.12        190.21         9.18 o
  -3   5  22        253.27        253.53         7.56 o
  -2   5  22         49.04         43.10         4.12 o
  -1   5  22         66.31         59.74         4.65 o
   0   5  22          1.50          3.83         3.30 o
   1   5  22         64.28         63.47         4.72 o
   2   5  22         46.43         40.97         5.04 o
   3   5  22        247.39        234.34         9.42 o
   4   5  22        191.07        173.43         9.08 o
  -4   6  22         27.40         27.45         4.90 o
  -3   6  22         72.98         75.69         5.17 o
  -2   6  22        168.21        181.53         6.77 o
  -1   6  22         58.09         58.53         4.38 o
   0   6  22        141.99        148.47         5.12 o
   1   6  22         56.38         54.77         4.85 o
   2   6  22        166.21        174.70         7.56 o
   3   6  22         66.66         74.08         7.93 o
   4   6  22         26.47         20.43         5.84 o
  -4   7  22         15.71          9.42         4.70 o
  -3   7  22        285.72        249.62         7.77 o
  -2   7  22        192.54        185.22         6.81 o
  -1   7  22        453.10        465.06         9.26 o
   0   7  22          0.04          2.48         3.10 o
   1   7  22        453.24        467.23         9.25 o
   2   7  22        186.28        191.11         7.33 o
   3   7  22        278.03        243.04         9.06 o
   4   7  22         17.93         12.20         5.34 o
  -3   8  22        242.29        260.90         8.65 o
  -2   8  22         35.67         36.24         4.74 o
  -1   8  22        105.49        119.36         7.12 o
   0   8  22         98.03         97.17         5.39 o
   1   8  22        103.17        114.74         5.80 o
   2   8  22         34.20         33.02         4.86 o
   3   8  22        243.26        255.48         9.35 o
  -3   9  22        200.53        214.61         7.90 o
  -2   9  22         99.85         89.50         5.46 o
  -1   9  22          7.38          7.53         4.14 o
   0   9  22        145.71        137.74         6.37 o
   1   9  22          8.86          7.47         4.33 o
   2   9  22        104.78        109.01         6.49 o
   3   9  22        199.61        203.64         8.85 o
  -3  10  22        101.10        100.21         6.68 o
  -2  10  22        103.20         93.83         7.18 o
  -1  10  22        296.36        292.50        10.43 o
   0  10  22         44.36         54.12         5.10 o
   1  10  22        296.64        307.09         8.50 o
   2  10  22         98.80         98.16         7.02 o
   3  10  22        102.36        108.44        10.09 o
  -2  11  22         83.47         82.20         6.57 o
  -1  11  22         99.28         95.68         6.64 o
   0  11  22         48.11         36.82         4.94 o
   1  11  22        102.21        107.22         6.61 o
   2  11  22         80.32         91.84         6.84 o
  -2  12  22         24.47         31.09         6.10 o
  -1  12  22          8.47         -5.36         5.36 o
   0  12  22        356.70        383.06        11.04 o
   1  12  22          7.37          6.18         4.84 o
   2  12  22         27.27         41.16         5.76 o
  -1  13  22        611.62        677.83        14.90 o
   0  13  22          8.71          1.15         5.32 o
   1  13  22        609.23        700.48        13.13 o
   1   0  23         22.67         21.27         3.52 o
   2   0  23          2.51          4.72         3.93 o
   3   0  23         71.18         77.16         6.34 o
   4   0  23          0.52         -1.16         4.80 o
  -4   1  23         68.62         75.53         6.40 o
  -3   1  23         92.11        115.73         7.70 o
  -2   1  23        303.24        287.98         9.29 o
  -1   1  23        151.43        151.19         5.30 o
   0   1  23         29.01         29.70         3.58 o
   1   1  23        149.15        160.20         5.68 o
   2   1  23        307.97        280.47         7.97 o
   3   1  23         92.68        114.11         7.53 o
   4   1  23         72.48         78.96         6.94 o
  -4   2  23         44.05         44.33         5.87 o
  -3   2  23        168.30        179.63         7.18 o
  -2   2  23        164.10        161.14         6.63 o
  -1   2  23        664.04        658.88         9.42 o
   0   2  23        114.03        118.84         5.17 o
   1   2  23        670.27        660.90        10.31 o
   2   2  23        169.80        160.89         7.27 o
   3   2  23        167.80        176.36         9.30 o
   4   2  23         45.35         38.50         6.55 o
  -4   3  23         58.01         59.59         5.96 o
  -3   3  23         20.62         19.59         4.77 o
  -2   3  23        132.62        122.34         6.08 o
  -1   3  23        328.04        333.52         8.81 o
   0   3  23        119.38        126.70         5.18 o
   1   3  23        328.71        336.07         7.90 o
   2   3  23        127.74        123.37         6.77 o
   3   3  23         22.25         30.90         6.44 o
   4   3  23         58.16         53.61         7.06 o
  -4   4  23        328.53        315.38         9.55 o
  -3   4  23         74.56         72.39         5.35 o
  -2   4  23         64.64         61.05         5.19 o
  -1   4  23         36.70         31.70         4.20 o
   0   4  23          6.01          8.44         3.41 o
   1   4  23         38.28         33.77         4.30 o
   2   4  23         63.33         54.66         6.45 o
   3   4  23         68.38         73.09         7.35 o
   4   4  23        334.63        318.21        13.64 o
  -4   5  23         13.42         12.34         4.89 o
  -3   5  23         87.87         91.50         5.79 o
  -2   5  23         37.75         37.99         4.50 o
  -1   5  23        590.79        583.64         9.41 o
   0   5  23        209.67        202.10         6.46 o
   1   5  23        601.44        592.70        10.97 o
   2   5  23         38.29         33.63         5.30 o
   3   5  23         88.43         91.75         7.98 o
   4   5  23         14.47         14.30         6.55 o
  -3   6  23         61.10         59.38         5.37 o
  -2   6  23        333.77        338.00         8.70 o
  -1   6  23        250.88        283.30         7.97 o
   0   6  23        197.61        189.57         6.06 o
   1   6  23        255.57        293.05        10.48 o
   2   6  23        340.85        334.07        10.81 o
   3   6  23         62.76         59.87         6.63 o
  -3   7  23        328.14        317.48         8.42 o
  -2   7  23        298.11        312.09         8.98 o
  -1   7  23        467.02        474.08        10.21 o
   0   7  23         96.28        109.35         5.93 o
   1   7  23        470.79        475.44        10.09 o
   2   7  23        303.11        316.60         9.65 o
   3   7  23        328.80        324.67        10.48 o
  -3   8  23        303.69        313.41         9.20 o
  -2   8  23        390.11        407.09         9.83 o
  -1   8  23         43.95         46.24         4.91 o
   0   8  23        109.66        134.37         6.88 o
   1   8  23         42.25         38.70         4.96 o
   2   8  23        392.92        429.58        10.55 o
   3   8  23        313.30        315.48        10.48 o
  -2   9  23        246.71        262.84         9.49 o
  -1   9  23         53.93         46.59         5.41 o
   0   9  23        586.43        591.53        13.47 o
   1   9  23         53.53         39.80         5.49 o
   2   9  23        251.62        277.19         9.77 o
  -2  10  23        168.60        176.48         8.22 o
  -1  10  23        143.88        152.96         7.42 o
   0  10  23        101.59         87.81         6.04 o
   1  10  23        140.94        157.22         7.25 o
   2  10  23        177.47        180.30         8.45 o
  -1  11  23        138.51        141.93         7.99 o
   0  11  23         77.24         85.62         6.40 o
   1  11  23        147.75        163.24         7.27 o
   0  12  23         78.34         88.41         6.90 o
   0   0  24         20.64         20.82         5.03 o
   1   0  24        572.89        556.65         9.36 o
   2   0  24          1.31          1.09         4.09 o
   3   0  24        473.30        460.10        12.59 o
  -3   1  24        109.63        131.83         7.47 o
  -2   1  24        156.33        151.59         6.98 o
  -1   1  24        316.03        340.54         7.47 o
   0   1  24         41.04         29.79         3.89 o
   1   1  24        315.56        334.31         7.81 o
   2   1  24        153.69        157.08         7.37 o
   3   1  24        109.87        135.81         8.86 o
  -3   2  24        117.95        107.31         6.46 o
  -2   2  24        519.62        531.08        11.06 o
  -1   2  24        324.14        327.53         7.71 o
   0   2  24         11.76          4.21         3.40 o
   1   2  24        320.62        326.48         8.14 o
   2   2  24        519.75        519.41        12.43 o
   3   2  24        122.59        119.45         8.45 o
  -3   3  24         82.42         89.27         6.14 o
  -2   3  24        114.76        111.97         6.19 o
  -1   3  24         94.66         95.44         5.08 o
   0   3  24         29.43         33.20         4.11 o
   1   3  24         87.33         80.49         5.15 o
   2   3  24        115.34        113.05         6.86 o
   3   3  24         82.37         83.84         7.77 o
  -3   4  24        715.77        686.62        12.05 o
  -2   4  24        177.70        165.48         7.10 o
  -1   4  24         87.37         85.31         4.99 o
   0   4  24        274.47        260.49         7.45 o
   1   4  24         85.05         89.49         5.52 o
   2   4  24        170.98        168.07         7.74 o
   3   4  24        717.36        697.97        16.00 o
  -3   5  24        130.52        143.15         6.78 o
  -2   5  24         72.80         80.36         5.40 o
  -1   5  24        314.66        333.58         7.93 o
   0   5  24       1527.69       1494.13        16.97 o
   1   5  24        314.50        307.18         8.79 o
   2   5  24         72.84         86.99         6.39 o
   3   5  24        130.37        146.67         9.15 o
  -3   6  24        108.37        126.27         6.53 o
  -2   6  24        338.61        350.99         9.08 o
  -1   6  24        233.28        237.15         7.38 o
   0   6  24          5.91         10.11         4.46 o
   1   6  24        231.26        240.50         8.55 o
   2   6  24        337.86        336.80        10.11 o
   3   6  24        106.49        110.67         8.53 o
  -2   7  24        197.40        217.28         8.04 o
  -1   7  24        415.41        441.63        10.23 o
   0   7  24       1114.23       1203.83        17.61 o
   1   7  24        408.67        435.60        12.15 o
   2   7  24        195.81        219.96         8.74 o
  -2   8  24         71.84         91.06         6.52 o
  -1   8  24         19.84         17.48         5.01 o
   0   8  24        350.38        359.86        11.06 o
   1   8  24         19.67         25.45         4.98 o
   2   8  24         67.07         75.78         6.60 o
  -2   9  24         27.07         27.47         5.51 o
  -1   9  24        262.67        270.98         9.02 o
   0   9  24        407.31        415.36        11.87 o
   1   9  24        258.28        277.95         9.75 o
   2   9  24         27.69         24.04         5.69 o
  -1  10  24         82.15         78.49         6.21 o
   0  10  24        294.88        292.80        10.78 o
   1  10  24         86.09        102.53         6.64 o
   1   0  25        300.55        306.49         7.77 o
   2   0  25        236.96        257.72         9.29 o
   3   0  25        578.45        545.35        13.61 o
  -3   1  25        105.74        104.33         7.77 o
  -2   1  25        282.43        292.26         9.25 o
  -1   1  25         51.60         51.53         4.98 o
   0   1  25          0.03         -1.74         3.65 o
   1   1  25         56.16         45.15         4.47 o
   2   1  25        283.15        286.87        10.33 o
   3   1  25        107.03        104.63         8.59 o
  -3   2  25        357.34        380.22        11.34 o
  -2   2  25        147.32        131.87         7.17 o
  -1   2  25         76.85         80.13         5.31 o
   0   2  25          5.04          4.63         3.77 o
   1   2  25         77.70         75.19         5.06 o
   2   2  25        146.46        139.10         8.12 o
   3   2  25        363.51        395.52        13.55 o
  -3   3  25         58.87         66.77         6.34 o
  -2   3  25        404.33        417.11        10.69 o
  -1   3  25         48.74         38.67         4.89 o
   0   3  25        896.93        879.81        12.49 o
   1   3  25         47.31         35.70         5.27 o
   2   3  25        399.14        424.40        12.64 o
   3   3  25         57.89         67.07         7.72 o
  -2   4  25        309.43        312.76         9.23 o
  -1   4  25          3.00          0.10         4.16 o
   0   4  25        178.39        154.85         6.76 o
   1   4  25          2.80          2.47         5.58 o
   2   4  25        307.59        321.14        10.11 o
  -2   5  25        224.36        235.47         7.61 o
  -1   5  25        732.50        704.38        13.13 o
   0   5  25         72.31         98.78         6.11 o
   1   5  25        735.60        728.64        13.40 o
   2   5  25        228.15        236.09        10.59 o
  -2   6  25        597.65        601.56        11.95 o
  -1   6  25         79.16         91.98         5.97 o
   0   6  25        396.64        383.62         9.64 o
   1   6  25         77.09         92.08         6.60 o
   2   6  25        605.57        602.21        14.33 o
  -2   7  25         62.00         63.15         5.78 o
  -1   7  25        341.78        355.42        10.71 o
   0   7  25          3.48         10.51         4.73 o
   1   7  25        348.60        366.87        11.12 o
   2   7  25         58.36         66.35         6.87 o
  -1   8  25          2.53          2.69         5.09 o
   0   8  25         12.91         10.06         5.61 o
   1   8  25          2.56          5.10         4.77 o
   0   0  26        918.28        907.69        18.56 o
   1   0  26         17.90         15.66         4.85 o
   2   0  26         37.77         42.03         6.63 o
  -2   1  26        127.60        149.13         7.91 o
  -1   1  26        284.25        282.95         8.64 o
   0   1  26        142.10        158.08         6.59 o
   1   1  26        276.55        275.12         8.56 o
   2   1  26        127.30        151.48         8.58 o
  -2   2  26        150.16        151.15         9.48 o
  -1   2  26          9.74          8.16         4.48 o
   0   2  26         16.44         14.52         4.40 o
   1   2  26          9.62         19.30         4.62 o
   2   2  26        147.28        157.91        10.42 o
  -2   3  26          0.72         -4.70         4.70 o
  -1   3  26         53.61         47.57         5.38 o
   0   3  26          0.00          1.19         4.31 o
   1   3  26         50.17         63.75         5.90 o
   2   3  26          0.60         -4.47         5.66 o
  -1   4  26         42.51         51.28         5.94 o
   0   4  26         48.63         53.80         6.09 o
   1   4  26         42.98         38.90         5.76 o
  -1   5  26        277.99        285.93         8.38 o
   0   5  26        126.27        132.31         7.49 o
   1   5  26        278.96        279.17         9.61 o
  -1   6  26         74.03         65.63         8.28 o
   0   6  26         16.32         10.47         5.06 o
   1   6  26         77.06         84.06        15.23 o
   0   1  27         32.19         31.52         4.99 o
   0   2  27        392.93        401.48        11.20 o
                                                
