# Supplementary material for: Crystal structures of two polymorphs of tixocortol pivalate
Source: Acta Crystallogr E Crystallogr Commun. 2021 Jul 16;77(Pt 8):809–13. doi: 10.1107/S2056989021007167 (PMC8340970; doi:10.1107/S2056989021007167)
Supplement: Supplementary file 4 [file e-77-00809-SY20C174sup3.hkl]

#
# h,k,l, Fc-squared, Fo-squared, sigma(Fo-squared), status flag
#
data_SY20C174
_shelx_title ' sy20c174 in P2(1)2(1)2(1)'
_shelx_refln_list_code          4
_shelx_F_calc_maximum      200.04
_exptl_crystal_F_000      1000.00
_reflns_d_resolution_high  0.8391

loop_
 _space_group_symop_operation_xyz
 'x, y, z'
 '-x+1/2, -y, z+1/2'
 '-x, y+1/2, -z+1/2'
 'x+1/2, -y+1/2, -z'

_cell_length_a     6.0146
_cell_length_b    19.2817
_cell_length_c    20.9887
_cell_angle_alpha  90.000
_cell_angle_beta   90.000
_cell_angle_gamma  90.000

_shelx_F_squared_multiplier     1.000

loop_
 _refln_index_h
 _refln_index_k
 _refln_index_l
 _refln_F_squared_calc
 _refln_F_squared_meas
 _refln_F_squared_sigma
 _refln_observed_status
   2   0   0      22930.63      22544.03      1034.46 o
   4   0   0        275.30        252.50        36.98 o
   6   0   0         15.44         77.33        18.44 o
   1   1   0       3924.30       3958.63       129.27 o
   2   1   0       1933.11       1789.15        60.58 o
   3   1   0       1544.19       1369.99        65.18 o
   4   1   0        225.79        250.05        13.30 o
   5   1   0         24.31         72.59        12.42 o
   6   1   0        185.23        186.21        19.88 o
   7   1   0         87.66        103.07         8.95 o
   0   2   0       5896.58       5948.82       260.21 o
   1   2   0      40017.04      33727.02      2318.47 o
   2   2   0        825.92        858.56        33.83 o
   3   2   0        278.05        257.85        16.35 o
   4   2   0         66.68         56.97         8.38 o
   5   2   0         73.87        121.67        13.51 o
   6   2   0        181.49        161.99        11.60 o
   7   2   0          3.39         16.37         7.12 o
   1   3   0      31424.20      28340.79      1004.30 o
   2   3   0       2531.28       2447.31       162.80 o
   3   3   0        551.32        562.56        36.57 o
   4   3   0        177.01        170.46        11.88 o
   5   3   0          1.31         15.78         9.04 o
   6   3   0         13.12         16.01         7.22 o
   7   3   0         41.48         60.58        12.00 o
   0   4   0       1930.01       1807.68        97.52 o
   1   4   0          6.04         78.65        18.70 o
   2   4   0        117.53         73.47         8.13 o
   3   4   0       6241.34       6770.46       207.69 o
   4   4   0         19.32         12.73         7.19 o
   5   4   0        840.67        812.77        29.19 o
   6   4   0        158.86        181.28        11.12 o
   7   4   0          0.16         23.37        10.68 o
   1   5   0       1989.85       1847.59        51.10 o
   2   5   0        263.89        353.32        19.40 o
   3   5   0        565.67        490.39        26.04 o
   4   5   0        237.59        262.91        12.87 o
   5   5   0         30.57         27.86         7.51 o
   6   5   0          0.05         -4.33         6.77 o
   0   6   0        187.92        171.92        12.71 o
   1   6   0       3262.50       3237.50        93.68 o
   2   6   0       4598.32       4938.78       133.05 o
   3   6   0        140.02        120.46         9.75 o
   4   6   0         84.85         78.05        12.15 o
   5   6   0         53.85         55.72         9.20 o
   6   6   0          2.17          6.27         6.64 o
   1   7   0       1302.01       1586.61        56.23 o
   2   7   0       1445.64       1293.63        47.34 o
   3   7   0        181.50        152.88        10.27 o
   4   7   0       1044.29        958.44        28.84 o
   5   7   0         16.87         18.33         6.84 o
   6   7   0          2.58          5.52         6.03 o
   0   8   0        226.40        312.76        22.26 o
   1   8   0        431.12        525.60        20.87 o
   2   8   0        722.82        620.45        32.81 o
   3   8   0        636.66        617.73        19.20 o
   4   8   0        317.46        317.82        14.42 o
   5   8   0        195.43        189.53        11.18 o
   6   8   0          0.23         -0.73         5.99 o
   1   9   0        282.22        158.42        14.45 o
   2   9   0       1324.25       1165.60        34.17 o
   3   9   0        634.35        629.53        20.67 o
   4   9   0        180.29        207.97        13.85 o
   5   9   0          0.27         -2.11         7.28 o
   6   9   0          6.24         22.76         8.25 o
   0  10   0       2338.44       3290.71       192.75 o
   1  10   0         50.65         68.69         9.90 o
   2  10   0        268.54        193.38        18.17 o
   3  10   0          3.60          8.13         7.59 o
   4  10   0          5.66         -1.98         7.23 o
   5  10   0         50.02         76.59         9.20 o
   6  10   0         60.30         90.63        12.71 o
   1  11   0        866.76        863.97        27.34 o
   2  11   0        449.86        467.35        17.93 o
   3  11   0        613.79        668.91        23.06 o
   4  11   0         63.00         47.52         7.20 o
   5  11   0          1.85         11.72         8.42 o
   6  11   0          3.79         15.60         6.71 o
   0  12   0          1.11         25.60        14.78 o
   1  12   0        375.21        281.56        19.54 o
   2  12   0         81.38        107.79        10.05 o
   3  12   0        133.59        133.51        15.55 o
   4  12   0        259.70        260.03        14.13 o
   5  12   0          0.23          9.90         7.68 o
   6  12   0          5.55         20.14         9.71 o
   1  13   0        523.70        683.73        35.18 o
   2  13   0        274.98        291.89        21.88 o
   3  13   0        187.17        178.96        12.31 o
   4  13   0         29.07         25.19         7.23 o
   5  13   0         21.87         10.07         8.43 o
   0  14   0        927.88       1011.07        56.67 o
   1  14   0         87.77         83.49        11.67 o
   2  14   0         40.56         61.67        10.33 o
   3  14   0       2057.04       1849.13        60.64 o
   4  14   0         11.06          8.84         7.24 o
   5  14   0         53.16         67.37         8.78 o
   1  15   0          1.54         13.42        11.48 o
   2  15   0         19.29         19.25         8.88 o
   3  15   0         22.16         17.13         7.88 o
   4  15   0         17.70         28.92         8.07 o
   5  15   0         73.12         58.76         9.02 o
   0  16   0        429.45        392.21        28.97 o
   1  16   0        710.68        623.80        23.90 o
   2  16   0        102.23        117.76        12.96 o
   3  16   0         38.88         29.78         8.14 o
   4  16   0        115.89        105.65        12.37 o
   5  16   0         32.49         53.49        11.19 o
   1  17   0         69.80         50.14         9.90 o
   2  17   0          0.76         11.47         9.31 o
   3  17   0          7.96         16.43         8.30 o
   4  17   0         95.54         99.33        12.19 o
   0  18   0        361.59        339.50        27.69 o
   1  18   0         48.75         43.11        10.61 o
   2  18   0          6.13         14.50        11.13 o
   3  18   0        480.27        442.72        29.85 o
   4  18   0          2.03         11.18         6.64 o
   1  19   0        209.60        201.14        15.51 o
   2  19   0         59.38         93.65        14.24 o
   3  19   0         64.48         33.53         6.59 o
   4  19   0          0.42          7.23         6.33 o
   0  20   0         18.46         21.26        11.77 o
   1  20   0         56.39         46.77         8.75 o
   2  20   0         83.25         94.47        15.94 o
   3  20   0        124.35        135.53        11.68 o
   1  21   0         72.17         98.72        12.63 o
   2  21   0         14.18         13.50         6.43 o
   0  22   0          7.39         21.73        24.36 o
   1  22   0          3.22         14.89        11.18 o
   2  22   0         90.12        103.41         9.41 o
   1   0   1        127.83        112.28        10.34 o
   2   0   1        908.04        933.68        31.54 o
   3   0   1        147.08         69.95        14.84 o
   4   0   1       1355.96       1358.33        37.08 o
   5   0   1       1165.87       1058.44        39.39 o
   6   0   1         10.68         14.16         8.63 o
   7   0   1          5.48         14.44         7.12 o
  -7   1   1         25.56         23.68         7.22 o
  -6   1   1         24.87         35.24         7.61 o
  -5   1   1         41.12         55.03         8.35 o
  -4   1   1       1004.59       1129.64        35.14 o
  -3   1   1        342.25        321.86        14.63 o
  -2   1   1       3964.39       3935.66       133.32 o
  -1   1   1      19329.29      17665.75       500.31 o
   0   1   1       5514.42       4688.90       132.20 o
   1   1   1      19755.46      17952.46       577.73 o
   2   1   1       4027.49       4125.99       123.47 o
   3   1   1        326.01        307.54        13.10 o
   4   1   1        983.75       1086.98        32.94 o
   5   1   1         38.85         19.19        11.41 o
   6   1   1         28.31         41.07         9.11 o
   7   1   1         24.38         27.44         7.25 o
  -7   2   1         23.94         37.58         8.45 o
  -6   2   1         24.15         25.78        11.90 o
  -5   2   1        189.99        229.55        13.95 o
  -4   2   1        150.01        148.03        10.58 o
  -3   2   1        846.88        881.92        32.27 o
  -2   2   1       3109.00       3174.36        89.95 o
  -1   2   1        737.65        833.61        34.16 o
   0   2   1        382.45        313.25         9.06 o
   1   2   1        772.99        786.55        32.36 o
   2   2   1       2953.92       3048.27       112.95 o
   3   2   1        862.34        934.82        32.64 o
   4   2   1        153.98        152.22        11.06 o
   5   2   1        184.05        189.65        12.39 o
   6   2   1         27.36         31.71         7.78 o
   7   2   1         23.60         19.13         8.23 o
  -7   3   1          3.42         15.35         7.94 o
  -6   3   1         10.61         33.46         8.72 o
  -5   3   1        309.96        292.48        14.52 o
  -4   3   1          4.75         15.89         7.63 o
  -3   3   1         72.70         78.67         9.25 o
  -2   3   1        715.58        757.79        26.21 o
  -1   3   1       2642.07       2447.95        83.27 o
   0   3   1       8761.87       8367.45       210.83 o
   1   3   1       2723.12       2550.99        77.09 o
   2   3   1        724.82        746.51        25.50 o
   3   3   1         82.28         92.13         9.80 o
   4   3   1          3.89         13.88         9.59 o
   5   3   1        326.89        327.38        15.75 o
   6   3   1         10.20         23.68         7.62 o
   7   3   1          3.69          9.45         6.89 o
  -7   4   1         10.61         16.76         7.14 o
  -6   4   1        213.69        184.38        10.98 o
  -5   4   1          4.43         13.27         7.49 o
  -4   4   1        321.25        320.71        14.14 o
  -3   4   1        209.22        191.70        18.88 o
  -2   4   1        427.33        443.33        20.66 o
  -1   4   1       5372.85       5209.13       172.82 o
   0   4   1       2128.22       2078.46        53.84 o
   1   4   1       5413.11       5338.60       189.07 o
   2   4   1        422.82        490.48        19.17 o
   3   4   1        227.87        183.28        19.43 o
   4   4   1        337.58        358.56        15.59 o
   5   4   1          6.73         22.49         7.21 o
   6   4   1        226.51        210.43        10.62 o
   7   4   1         11.49          3.87         8.10 o
  -6   5   1         88.88         96.27         8.89 o
  -5   5   1         27.80         38.98         7.69 o
  -4   5   1        405.77        404.10        16.93 o
  -3   5   1        111.41        106.31        12.66 o
  -2   5   1       2232.94       2245.53        75.64 o
  -1   5   1       5018.62       5315.35       144.93 o
   0   5   1        356.10        362.18        12.86 o
   1   5   1       5053.25       5489.54       164.83 o
   2   5   1       2135.21       2144.09        69.16 o
   3   5   1        107.72        116.33        11.61 o
   4   5   1        399.88        377.98        15.20 o
   5   5   1         24.02         37.90         7.27 o
   6   5   1         94.55         99.79         8.58 o
  -6   6   1        264.85        253.59        11.25 o
  -5   6   1          5.51         -2.80         6.85 o
  -4   6   1        302.85        292.53        14.60 o
  -3   6   1        200.53        230.40        12.08 o
  -2   6   1       4430.26       4647.11       119.41 o
  -1   6   1        583.50        621.92        20.41 o
   0   6   1          0.77         16.34         5.64 o
   1   6   1        600.25        659.06        26.34 o
   2   6   1       4379.06       4570.41       156.37 o
   3   6   1        167.98        190.10        13.25 o
   4   6   1        287.97        288.70        13.54 o
   5   6   1          5.02         -3.03         6.80 o
   6   6   1        257.20        217.67        12.04 o
  -6   7   1         35.05         30.85         9.12 o
  -5   7   1         50.24         53.46         9.17 o
  -4   7   1         14.18         10.37         7.05 o
  -3   7   1         46.24         57.11         7.03 o
  -2   7   1        334.82        364.87        21.53 o
  -1   7   1        239.48        288.04        13.06 o
   0   7   1        377.90        393.81        18.08 o
   1   7   1        272.66        296.21        15.51 o
   2   7   1        344.39        366.69        24.62 o
   3   7   1         47.54         62.56         9.20 o
   4   7   1         17.87         27.46         9.87 o
   5   7   1         53.97         47.08         9.35 o
   6   7   1         35.86         36.35         6.55 o
  -6   8   1        207.99        212.24        11.83 o
  -5   8   1        652.51        608.37        25.23 o
  -4   8   1         90.49         94.99         8.74 o
  -3   8   1         35.55         23.66         7.80 o
  -2   8   1       1531.43       1647.32        53.60 o
  -1   8   1       1856.39       2042.49        72.21 o
   0   8   1       1600.19       2028.95        76.23 o
   1   8   1       1901.62       2090.17        71.99 o
   2   8   1       1534.20       1568.61        53.64 o
   3   8   1         37.53         30.60         6.69 o
   4   8   1         84.43        104.34        11.68 o
   5   8   1        653.84        588.11        24.70 o
   6   8   1        198.24        199.21        11.97 o
  -6   9   1         41.98         29.28         6.64 o
  -5   9   1         93.50         99.82         8.81 o
  -4   9   1        170.97        180.83        11.67 o
  -3   9   1         38.50         50.83         7.72 o
  -2   9   1        278.65        309.09        12.80 o
  -1   9   1       1419.95       1595.24        48.49 o
   0   9   1        191.91        169.08        11.70 o
   1   9   1       1391.66       1472.46        61.19 o
   2   9   1        309.81        337.83        14.24 o
   3   9   1         45.82         33.35         6.25 o
   4   9   1        184.59        193.80        15.33 o
   5   9   1         94.56         94.86        10.25 o
   6   9   1         41.86         42.47         7.51 o
  -6  10   1         29.00         39.44         8.71 o
  -5  10   1        184.31        196.84        13.00 o
  -4  10   1        290.66        273.12        13.63 o
  -3  10   1        372.43        343.08        14.19 o
  -2  10   1        815.13       1007.94        33.88 o
  -1  10   1        775.57        828.62        29.99 o
   0  10   1       2722.99       3066.42       120.91 o
   1  10   1        762.86        843.79        31.64 o
   2  10   1        823.01        984.42        28.91 o
   3  10   1        393.24        386.59        19.06 o
   4  10   1        311.20        302.42        13.43 o
   5  10   1        184.22        172.01        13.29 o
   6  10   1         30.35         42.87         8.76 o
  -6  11   1        136.12        155.74        10.45 o
  -5  11   1        116.25        119.98        12.87 o
  -4  11   1        483.82        414.19        18.38 o
  -3  11   1         70.63         79.73        11.58 o
  -2  11   1          7.68          9.28         6.99 o
  -1  11   1        319.63        370.46        18.14 o
   0  11   1          0.47         30.97         9.55 o
   1  11   1        321.32        397.11        15.80 o
   2  11   1         12.55         11.45         8.43 o
   3  11   1         81.37         92.04         9.22 o
   4  11   1        448.06        404.90        17.83 o
   5  11   1        116.81         98.12        12.30 o
   6  11   1        129.72        135.07        11.53 o
  -6  12   1         78.57         92.48         9.50 o
  -5  12   1         24.82         27.92         7.09 o
  -4  12   1         88.78        108.09        10.60 o
  -3  12   1        155.19        133.96        14.23 o
  -2  12   1         52.98         51.39        10.16 o
  -1  12   1        396.26        428.20        17.21 o
   0  12   1         15.47         31.94         9.55 o
   1  12   1        380.41        395.29        18.18 o
   2  12   1         55.66         50.90         8.55 o
   3  12   1        160.44        170.68        15.39 o
   4  12   1         86.80         99.79        11.29 o
   5  12   1         26.27         15.64         7.99 o
   6  12   1         82.98        103.25        10.09 o
  -5  13   1         13.70         36.73        12.44 o
  -4  13   1         40.22         31.47         7.59 o
  -3  13   1         49.51         55.61        10.35 o
  -2  13   1         48.39         49.62         9.06 o
  -1  13   1       1424.09       1414.02        40.49 o
   0  13   1        287.99        258.67        16.24 o
   1  13   1       1457.00       1406.55        39.89 o
   2  13   1         51.24         58.41         9.05 o
   3  13   1         42.94         49.90         8.90 o
   4  13   1         39.43         26.57         8.27 o
   5  13   1         14.81         21.64         9.19 o
  -5  14   1        125.10        163.72        14.68 o
  -4  14   1        153.27        158.82        12.01 o
  -3  14   1         10.94         20.95         9.08 o
  -2  14   1        741.32        696.88        25.88 o
  -1  14   1        139.36        147.24        13.78 o
   0  14   1         37.88         29.12         9.71 o
   1  14   1        150.23        154.37        13.57 o
   2  14   1        740.96        704.36        26.59 o
   3  14   1          7.64          6.79         7.73 o
   4  14   1        150.13        155.75        11.67 o
   5  14   1        124.76        162.01        12.86 o
  -5  15   1          8.58          8.96         6.45 o
  -4  15   1         63.31         53.62         8.63 o
  -3  15   1         34.63         57.76         9.46 o
  -2  15   1        942.63        882.20        37.54 o
  -1  15   1        311.82        294.44        18.71 o
   0  15   1          9.36          9.46         9.33 o
   1  15   1        303.42        281.58        17.35 o
   2  15   1        893.96        826.63        28.64 o
   3  15   1         28.42         33.85         9.37 o
   4  15   1         60.31         74.63         9.58 o
   5  15   1          9.54         22.60         7.98 o
  -5  16   1         36.60         40.26         9.58 o
  -4  16   1         94.74        102.59        10.12 o
  -3  16   1         69.24         68.73         9.23 o
  -2  16   1        212.07        238.15        17.65 o
  -1  16   1        417.95        398.70        16.91 o
   0  16   1        284.46        280.90        16.88 o
   1  16   1        404.46        400.08        22.47 o
   2  16   1        211.50        206.16        16.05 o
   3  16   1         55.12         39.15        10.59 o
   4  16   1         92.41        113.25        15.82 o
   5  16   1         31.61         25.98         7.51 o
  -4  17   1        166.92        185.26        14.00 o
  -3  17   1         60.33         45.92        10.24 o
  -2  17   1         27.36         30.58        11.48 o
  -1  17   1        647.87        553.19        27.31 o
   0  17   1         68.92         91.88        17.28 o
   1  17   1        668.68        641.00        29.75 o
   2  17   1         24.97         34.62        10.25 o
   3  17   1         56.10         61.33         9.96 o
   4  17   1        169.88        208.93        12.19 o
  -4  18   1         34.78         37.93         9.12 o
  -3  18   1         66.14         77.23        11.10 o
  -2  18   1        364.27        328.53        20.54 o
  -1  18   1         67.63         53.72         9.88 o
   0  18   1          1.42         27.80         9.26 o
   1  18   1         63.71         55.01         8.69 o
   2  18   1        352.57        315.56        19.81 o
   3  18   1         68.73         78.32         9.96 o
   4  18   1         33.79         39.17         8.95 o
  -4  19   1         45.32         60.18        10.32 o
  -3  19   1         14.75         14.64         6.82 o
  -2  19   1          7.10         15.35         8.84 o
  -1  19   1         75.86         34.04        12.26 o
   0  19   1        180.23        174.29        14.16 o
   1  19   1         76.79         48.95        15.40 o
   2  19   1          7.28          6.07         8.57 o
   3  19   1         14.35         37.83         8.45 o
   4  19   1         46.72         43.50        13.30 o
  -3  20   1        148.71        166.99        10.49 o
  -2  20   1         87.55         93.37         8.75 o
  -1  20   1        271.61        256.39        14.25 o
   0  20   1        181.48        148.64        11.92 o
   1  20   1        274.98        258.43        15.50 o
   2  20   1         86.16         85.03         8.73 o
   3  20   1        153.63        186.61        10.83 o
  -2  21   1        103.18        128.56        15.04 o
  -1  21   1        183.63        199.82        13.96 o
   0  21   1         94.75         90.32        11.30 o
   1  21   1        185.98        202.78        14.62 o
   2  21   1         99.59        123.51        12.10 o
  -2  22   1         21.53         36.06         8.79 o
  -1  22   1        242.28        231.23        14.59 o
   0  22   1         24.03        103.66        14.75 o
   1  22   1        242.65        199.19        17.16 o
   2  22   1         22.74         24.10         7.24 o
   0   0   2       1882.58       1825.35        56.47 o
   1   0   2         57.11         52.31         9.31 o
   2   0   2        853.66       1028.90        38.96 o
   3   0   2         16.49         13.97         6.26 o
   4   0   2        121.15        152.72        19.03 o
   5   0   2        324.45        306.44        17.46 o
   6   0   2          6.35         31.94         9.52 o
   7   0   2         61.47         53.51         9.67 o
  -7   1   2         27.83         33.58         7.27 o
  -6   1   2        100.62        117.15        14.45 o
  -5   1   2        281.32        309.29        18.98 o
  -4   1   2        272.81        256.34        13.32 o
  -3   1   2        754.43        849.36        64.60 o
  -2   1   2        250.29        267.88        12.84 o
  -1   1   2       8582.08       7870.49       211.43 o
   0   1   2         10.00         14.24         3.29 o
   1   1   2       8844.95       8010.23       239.37 o
   2   1   2        225.67        241.04        20.04 o
   3   1   2        806.65        777.91        37.74 o
   4   1   2        273.29        260.37        12.78 o
   5   1   2        269.51        298.20        25.37 o
   6   1   2         97.48        127.37        14.01 o
   7   1   2         27.01         26.43         6.79 o
  -7   2   2          0.14          0.64         7.62 o
  -6   2   2         49.73         54.06        10.59 o
  -5   2   2        265.49        297.08        15.02 o
  -4   2   2         19.72         46.32         8.09 o
  -3   2   2        616.83        664.96        31.80 o
  -2   2   2       1817.06       1766.57        56.03 o
  -1   2   2       6867.57       6600.41       214.97 o
   0   2   2        294.65        253.70         9.27 o
   1   2   2       6978.08       6520.83       198.40 o
   2   2   2       1752.05       1731.40        73.19 o
   3   2   2        671.95        700.94        25.03 o
   4   2   2         20.75         30.69        10.20 o
   5   2   2        278.17        310.70        19.08 o
   6   2   2         52.43         42.32        12.69 o
   7   2   2          0.19          7.93         6.83 o
  -7   3   2         13.40         14.17         9.84 o
  -6   3   2        134.75        131.86        13.95 o
  -5   3   2        275.77        326.32        39.63 o
  -4   3   2        359.74        374.90        14.75 o
  -3   3   2       1143.90       1204.07        50.58 o
  -2   3   2       1598.05       1569.87        88.40 o
  -1   3   2       1790.01       1622.89        53.14 o
   0   3   2      24962.81      21908.03       580.09 o
   1   3   2       1830.82       1757.72        67.12 o
   2   3   2       1564.17       1627.20        86.60 o
   3   3   2       1146.70       1212.79        44.28 o
   4   3   2        354.17        367.19        14.70 o
   5   3   2        289.90        312.75        13.93 o
   6   3   2        135.22        133.67        12.61 o
   7   3   2         13.39         25.40         7.59 o
  -7   4   2         22.15         26.29         8.52 o
  -6   4   2         11.54         16.98         6.46 o
  -5   4   2        308.40        289.37        18.09 o
  -4   4   2         59.02         65.77         9.43 o
  -3   4   2       1603.66       1473.99        62.76 o
  -2   4   2       1407.14       1382.38        51.08 o
  -1   4   2       1701.83       1754.75        49.28 o
   0   4   2       4642.58       4513.46       114.85 o
   1   4   2       1755.28       1800.62        55.82 o
   2   4   2       1500.35       1507.82        61.69 o
   3   4   2       1604.38       1587.65        90.70 o
   4   4   2         58.78         91.41        12.69 o
   5   4   2        317.35        295.78        16.24 o
   6   4   2         10.82         29.10         7.58 o
   7   4   2         21.18         19.79         7.13 o
  -6   5   2        105.58        108.22         9.14 o
  -5   5   2        111.84         99.46        10.20 o
  -4   5   2          6.72         23.02         7.66 o
  -3   5   2       1189.35       1284.68        41.23 o
  -2   5   2       1212.04       1212.83        34.75 o
  -1   5   2        678.50        779.32        35.64 o
   0   5   2       1419.77       1342.61        38.22 o
   1   5   2        739.29        807.65        27.54 o
   2   5   2       1173.31       1168.94        48.27 o
   3   5   2       1179.57       1273.19        36.49 o
   4   5   2          7.87         11.51         7.65 o
   5   5   2        111.82        123.29        11.43 o
   6   5   2        112.91        122.65         9.12 o
  -6   6   2          4.36          9.40         6.01 o
  -5   6   2        132.76        119.63         9.87 o
  -4   6   2         95.25        105.02        10.11 o
  -3   6   2       1541.92       1563.65        41.42 o
  -2   6   2        416.72        576.90        22.63 o
  -1   6   2        659.46        653.56        20.10 o
   0   6   2       4612.11       4679.61       176.69 o
   1   6   2        641.53        634.50        22.30 o
   2   6   2        437.88        567.63        27.29 o
   3   6   2       1537.95       1559.58        41.84 o
   4   6   2        100.92        109.05        10.81 o
   5   6   2        126.02        138.55        10.85 o
   6   6   2          5.35         26.73         6.31 o
  -6   7   2        151.84        152.92        11.16 o
  -5   7   2        468.48        444.27        17.63 o
  -4   7   2        257.60        287.22        12.87 o
  -3   7   2       2903.96       2936.32        68.13 o
  -2   7   2       3271.81       3579.23       111.14 o
  -1   7   2        680.92        605.49        28.31 o
   0   7   2       3347.61       3499.74       101.27 o
   1   7   2        696.51        617.35        36.54 o
   2   7   2       3213.60       3507.20       105.24 o
   3   7   2       2933.29       2900.55        67.96 o
   4   7   2        286.79        303.88        19.25 o
   5   7   2        468.78        454.90        26.03 o
   6   7   2        147.76        131.27         9.24 o
  -6   8   2         57.14         56.66        10.12 o
  -5   8   2         76.41         63.51         8.11 o
  -4   8   2        204.19        221.91        13.44 o
  -3   8   2        712.26        692.82        20.10 o
  -2   8   2        250.12        284.94        18.05 o
  -1   8   2        575.60        605.46        25.67 o
   0   8   2       3102.14       3391.95        98.47 o
   1   8   2        546.25        560.43        27.14 o
   2   8   2        277.27        310.35        31.92 o
   3   8   2        657.63        652.86        20.92 o
   4   8   2        217.40        226.71        13.20 o
   5   8   2         80.99         81.28        10.83 o
   6   8   2         59.17         49.31        10.20 o
  -6   9   2         27.10         32.51         6.80 o
  -5   9   2        292.32        269.48        22.09 o
  -4   9   2        337.62        302.82        13.85 o
  -3   9   2        676.99        696.07        23.68 o
  -2   9   2       2204.98       2334.01        56.87 o
  -1   9   2        801.59        651.58        30.51 o
   0   9   2        719.44        795.36        49.44 o
   1   9   2        774.73        678.28        34.40 o
   2   9   2       2127.69       2232.15        69.74 o
   3   9   2        691.40        708.25        19.62 o
   4   9   2        308.90        276.94        13.44 o
   5   9   2        295.64        285.98        14.29 o
   6   9   2         29.81         48.02        11.17 o
  -6  10   2        208.82        228.18        13.49 o
  -5  10   2         43.32         66.33         9.65 o
  -4  10   2        309.84        313.01        14.17 o
  -3  10   2        509.51        468.07        20.72 o
  -2  10   2        802.40        695.13        27.46 o
  -1  10   2        625.64        751.91        28.87 o
   0  10   2        216.92        175.91        17.49 o
   1  10   2        663.07        781.74        29.45 o
   2  10   2        779.84        703.39        24.91 o
   3  10   2        497.60        471.91        15.70 o
   4  10   2        327.66        319.85        13.95 o
   5  10   2         40.92         49.49        10.08 o
   6  10   2        218.87        218.44        13.18 o
  -6  11   2          1.67          0.43         5.53 o
  -5  11   2         16.39         20.02         8.27 o
  -4  11   2        266.66        219.76        16.40 o
  -3  11   2        455.32        432.42        21.98 o
  -2  11   2        330.97        349.62        14.56 o
  -1  11   2        304.61        316.34        14.53 o
   0  11   2       2214.89       2237.46        60.68 o
   1  11   2        342.59        361.14        15.52 o
   2  11   2        312.82        311.31        14.93 o
   3  11   2        471.16        451.42        16.66 o
   4  11   2        273.46        266.35        12.23 o
   5  11   2         17.59         -1.05        11.82 o
   6  11   2          1.75          4.79         7.17 o
  -6  12   2         15.40         18.19        10.34 o
  -5  12   2         31.48         34.26         6.87 o
  -4  12   2        154.22        152.47        11.45 o
  -3  12   2        258.59        274.53        13.75 o
  -2  12   2        155.24        166.99        11.66 o
  -1  12   2        235.34        224.73        13.36 o
   0  12   2        273.45        189.54        17.21 o
   1  12   2        249.15        246.90        14.76 o
   2  12   2        127.22        133.13        11.58 o
   3  12   2        236.13        232.96        12.66 o
   4  12   2        160.95        151.01        11.61 o
   5  12   2         29.29         25.54         9.75 o
   6  12   2         15.89          5.51         6.46 o
  -5  13   2         10.13          1.29         6.16 o
  -4  13   2        406.67        365.87        19.18 o
  -3  13   2        200.71        212.81        13.17 o
  -2  13   2        755.03        630.94        26.18 o
  -1  13   2         20.82         37.72         9.54 o
   0  13   2        178.99        182.63        13.96 o
   1  13   2         21.13         34.21         9.24 o
   2  13   2        779.54        701.16        42.10 o
   3  13   2        225.72        227.70        12.28 o
   4  13   2        419.97        397.34        16.71 o
   5  13   2         11.51         20.07         7.82 o
  -5  14   2         38.59         56.23         9.17 o
  -4  14   2         61.11         70.60        10.09 o
  -3  14   2        155.92        171.30        12.28 o
  -2  14   2        216.47        204.12        16.52 o
  -1  14   2        596.97        534.93        21.97 o
   0  14   2          0.49         17.94        11.23 o
   1  14   2        606.83        554.62        21.42 o
   2  14   2        221.89        229.57        14.70 o
   3  14   2        153.09        163.53        11.41 o
   4  14   2         54.39         82.48        19.84 o
   5  14   2         38.89         55.57        13.88 o
  -5  15   2         26.56         29.45         7.79 o
  -4  15   2         51.56         70.21         9.43 o
  -3  15   2         45.27         54.96         9.25 o
  -2  15   2        115.57        105.48        13.76 o
  -1  15   2          3.61          4.33         9.35 o
   0  15   2         12.37          6.25        13.13 o
   1  15   2          3.12          4.28         9.42 o
   2  15   2        105.67        107.68        12.60 o
   3  15   2         42.55         53.08         8.21 o
   4  15   2         56.51         43.78         8.45 o
   5  15   2         24.42         30.31         8.42 o
  -5  16   2          5.01          5.86         5.85 o
  -4  16   2          3.89          7.96         9.86 o
  -3  16   2         97.27         76.61        11.14 o
  -2  16   2        341.52        281.04        21.31 o
  -1  16   2        393.12        372.27        29.20 o
   0  16   2          7.66         21.37         9.29 o
   1  16   2        395.85        355.09        18.19 o
   2  16   2        369.26        320.09        17.88 o
   3  16   2        100.56         76.24         9.71 o
   4  16   2          4.00         16.40         7.26 o
   5  16   2          5.10          3.13         6.80 o
  -4  17   2         70.04         94.21         9.35 o
  -3  17   2        213.86        218.85        15.67 o
  -2  17   2        384.65        353.85        18.21 o
  -1  17   2         87.11         62.58        10.40 o
   0  17   2        173.37        168.47        13.09 o
   1  17   2         94.47         58.28        16.94 o
   2  17   2        394.78        362.10        17.54 o
   3  17   2        211.56        200.42        17.05 o
   4  17   2         65.62        101.93        13.75 o
  -4  18   2         18.66          9.49         5.69 o
  -3  18   2        149.67        152.72        10.96 o
  -2  18   2         14.79         24.23        10.16 o
  -1  18   2         25.69         21.82         8.34 o
   0  18   2        212.57        166.46        13.65 o
   1  18   2         24.07         22.61         8.64 o
   2  18   2         17.18         22.44        15.58 o
   3  18   2        140.93        134.37        10.50 o
   4  18   2         18.45         19.60         8.57 o
  -3  19   2         21.25         11.01         6.31 o
  -2  19   2         78.93         93.64        11.46 o
  -1  19   2        239.60        229.22        16.56 o
   0  19   2        302.51        293.07        16.02 o
   1  19   2        237.15        251.10        17.93 o
   2  19   2         74.92         85.83        18.39 o
   3  19   2         22.26         26.82         6.68 o
  -3  20   2         70.56         80.95         8.29 o
  -2  20   2         27.21         52.86         9.38 o
  -1  20   2        275.73        246.16        14.49 o
   0  20   2        169.82        169.99        13.06 o
   1  20   2        280.91        248.31        15.21 o
   2  20   2         30.04         33.11         9.37 o
   3  20   2         64.13         62.21         7.66 o
  -2  21   2          4.60         16.13        10.09 o
  -1  21   2         34.81         39.33         9.19 o
   0  21   2        622.71        680.31        33.54 o
   1  21   2         38.91         18.40        13.92 o
   2  21   2          5.63         29.25        19.43 o
  -1  22   2          3.49         10.00         9.44 o
   0  22   2        718.82        779.81        31.44 o
   1  22   2          3.79          8.76        14.58 o
   1   0   3       2649.23       2519.52        62.61 o
   2   0   3       1896.80       1836.80        99.39 o
   3   0   3        417.87        480.01        29.44 o
   4   0   3         63.16         92.50        10.47 o
   5   0   3         79.39         84.51         9.10 o
   6   0   3         26.17         42.00        11.73 o
   7   0   3         20.23         14.99         6.40 o
  -7   1   3          7.43         10.02         6.54 o
  -6   1   3         28.86         58.29        10.61 o
  -5   1   3        199.09        208.47        14.20 o
  -4   1   3        131.57        153.17        10.70 o
  -3   1   3        459.38        513.79        23.12 o
  -2   1   3        429.55        484.87        21.29 o
  -1   1   3        824.52        752.92        21.86 o
   0   1   3       4948.76       4757.75       115.99 o
   1   1   3        891.85        839.37        25.10 o
   2   1   3        434.89        469.11        21.98 o
   3   1   3        473.19        524.84        24.88 o
   4   1   3        120.07        122.97        10.49 o
   5   1   3        200.64        208.22        14.26 o
   6   1   3         26.99         45.53         9.91 o
   7   1   3          7.59         14.21         6.61 o
  -7   2   3         48.45         51.18         7.66 o
  -6   2   3         55.43         76.01         8.85 o
  -5   2   3         39.55         43.10         8.35 o
  -4   2   3         24.16         54.66         9.63 o
  -3   2   3        562.71        616.22        42.02 o
  -2   2   3       1027.18       1027.37        35.64 o
  -1   2   3       8639.20       8718.92       218.76 o
   0   2   3         22.59         31.79         4.60 o
   1   2   3       8630.53       8458.85       244.34 o
   2   2   3       1096.69       1195.29        38.31 o
   3   2   3        593.40        612.53        27.03 o
   4   2   3         24.26         45.69         9.23 o
   5   2   3         43.06         49.84         8.14 o
   6   2   3         52.92         72.16        10.06 o
   7   2   3         48.02         48.51         8.18 o
  -7   3   3         74.11         82.81         9.64 o
  -6   3   3        177.24        188.00        11.20 o
  -5   3   3        165.32        203.69        17.96 o
  -4   3   3        253.58        264.34        13.60 o
  -3   3   3        548.14        600.39        32.20 o
  -2   3   3       2383.84       2386.50        73.20 o
  -1   3   3        798.19        678.98        25.04 o
   0   3   3        251.44        216.07         9.67 o
   1   3   3        853.72        746.59        30.28 o
   2   3   3       2352.19       2454.65        88.82 o
   3   3   3        570.92        603.22        25.55 o
   4   3   3        249.84        256.75        12.59 o
   5   3   3        173.11        178.45        12.14 o
   6   3   3        175.13        178.59        11.77 o
   7   3   3         75.62         78.21         9.34 o
  -7   4   3         17.16         29.58         8.06 o
  -6   4   3         78.17         60.12        10.74 o
  -5   4   3        292.91        281.71        13.17 o
  -4   4   3        894.58        884.33        26.26 o
  -3   4   3       2514.00       2585.50        75.94 o
  -2   4   3       1146.18       1295.02        45.44 o
  -1   4   3        357.02        343.15        12.49 o
   0   4   3       3688.63       3508.53        90.32 o
   1   4   3        379.33        390.34        16.17 o
   2   4   3       1206.81       1352.29        36.12 o
   3   4   3       2489.72       2487.89        81.07 o
   4   4   3        856.54        844.61        31.79 o
   5   4   3        279.63        240.73        13.81 o
   6   4   3         74.83         58.82         8.85 o
   7   4   3         17.87         20.91         7.62 o
  -6   5   3         47.20         67.84         8.57 o
  -5   5   3         20.85         29.75        10.04 o
  -4   5   3        248.43        261.00        15.32 o
  -3   5   3        134.63        202.04        11.71 o
  -2   5   3       1944.15       2105.93        65.52 o
  -1   5   3       2670.23       2746.04        70.14 o
   0   5   3        749.93        734.16        24.00 o
   1   5   3       2647.02       2824.78        73.52 o
   2   5   3       2020.13       2250.37        76.00 o
   3   5   3        161.42        235.20        13.43 o
   4   5   3        242.90        267.15        15.26 o
   5   5   3         20.88         30.41         7.59 o
   6   5   3         50.62         73.21         8.30 o
  -6   6   3         24.27         35.09         7.62 o
  -5   6   3       1205.49       1143.24        34.85 o
  -4   6   3        773.55        803.69        26.62 o
  -3   6   3        303.77        356.47        12.80 o
  -2   6   3       2756.57       3300.73        98.21 o
  -1   6   3        692.83        740.00        23.08 o
   0   6   3       5513.66       5653.23       144.94 o
   1   6   3        715.18        780.32        24.96 o
   2   6   3       2870.40       3248.27       139.31 o
   3   6   3        271.70        326.66        14.04 o
   4   6   3        766.38        750.56        31.11 o
   5   6   3       1223.02       1076.99        37.91 o
   6   6   3         27.89         31.73         6.77 o
  -6   7   3         26.37         42.93         7.63 o
  -5   7   3        157.27        147.90        10.99 o
  -4   7   3        357.72        354.44        15.21 o
  -3   7   3       1192.71       1169.97        31.18 o
  -2   7   3       1344.74       1425.59        43.51 o
  -1   7   3       1043.76        901.21        42.56 o
   0   7   3       1762.29       1833.60        61.83 o
   1   7   3       1027.29        948.83        67.26 o
   2   7   3       1358.67       1434.15        44.12 o
   3   7   3       1190.24       1178.10        29.09 o
   4   7   3        378.70        381.96        15.72 o
   5   7   3        155.25        153.10        11.56 o
   6   7   3         31.76         43.28        11.12 o
  -6   8   3         31.21         20.28         6.58 o
  -5   8   3        106.48         97.36         9.71 o
  -4   8   3        316.88        317.08        19.53 o
  -3   8   3       1838.25       2065.90        49.51 o
  -2   8   3        489.71        594.23        25.78 o
  -1   8   3         74.60        100.80        16.51 o
   0   8   3        128.99        310.30        17.48 o
   1   8   3         68.60         67.37        13.21 o
   2   8   3        503.34        553.67        38.00 o
   3   8   3       1849.60       2041.21        56.58 o
   4   8   3        306.39        318.07        17.90 o
   5   8   3        115.76        109.46        10.63 o
   6   8   3         26.48         26.77        10.78 o
  -6   9   3         32.33         28.09         7.10 o
  -5   9   3         29.73         23.68         6.98 o
  -4   9   3        181.52        179.80        11.39 o
  -3   9   3        345.08        369.64        14.07 o
  -2   9   3        214.25        251.05        13.81 o
  -1   9   3       1331.18       1414.26        43.05 o
   0   9   3        170.12        168.69        14.57 o
   1   9   3       1383.06       1461.13        56.70 o
   2   9   3        207.56        248.17        14.57 o
   3   9   3        340.73        351.73        14.61 o
   4   9   3        178.91        178.12        12.56 o
   5   9   3         32.94         37.25         8.05 o
   6   9   3         30.20         47.15         7.04 o
  -6  10   3         24.36         28.22         7.53 o
  -5  10   3          0.71         11.65         9.23 o
  -4  10   3        335.01        340.42        15.80 o
  -3  10   3        203.70        229.75        12.48 o
  -2  10   3        170.36        190.35        11.38 o
  -1  10   3        569.29        622.93        20.69 o
   0  10   3          9.31         13.38         6.69 o
   1  10   3        603.22        681.72        32.94 o
   2  10   3        197.19        220.50        12.54 o
   3  10   3        227.51        239.00        11.62 o
   4  10   3        308.61        314.10        16.23 o
   5  10   3          0.47          4.64         7.04 o
   6  10   3         26.59         32.38         9.13 o
  -6  11   3         39.63         58.78         7.89 o
  -5  11   3         64.50         76.28         8.21 o
  -4  11   3        274.97        283.25        15.80 o
  -3  11   3        844.12        850.48        27.26 o
  -2  11   3        829.78        931.18        31.19 o
  -1  11   3        326.44        350.79        14.73 o
   0  11   3        417.68        560.78        29.35 o
   1  11   3        328.09        347.97        16.52 o
   2  11   3        796.32        882.45        33.37 o
   3  11   3        869.58        908.95        24.71 o
   4  11   3        285.05        297.49        17.83 o
   5  11   3         57.64         68.68        12.42 o
   6  11   3         43.30         61.17         8.98 o
  -6  12   3          3.01          9.96         6.59 o
  -5  12   3         22.56         22.66         5.92 o
  -4  12   3        171.29        169.55        12.04 o
  -3  12   3        668.61        645.73        24.76 o
  -2  12   3        579.61        623.63        24.22 o
  -1  12   3         27.57         54.46        12.27 o
   0  12   3          0.21         -5.19         8.41 o
   1  12   3         23.83         49.54        10.63 o
   2  12   3        556.57        559.08        20.93 o
   3  12   3        681.69        699.01        22.14 o
   4  12   3        157.39        183.93        12.17 o
   5  12   3         19.69         18.40         7.44 o
   6  12   3          3.28          8.26         6.78 o
  -5  13   3          9.92         14.45         6.02 o
  -4  13   3        122.75        125.06        11.11 o
  -3  13   3        139.52        158.10        16.50 o
  -2  13   3         36.33         53.45        12.24 o
  -1  13   3        509.75        508.82        21.89 o
   0  13   3          3.36          8.01         9.28 o
   1  13   3        513.12        495.53        18.88 o
   2  13   3         27.25         50.73        11.73 o
   3  13   3        129.74        139.53        10.38 o
   4  13   3        120.12        118.14        11.75 o
   5  13   3          9.66          4.70         8.10 o
  -5  14   3         36.13         50.14         8.83 o
  -4  14   3         25.67         40.39         9.20 o
  -3  14   3        387.01        338.74        19.06 o
  -2  14   3       2012.06       2015.80        73.05 o
  -1  14   3        201.61        196.35        14.92 o
   0  14   3        958.75        981.55        39.74 o
   1  14   3        231.34        177.83        13.76 o
   2  14   3       2025.84       2066.39        81.81 o
   3  14   3        408.74        405.04        20.89 o
   4  14   3         22.97         33.61         8.67 o
   5  14   3         36.34         70.73        17.46 o
  -5  15   3         16.96         23.96         6.63 o
  -4  15   3         12.98         20.52         7.34 o
  -3  15   3        227.07        245.50        17.82 o
  -2  15   3        192.97        197.31        17.48 o
  -1  15   3         59.40         70.86        10.41 o
   0  15   3        203.36        169.38        28.35 o
   1  15   3         54.00         40.56        11.33 o
   2  15   3        176.36        187.89        13.11 o
   3  15   3        229.23        238.84        13.24 o
   4  15   3          9.91         17.18        12.96 o
   5  15   3         15.01         18.04         9.76 o
  -5  16   3         32.74         23.75         6.33 o
  -4  16   3        159.67        184.66        12.70 o
  -3  16   3         49.39         58.31         9.02 o
  -2  16   3        112.94        121.06        14.14 o
  -1  16   3        158.45        136.23        14.14 o
   0  16   3        322.80        322.99        16.64 o
   1  16   3        153.50        131.16        13.95 o
   2  16   3        128.58        129.09        12.43 o
   3  16   3         48.54         56.56         8.25 o
   4  16   3        162.73        165.75        18.08 o
   5  16   3         37.05         39.69         8.21 o
  -4  17   3         53.05         47.24         9.70 o
  -3  17   3         67.56         50.40         8.60 o
  -2  17   3         30.48         17.74        11.97 o
  -1  17   3        362.34        355.96        17.88 o
   0  17   3         50.03         32.30        13.84 o
   1  17   3        361.06        348.59        16.90 o
   2  17   3         26.38         41.82        10.36 o
   3  17   3         76.18         82.40        10.01 o
   4  17   3         53.69         54.82        10.84 o
  -4  18   3         15.19         15.51         8.44 o
  -3  18   3        137.17        148.40        12.01 o
  -2  18   3         38.37         47.03        11.20 o
  -1  18   3        972.27        977.05        32.70 o
   0  18   3         33.80         38.53        10.04 o
   1  18   3        930.42        936.24        32.75 o
   2  18   3         39.91         38.82         9.97 o
   3  18   3        133.28        157.28        10.94 o
   4  18   3         16.91         10.17         8.57 o
  -3  19   3          5.94          1.47         9.36 o
  -2  19   3          2.52         12.77         8.27 o
  -1  19   3          8.06         22.38         9.76 o
   0  19   3        158.88        200.50        17.65 o
   1  19   3          9.37         18.04        10.24 o
   2  19   3          3.28         13.65         9.15 o
   3  19   3          4.62          1.80         7.06 o
  -3  20   3         13.30          8.46         6.07 o
  -2  20   3         57.73         75.89        10.65 o
  -1  20   3        120.58        146.31        12.81 o
   0  20   3        305.66        305.41        18.95 o
   1  20   3        110.79        137.70        13.23 o
   2  20   3         66.31         87.35         9.51 o
   3  20   3         15.75         17.47         9.03 o
  -2  21   3         88.63        106.37        11.80 o
  -1  21   3        195.92        229.55        13.84 o
   0  21   3          0.17          6.76         8.17 o
   1  21   3        200.49        244.89        19.42 o
   2  21   3         94.41        113.57        10.43 o
  -1  22   3         18.05         25.05        13.41 o
   0  22   3        164.28        188.71        16.38 o
   1  22   3         15.92         18.72        15.32 o
   0   0   4       1537.05       1411.69        45.89 o
   1   0   4         58.46         53.83         4.16 o
   2   0   4       2873.49       2876.76        85.70 o
   3   0   4        142.32        181.59        15.65 o
   4   0   4         76.50        112.53         9.87 o
   5   0   4        405.13        344.09        18.38 o
   6   0   4         21.42         29.05         8.26 o
   7   0   4         19.78         22.90         6.84 o
  -7   1   4         14.25          7.49         6.39 o
  -6   1   4         49.64         47.92         9.25 o
  -5   1   4        302.43        269.53        15.86 o
  -4   1   4        424.69        400.18        20.30 o
  -3   1   4        241.84        297.08        19.79 o
  -2   1   4       2158.77       2115.11        59.08 o
  -1   1   4       1613.33       1501.92        38.03 o
   0   1   4        971.72        949.03        26.44 o
   1   1   4       1640.16       1544.26        41.68 o
   2   1   4       2055.54       1954.63        67.68 o
   3   1   4        263.58        290.74        16.62 o
   4   1   4        415.63        400.80        19.65 o
   5   1   4        290.36        280.04        14.95 o
   6   1   4         49.69         47.07         9.73 o
   7   1   4         13.98         15.41         7.05 o
  -7   2   4          1.17          6.35         6.05 o
  -6   2   4         10.44         13.04         7.23 o
  -5   2   4        146.92        145.12        12.15 o
  -4   2   4         47.29         66.33        12.24 o
  -3   2   4        147.59        136.61        14.58 o
  -2   2   4        842.97        848.10        27.38 o
  -1   2   4        258.39        237.21         8.83 o
   0   2   4        482.55        399.56        14.44 o
   1   2   4        244.54        218.12         9.46 o
   2   2   4        814.19        837.11        30.46 o
   3   2   4        147.16        143.26        13.39 o
   4   2   4         35.49         47.55         9.11 o
   5   2   4        146.35        169.59        11.77 o
   6   2   4          8.31         18.59         6.96 o
   7   2   4          0.84          4.42         6.87 o
  -7   3   4         24.02         39.92         7.50 o
  -6   3   4         66.55         66.81         9.60 o
  -5   3   4         39.61         46.49         8.52 o
  -4   3   4        165.45        158.37        10.98 o
  -3   3   4       1722.82       1906.22        73.01 o
  -2   3   4       4103.91       4388.94       114.17 o
  -1   3   4       9236.40       8781.59       202.46 o
   0   3   4         24.20         23.01         4.64 o
   1   3   4       9105.85       8629.72       265.96 o
   2   3   4       4060.74       4279.27       126.52 o
   3   3   4       1797.72       2026.46        63.39 o
   4   3   4        158.44        143.35        11.93 o
   5   3   4         30.55         23.01         7.66 o
   6   3   4         65.51         69.77        13.25 o
   7   3   4         24.81         26.56         7.70 o
  -6   4   4         91.24         92.76        10.03 o
  -5   4   4         92.21        104.69        13.24 o
  -4   4   4         23.87         26.51         8.74 o
  -3   4   4        180.44        211.08        14.17 o
  -2   4   4       4340.82       4632.69       143.11 o
  -1   4   4       1579.65       1561.50        42.27 o
   0   4   4       3752.28       3446.83        90.20 o
   1   4   4       1652.75       1712.40        53.49 o
   2   4   4       4241.71       4341.46       190.35 o
   3   4   4        183.84        212.09        11.63 o
   4   4   4         17.97         37.38         8.68 o
   5   4   4         99.80        115.46        14.51 o
   6   4   4         87.32         83.06         9.97 o
  -6   5   4         38.67          8.89         7.32 o
  -5   5   4          5.92         26.32         8.04 o
  -4   5   4         37.05         40.44         9.63 o
  -3   5   4        517.37        570.54        17.19 o
  -2   5   4       2961.52       3073.21       116.28 o
  -1   5   4        620.13        667.19        23.47 o
   0   5   4        117.52        137.44         7.74 o
   1   5   4        635.65        655.24        28.10 o
   2   5   4       2850.18       2968.87       129.22 o
   3   5   4        515.52        556.73        20.28 o
   4   5   4         34.66         77.58         9.64 o
   5   5   4          4.34         18.01         8.98 o
   6   5   4         37.74         36.74         7.41 o
  -6   6   4         21.42         35.67         7.95 o
  -5   6   4        114.55        116.59        12.60 o
  -4   6   4        514.67        520.55        23.91 o
  -3   6   4        198.65        229.78        11.64 o
  -2   6   4       3137.05       3496.86       170.20 o
  -1   6   4       1769.89       1923.97        55.61 o
   0   6   4       7927.42       8607.68       230.54 o
   1   6   4       1888.08       1895.38        72.52 o
   2   6   4       3145.90       3520.12       144.19 o
   3   6   4        189.25        216.83        15.51 o
   4   6   4        533.21        500.83        21.32 o
   5   6   4        116.40         83.04        11.31 o
   6   6   4         23.19         60.40        10.39 o
  -6   7   4         32.22         30.91         7.24 o
  -5   7   4        202.62        216.51        13.05 o
  -4   7   4        482.74        500.42        18.27 o
  -3   7   4         87.90        120.34        10.72 o
  -2   7   4       1024.26       1040.61        35.90 o
  -1   7   4        617.10        691.18        33.43 o
   0   7   4       1073.36       1167.37        39.66 o
   1   7   4        655.89        659.43        28.63 o
   2   7   4        975.24        934.00        42.39 o
   3   7   4        111.69        140.60        10.71 o
   4   7   4        474.30        491.04        25.85 o
   5   7   4        220.26        219.39        16.78 o
   6   7   4         31.66         50.84         8.20 o
  -6   8   4         35.76         62.06         8.22 o
  -5   8   4         40.34         41.47         7.96 o
  -4   8   4        117.14        177.00        15.00 o
  -3   8   4        689.17        737.09        20.19 o
  -2   8   4        273.15        271.00        13.99 o
  -1   8   4       1462.24       1613.76        53.64 o
   0   8   4        926.99        987.64        37.65 o
   1   8   4       1446.16       1625.76        57.28 o
   2   8   4        272.36        268.72        14.72 o
   3   8   4        706.88        749.82        19.94 o
   4   8   4        138.28        175.50        10.75 o
   5   8   4         38.74         51.40         9.29 o
   6   8   4         33.78         57.32         9.15 o
  -6   9   4          8.35          0.80         6.11 o
  -5   9   4        105.04         87.83        15.32 o
  -4   9   4        549.90        592.17        21.83 o
  -3   9   4        240.91        244.53        12.88 o
  -2   9   4        110.24        140.66        12.71 o
  -1   9   4        631.76        618.96        29.29 o
   0   9   4       1276.15       1484.93        87.83 o
   1   9   4        607.99        615.31        32.38 o
   2   9   4        116.92        132.38        10.63 o
   3   9   4        276.12        283.63        12.75 o
   4   9   4        555.91        531.43        20.10 o
   5   9   4        118.39         92.43        12.25 o
   6   9   4          6.45          6.34         5.86 o
  -6  10   4          5.31         10.69         6.10 o
  -5  10   4         16.32         23.98         7.89 o
  -4  10   4        280.73        294.46        14.75 o
  -3  10   4        793.16        796.14        24.89 o
  -2  10   4        472.87        515.24        21.52 o
  -1  10   4       2471.25       2330.48        72.19 o
   0  10   4         99.28        120.95        12.65 o
   1  10   4       2448.82       2477.09        77.53 o
   2  10   4        480.51        516.35        18.23 o
   3  10   4        795.10        792.21        26.63 o
   4  10   4        265.18        261.38        16.01 o
   5  10   4         13.91         36.36         9.59 o
   6  10   4          6.16         12.11         6.77 o
  -6  11   4          8.22         21.68         6.18 o
  -5  11   4         27.94         30.04        10.56 o
  -4  11   4         54.88         49.74         7.75 o
  -3  11   4        101.04        134.10        18.45 o
  -2  11   4         50.81         49.85         9.06 o
  -1  11   4        274.37        273.63        14.44 o
   0  11   4       1869.28       1892.07        54.95 o
   1  11   4        263.72        269.93        18.29 o
   2  11   4         40.44         37.90         9.56 o
   3  11   4        107.44        127.67        10.08 o
   4  11   4         55.14         65.28         8.43 o
   5  11   4         28.62         40.99         8.07 o
   6  11   4         10.04          7.89         7.69 o
  -6  12   4         41.63         55.95        18.55 o
  -5  12   4         10.99         16.73         5.84 o
  -4  12   4        228.69        221.79        12.98 o
  -3  12   4        945.36        860.23        27.89 o
  -2  12   4        100.33         91.33        12.53 o
  -1  12   4       1229.68       1144.01        37.84 o
   0  12   4         20.44         11.77         8.83 o
   1  12   4       1269.64       1117.88        34.82 o
   2  12   4        104.95        120.92        11.37 o
   3  12   4        974.46        940.94        29.40 o
   4  12   4        236.82        218.55        16.75 o
   5  12   4         10.30          6.19         7.72 o
  -5  13   4         99.95        122.38        10.06 o
  -4  13   4          0.28         11.21         6.52 o
  -3  13   4         84.30        104.20         9.90 o
  -2  13   4       1411.09       1371.50        43.49 o
  -1  13   4        145.15        175.51        12.98 o
   0  13   4        168.40        178.72        14.60 o
   1  13   4        147.90        146.47        13.07 o
   2  13   4       1454.76       1414.70        57.82 o
   3  13   4         69.64         82.44         9.98 o
   4  13   4          0.07          4.02         7.45 o
   5  13   4         96.00        120.19        14.01 o
  -5  14   4         30.78         25.47         7.24 o
  -4  14   4        271.81        247.87        17.01 o
  -3  14   4        117.87        152.89        17.40 o
  -2  14   4        150.37        175.12        15.38 o
  -1  14   4        126.32        131.79        15.40 o
   0  14   4        312.33        310.39        17.31 o
   1  14   4        137.81        161.44        16.85 o
   2  14   4        145.44        143.99        12.65 o
   3  14   4        124.53        141.40        10.97 o
   4  14   4        247.00        210.82        12.80 o
   5  14   4         27.71         36.41        12.29 o
  -5  15   4        214.74        224.52        13.12 o
  -4  15   4         54.60         67.39        10.00 o
  -3  15   4        486.91        427.31        20.59 o
  -2  15   4        303.10        299.39        19.01 o
  -1  15   4        373.36        323.42        20.08 o
   0  15   4       1176.53       1252.78        47.55 o
   1  15   4        350.12        334.38        18.12 o
   2  15   4        315.65        308.65        16.12 o
   3  15   4        491.81        454.25        17.23 o
   4  15   4         50.29         51.56         9.40 o
   5  15   4        216.12        218.51        16.83 o
  -5  16   4        108.17        111.96        10.41 o
  -4  16   4         72.24         68.35         8.33 o
  -3  16   4          4.43         13.78         7.57 o
  -2  16   4        199.94        217.52        31.11 o
  -1  16   4        148.81        154.10        16.96 o
   0  16   4       1221.32       1029.48        56.12 o
   1  16   4        149.44        153.13        12.03 o
   2  16   4        204.35        244.15        17.18 o
   3  16   4          3.07          2.33         7.29 o
   4  16   4         73.77         76.55        10.49 o
   5  16   4        110.71        106.20        19.52 o
  -4  17   4         88.85         99.46         9.96 o
  -3  17   4         13.47         24.42         9.07 o
  -2  17   4        246.18        227.97        17.15 o
  -1  17   4        412.64        367.93        20.68 o
   0  17   4        196.28        168.70        14.22 o
   1  17   4        420.79        437.74        17.92 o
   2  17   4        243.88        225.10        14.77 o
   3  17   4         14.44         25.42        14.43 o
   4  17   4         91.51        105.10        13.50 o
  -4  18   4         82.02         81.10         8.17 o
  -3  18   4        111.68        127.51        10.41 o
  -2  18   4        257.36        229.06        15.98 o
  -1  18   4        252.62        221.86        14.40 o
   0  18   4        244.32        259.03        17.02 o
   1  18   4        253.76        287.96        16.22 o
   2  18   4        265.98        245.42        18.93 o
   3  18   4        111.31        124.99        12.85 o
   4  18   4         91.35         92.06        10.59 o
  -3  19   4        101.08        137.19        11.29 o
  -2  19   4         44.03         46.30         9.93 o
  -1  19   4         78.11         85.24        12.83 o
   0  19   4        325.08        312.66        22.90 o
   1  19   4         71.11         74.05        11.81 o
   2  19   4         47.56         30.94        10.09 o
   3  19   4        104.49        130.59        16.05 o
  -3  20   4         29.13         39.15         7.53 o
  -2  20   4         73.86         81.45         8.52 o
  -1  20   4         85.40        101.13        14.56 o
   0  20   4          6.16         34.27        10.06 o
   1  20   4         75.34         76.31        10.86 o
   2  20   4         71.49         71.51        12.38 o
   3  20   4         29.39         24.46        10.01 o
  -2  21   4         35.89         38.64         7.24 o
  -1  21   4        197.78        172.95        15.13 o
   0  21   4         22.04         39.51         9.47 o
   1  21   4        197.77        195.20        15.80 o
   2  21   4         32.62         10.09        17.36 o
  -1  22   4        128.66        121.60         9.63 o
   0  22   4         59.88         46.84        10.10 o
   1  22   4        140.87        152.26        22.72 o
   1   0   5        396.79        387.73        12.76 o
   2   0   5        396.74        409.63        19.90 o
   3   0   5          0.01         14.90         8.59 o
   4   0   5       1765.36       1891.42        46.97 o
   5   0   5        389.78        370.49        17.18 o
   6   0   5         50.25         68.45         9.33 o
   7   0   5         52.84         52.15         8.40 o
  -7   1   5         33.53         59.10        10.11 o
  -6   1   5        146.04        142.26        11.86 o
  -5   1   5         45.20         34.15         7.96 o
  -4   1   5        226.33        242.71        13.19 o
  -3   1   5        883.75        894.04        25.08 o
  -2   1   5       1009.44       1051.55        35.09 o
  -1   1   5        531.34        507.97        15.23 o
   0   1   5       1567.55       1293.84        32.24 o
   1   1   5        538.29        522.46        16.54 o
   2   1   5        966.55        977.80        33.79 o
   3   1   5        810.30        782.53        28.21 o
   4   1   5        225.06        239.22        13.11 o
   5   1   5         39.15         41.51        10.81 o
   6   1   5        150.07        154.60        10.70 o
   7   1   5         33.13         32.96         9.51 o
  -6   2   5         70.59         85.47        12.50 o
  -5   2   5         19.85         16.87         7.81 o
  -4   2   5       1373.79       1369.53        38.50 o
  -3   2   5        366.58        397.22        14.24 o
  -2   2   5       1643.20       1541.77        56.15 o
  -1   2   5        798.87        780.31        22.00 o
   0   2   5       3978.35       3968.47        95.29 o
   1   2   5        758.95        751.49        28.72 o
   2   2   5       1595.10       1485.32        50.64 o
   3   2   5        354.24        398.33        16.48 o
   4   2   5       1351.33       1278.91        38.70 o
   5   2   5         17.81         28.17         7.76 o
   6   2   5         66.45         50.92        11.23 o
  -6   3   5        179.53        172.88        12.09 o
  -5   3   5        114.49        111.12        12.34 o
  -4   3   5         75.80         53.98        11.87 o
  -3   3   5       1047.24       1083.84        26.96 o
  -2   3   5        374.43        338.25        16.33 o
  -1   3   5        308.52        373.84        13.33 o
   0   3   5       1478.98       1437.25        38.67 o
   1   3   5        316.32        387.78        16.16 o
   2   3   5        407.47        399.11        26.92 o
   3   3   5       1062.58       1092.78        27.59 o
   4   3   5         75.86         79.52        11.55 o
   5   3   5        114.35        107.56        11.59 o
   6   3   5        184.70        167.30        11.39 o
  -6   4   5         80.88         83.93         9.18 o
  -5   4   5          0.44         16.05        10.79 o
  -4   4   5        128.29        124.83         9.87 o
  -3   4   5        803.31        882.99        23.51 o
  -2   4   5        810.93        763.96        35.94 o
  -1   4   5       1093.83       1107.22        36.38 o
   0   4   5        181.14        179.34        14.54 o
   1   4   5       1094.10       1090.79        40.63 o
   2   4   5        747.72        706.47        49.21 o
   3   4   5        806.13        838.30        25.37 o
   4   4   5        108.57        120.07        16.80 o
   5   4   5          0.92          7.23         7.30 o
   6   4   5         79.37         73.08         8.28 o
  -6   5   5         61.62         51.00         8.03 o
  -5   5   5        486.31        393.98        24.07 o
  -4   5   5         10.79         15.32         6.74 o
  -3   5   5        451.67        393.61        13.67 o
  -2   5   5        193.70        192.31        18.50 o
  -1   5   5       1440.77       1345.52       124.77 o
   0   5   5       9287.03       9035.33       220.87 o
   1   5   5       1363.31       1338.73        82.88 o
   2   5   5        194.39        225.06        14.29 o
   3   5   5        425.79        369.22        15.97 o
   4   5   5         11.09         17.58         7.47 o
   5   5   5        456.72        415.52        19.71 o
   6   5   5         63.04         58.23        10.30 o
  -6   6   5          8.86         12.36         6.30 o
  -5   6   5        215.20        206.26        13.03 o
  -4   6   5         32.27         42.99         6.96 o
  -3   6   5         72.30         60.94         7.12 o
  -2   6   5        230.12        276.89        17.05 o
  -1   6   5         25.87         23.29        13.31 o
   0   6   5        115.40        124.87         9.46 o
   1   6   5         19.08         51.01        10.72 o
   2   6   5        200.06        266.57        15.10 o
   3   6   5         74.34         96.13         9.74 o
   4   6   5         20.64         28.07         7.86 o
   5   6   5        223.91        222.91        14.91 o
   6   6   5         11.08         15.07         6.51 o
  -6   7   5         89.36         84.73         9.42 o
  -5   7   5         24.98         53.62        11.60 o
  -4   7   5        423.02        394.91        14.77 o
  -3   7   5         85.83         68.76         7.30 o
  -2   7   5          3.99         12.92         8.93 o
  -1   7   5       3391.44       3603.38       100.93 o
   0   7   5       3201.91       3243.15        96.69 o
   1   7   5       3332.71       3580.74       114.28 o
   2   7   5          7.71         21.41         9.36 o
   3   7   5         75.33         72.25         8.07 o
   4   7   5        426.33        385.16        16.17 o
   5   7   5         27.05         52.46        10.06 o
   6   7   5         95.76         93.96         9.08 o
  -6   8   5         14.59         17.02         8.29 o
  -5   8   5         81.14         91.45        13.11 o
  -4   8   5        575.56        541.18        19.57 o
  -3   8   5        261.89        303.72        13.75 o
  -2   8   5        251.89        261.78        15.20 o
  -1   8   5        214.20        130.46        13.58 o
   0   8   5        201.90        144.75        12.06 o
   1   8   5        211.91        158.67        17.75 o
   2   8   5        266.07        286.70        19.99 o
   3   8   5        255.56        280.47        12.87 o
   4   8   5        581.67        549.88        21.88 o
   5   8   5         88.25        104.51        11.05 o
   6   8   5         15.72         19.14         6.78 o
  -6   9   5          5.05          3.83         7.89 o
  -5   9   5         42.05         32.06        10.89 o
  -4   9   5        259.79        256.69        13.50 o
  -3   9   5        428.05        368.49        17.86 o
  -2   9   5        276.51        305.46        18.06 o
  -1   9   5         62.07         56.78         7.93 o
   0   9   5        193.10        227.26        13.55 o
   1   9   5         53.05         32.29         8.95 o
   2   9   5        277.81        291.03        14.37 o
   3   9   5        395.34        371.19        17.54 o
   4   9   5        259.20        281.44        14.41 o
   5   9   5         42.60         41.67        10.14 o
   6   9   5          5.23          4.11         5.70 o
  -6  10   5         58.57         62.60         8.33 o
  -5  10   5         10.57          5.21         9.87 o
  -4  10   5        753.05        654.78        23.96 o
  -3  10   5        550.72        561.03        20.17 o
  -2  10   5        522.52        447.98        21.55 o
  -1  10   5         36.85         35.84         8.04 o
   0  10   5         18.30         29.02         7.58 o
   1  10   5         46.75         54.92        10.66 o
   2  10   5        477.09        426.82        21.64 o
   3  10   5        529.29        525.83        18.97 o
   4  10   5        742.43        676.98        24.30 o
   5  10   5         11.95         19.22         9.35 o
   6  10   5         59.28         55.80         8.70 o
  -6  11   5          9.90         31.65         7.56 o
  -5  11   5         48.05         52.34         7.67 o
  -4  11   5        118.71        101.20        10.82 o
  -3  11   5        842.48        817.91        29.13 o
  -2  11   5         73.04         91.68        14.18 o
  -1  11   5        234.45        228.79        12.61 o
   0  11   5         24.27         49.36        13.59 o
   1  11   5        234.08        207.46        15.13 o
   2  11   5         74.02        100.83         9.99 o
   3  11   5        795.79        750.41        27.53 o
   4  11   5        120.42        116.38        12.93 o
   5  11   5         57.65         52.20        11.62 o
   6  11   5          8.00         21.04         8.03 o
  -5  12   5        101.22        106.82         9.40 o
  -4  12   5        274.76        240.48        14.31 o
  -3  12   5        810.52        756.99        27.21 o
  -2  12   5        153.52        155.85        21.05 o
  -1  12   5         11.90         14.48         7.94 o
   0  12   5        100.83        102.82         9.44 o
   1  12   5         17.65         26.47         8.84 o
   2  12   5        137.60        158.67        12.26 o
   3  12   5        807.96        732.73        28.54 o
   4  12   5        293.29        239.12        14.28 o
   5  12   5        110.50        128.71        14.29 o
  -5  13   5          0.70         17.32         7.20 o
  -4  13   5         10.21         18.86         7.50 o
  -3  13   5        258.12        219.59        18.27 o
  -2  13   5         12.69          0.96         9.14 o
  -1  13   5         82.95         90.41        10.92 o
   0  13   5        190.92        225.69        14.02 o
   1  13   5         84.77        123.30        11.93 o
   2  13   5         18.80         28.05         8.47 o
   3  13   5        257.22        221.56        20.15 o
   4  13   5         11.04         18.51         8.63 o
   5  13   5          0.29          5.30         7.75 o
  -5  14   5         12.75         12.78         7.23 o
  -4  14   5        101.63        116.96        11.17 o
  -3  14   5        226.43        226.85        13.85 o
  -2  14   5         22.43         35.27         9.58 o
  -1  14   5        347.06        315.32        18.02 o
   0  14   5          0.12          3.00        11.94 o
   1  14   5        369.59        346.87        16.13 o
   2  14   5         17.47         30.88         8.72 o
   3  14   5        212.17        205.98        12.71 o
   4  14   5         92.80         87.49        12.28 o
   5  14   5         14.11         24.67        13.27 o
  -5  15   5        117.35        139.25        10.47 o
  -4  15   5         39.66         47.87         7.19 o
  -3  15   5         59.57         29.28         7.48 o
  -2  15   5         19.62         -1.01         9.57 o
  -1  15   5          3.46          0.94         9.63 o
   0  15   5         37.96         54.63        21.42 o
   1  15   5          5.45          7.10         8.92 o
   2  15   5         24.43          8.96         8.35 o
   3  15   5         73.43         78.34         9.16 o
   4  15   5         37.41         32.12         8.17 o
   5  15   5        121.34        159.84        16.45 o
  -4  16   5          7.06         32.62         6.79 o
  -3  16   5        161.33        177.40        22.17 o
  -2  16   5        318.93        296.83        18.93 o
  -1  16   5        183.99        161.05        15.20 o
   0  16   5          0.48          3.83         9.66 o
   1  16   5        184.36        195.48        13.60 o
   2  16   5        287.96        286.18        18.31 o
   3  16   5        160.96        164.85        12.67 o
   4  16   5          8.43         21.02         8.39 o
  -4  17   5        213.84        219.48        15.44 o
  -3  17   5         36.55         26.18         7.28 o
  -2  17   5        273.35        268.11        17.91 o
  -1  17   5          8.46         -1.49         9.48 o
   0  17   5         15.28         -0.75        10.01 o
   1  17   5         10.55          2.26         8.98 o
   2  17   5        257.74        264.04        14.90 o
   3  17   5         39.67         53.33         7.70 o
   4  17   5        220.56        213.23        17.62 o
  -4  18   5         80.79         91.22        10.19 o
  -3  18   5         40.80         52.69         7.68 o
  -2  18   5         62.43         41.32        10.39 o
  -1  18   5         40.07         45.83         9.24 o
   0  18   5          0.04          0.77         9.34 o
   1  18   5         48.54         67.74        11.34 o
   2  18   5         61.48         51.35         9.54 o
   3  18   5         38.44         45.25         7.94 o
   4  18   5         81.55         84.07        17.72 o
  -3  19   5         97.36        104.10        10.84 o
  -2  19   5          3.33          3.80         6.30 o
  -1  19   5        372.73        395.33        17.69 o
   0  19   5          6.45          4.73        10.80 o
   1  19   5        365.99        368.56        28.59 o
   2  19   5          1.85          2.87         6.68 o
   3  19   5         96.84        108.32        15.38 o
  -3  20   5         43.51         40.08         9.32 o
  -2  20   5        141.36        155.98        15.62 o
  -1  20   5        272.10        244.80        18.32 o
   0  20   5         61.92         70.02        11.65 o
   1  20   5        277.75        243.01        19.13 o
   2  20   5        145.98        161.92        16.09 o
   3  20   5         47.78         71.71        14.95 o
  -2  21   5         60.57         74.62        10.22 o
  -1  21   5         13.12          0.73        10.22 o
   0  21   5         44.79         42.72        10.24 o
   1  21   5         14.07          2.90        13.49 o
   2  21   5         61.88         66.53        18.50 o
  -1  22   5         52.25         65.61        11.47 o
   0  22   5         83.28        119.81        15.05 o
   1  22   5         52.30         68.95        12.50 o
   0   0   6       1748.07       1863.06        57.50 o
   1   0   6       3804.63       3993.81       101.30 o
   2   0   6          5.95         17.99        11.14 o
   3   0   6         96.41        100.14         8.74 o
   4   0   6         28.99         21.04         8.94 o
   5   0   6         68.05         63.61        10.56 o
   6   0   6         32.39         28.59         7.26 o
  -6   1   6         48.65         62.01         8.85 o
  -5   1   6        297.45        292.43        17.37 o
  -4   1   6        197.06        208.49        15.37 o
  -3   1   6        117.30        117.95         9.60 o
  -2   1   6        361.62        353.67        17.52 o
  -1   1   6        934.09        922.74        23.73 o
   0   1   6         27.05         78.72         9.41 o
   1   1   6        924.98        919.44        27.51 o
   2   1   6        401.09        410.70        26.33 o
   3   1   6        110.26        122.42         9.25 o
   4   1   6        189.61        181.88        13.28 o
   5   1   6        308.67        284.29        14.99 o
   6   1   6         43.34         54.57         9.54 o
  -6   2   6         71.64         69.27         9.02 o
  -5   2   6        143.20        167.39        13.47 o
  -4   2   6        316.09        341.62        16.48 o
  -3   2   6        273.38        247.30        11.47 o
  -2   2   6        304.77        288.69        14.90 o
  -1   2   6        793.39        773.65        20.71 o
   0   2   6         54.57         63.31         9.60 o
   1   2   6        764.28        768.30        29.98 o
   2   2   6        269.40        232.98        13.40 o
   3   2   6        288.98        278.77        11.75 o
   4   2   6        346.18        310.92        15.80 o
   5   2   6        146.62        151.00        12.32 o
   6   2   6         66.84         76.39         8.78 o
  -6   3   6         22.42         25.40         7.24 o
  -5   3   6         36.31         46.54         8.31 o
  -4   3   6        491.83        470.71        26.29 o
  -3   3   6         97.51        105.54         8.54 o
  -2   3   6         13.28         32.76         7.40 o
  -1   3   6       1002.44       1029.68        32.52 o
   0   3   6        323.47        306.86        13.28 o
   1   3   6       1063.05       1074.21        37.97 o
   2   3   6         14.38         22.12        14.59 o
   3   3   6        132.59        148.19        10.14 o
   4   3   6        487.87        493.12        25.63 o
   5   3   6         43.21         51.23         8.07 o
   6   3   6         21.88         26.03         6.69 o
  -6   4   6         99.17        106.14        10.06 o
  -5   4   6        486.39        418.21        21.90 o
  -4   4   6        617.54        587.83        19.32 o
  -3   4   6        195.11        199.78        11.12 o
  -2   4   6       2742.98       2787.08        86.69 o
  -1   4   6       2200.54       2227.83        75.86 o
   0   4   6         27.65         83.34        10.98 o
   1   4   6       2290.93       2443.26        76.62 o
   2   4   6       2822.87       2915.86       103.98 o
   3   4   6        189.42        203.43        11.92 o
   4   4   6        614.60        601.53        22.28 o
   5   4   6        473.67        412.69        20.47 o
   6   4   6         98.37         94.75        10.49 o
  -6   5   6         92.91         85.69         9.60 o
  -5   5   6        179.96        168.16        12.65 o
  -4   5   6        548.19        546.45        19.33 o
  -3   5   6        353.48        375.76        13.48 o
  -2   5   6        176.85        234.47        14.21 o
  -1   5   6         36.68         41.59        14.29 o
   0   5   6         85.71         67.29        13.32 o
   1   5   6         46.77         40.77        15.75 o
   2   5   6        196.45        225.16        27.36 o
   3   5   6        363.56        358.02        17.05 o
   4   5   6        538.22        527.51        19.86 o
   5   5   6        174.51        159.40        11.66 o
   6   5   6         85.79         93.78         9.88 o
  -6   6   6         79.16         80.77        10.86 o
  -5   6   6        252.90        217.76        13.09 o
  -4   6   6        101.39        107.62         9.05 o
  -3   6   6        492.85        536.60        16.82 o
  -2   6   6       2372.38       2312.10        76.45 o
  -1   6   6       2829.29       2813.28       128.30 o
   0   6   6         67.74        127.08        22.04 o
   1   6   6       2767.90       2970.08       205.54 o
   2   6   6       2401.00       2407.42       100.05 o
   3   6   6        493.50        513.73        21.03 o
   4   6   6        113.42        127.41        10.50 o
   5   6   6        248.93        236.41        13.50 o
   6   6   6         79.05         84.64         9.01 o
  -6   7   6        115.53         99.50         9.63 o
  -5   7   6        492.24        450.86        21.79 o
  -4   7   6         13.39         16.07        12.27 o
  -3   7   6        564.79        595.62        29.66 o
  -2   7   6        237.06        223.58        13.21 o
  -1   7   6        521.73        657.64        25.37 o
   0   7   6          0.41         65.69        16.13 o
   1   7   6        530.87        684.24        29.96 o
   2   7   6        218.53        207.68        12.87 o
   3   7   6        605.17        604.34        20.14 o
   4   7   6         14.59         10.98         6.90 o
   5   7   6        480.50        453.46        22.05 o
   6   7   6        118.46        101.41         9.42 o
  -6   8   6         13.93         26.51         6.79 o
  -5   8   6        142.60        139.49        10.59 o
  -4   8   6         30.72         29.52         9.02 o
  -3   8   6        220.84        241.66        12.55 o
  -2   8   6        818.55        813.06        29.60 o
  -1   8   6        751.95        793.27        27.84 o
   0   8   6        335.78        323.34        13.90 o
   1   8   6        752.39        810.89        31.92 o
   2   8   6        752.43        746.55        25.47 o
   3   8   6        230.21        248.19        12.54 o
   4   8   6         20.91         25.15         7.69 o
   5   8   6        136.59        121.77        12.03 o
   6   8   6         11.51          6.61         6.16 o
  -6   9   6          1.68          4.60         5.77 o
  -5   9   6         16.07         33.51         7.70 o
  -4   9   6        161.47        172.18        10.59 o
  -3   9   6        556.95        533.08        18.81 o
  -2   9   6        293.14        295.08        14.05 o
  -1   9   6          0.44         22.34         6.97 o
   0   9   6       1634.94       1701.95        63.61 o
   1   9   6          2.11         15.83         7.42 o
   2   9   6        306.31        324.89        13.73 o
   3   9   6        572.05        559.72        19.81 o
   4   9   6        149.98        157.19        11.57 o
   5   9   6         17.70         13.59         8.64 o
   6   9   6          0.73          3.21         5.98 o
  -6  10   6         26.18         19.24         7.84 o
  -5  10   6         63.00         80.05        10.10 o
  -4  10   6        206.22        192.25        10.95 o
  -3  10   6        641.93        620.66        20.72 o
  -2  10   6        343.10        361.57        14.68 o
  -1  10   6       1091.46       1063.56        31.42 o
   0  10   6        684.29        714.07        20.12 o
   1  10   6       1134.19       1120.75        36.58 o
   2  10   6        325.79        322.71        14.76 o
   3  10   6        631.36        585.71        21.92 o
   4  10   6        204.77        181.52        12.19 o
   5  10   6         64.82         74.53        10.24 o
   6  10   6         29.23         33.94        10.89 o
  -6  11   6         11.62         16.74         6.69 o
  -5  11   6         23.94         37.46         8.02 o
  -4  11   6        132.40        178.50        12.05 o
  -3  11   6        573.31        550.76        22.83 o
  -2  11   6        254.49        255.66        14.65 o
  -1  11   6         50.17         50.51         8.23 o
   0  11   6        661.74        671.26        22.55 o
   1  11   6         47.25         53.25         9.09 o
   2  11   6        221.28        200.99        13.32 o
   3  11   6        563.20        519.31        24.91 o
   4  11   6        134.46        167.29        14.25 o
   5  11   6         24.73         26.44         7.54 o
   6  11   6         14.28         13.88        13.38 o
  -5  12   6         57.49         72.44         8.41 o
  -4  12   6        694.27        624.32        22.22 o
  -3  12   6        169.97        164.73        12.50 o
  -2  12   6         90.17         97.11        13.60 o
  -1  12   6        332.29        322.45        14.68 o
   0  12   6        163.45        185.68        11.73 o
   1  12   6        321.70        289.25        16.96 o
   2  12   6         79.10         86.00        13.26 o
   3  12   6        173.38        182.96        11.76 o
   4  12   6        718.07        635.40        27.80 o
   5  12   6         55.12         65.07        18.89 o
  -5  13   6         25.02         27.71         6.99 o
  -4  13   6        223.98        224.78        13.12 o
  -3  13   6        181.22        206.64        13.82 o
  -2  13   6       1098.21        948.93        36.79 o
  -1  13   6         61.16         82.53        14.37 o
   0  13   6        761.95        725.77        27.05 o
   1  13   6         61.76         75.25        14.25 o
   2  13   6       1107.56       1050.08        33.24 o
   3  13   6        178.37        194.18        12.16 o
   4  13   6        239.26        233.10        14.96 o
   5  13   6         19.84         37.88        15.21 o
  -5  14   6         62.41         72.43         8.90 o
  -4  14   6         15.10          9.89        10.72 o
  -3  14   6        114.94         89.57        10.15 o
  -2  14   6        256.42        233.78        16.21 o
  -1  14   6         42.38         51.01         9.95 o
   0  14   6        167.94        159.13        20.76 o
   1  14   6         36.16         36.43         9.66 o
   2  14   6        279.63        270.35        16.80 o
   3  14   6        121.74        100.42        10.07 o
   4  14   6         19.79         19.95         8.58 o
   5  14   6         57.13         58.99        10.27 o
  -5  15   6        100.81        100.27         9.41 o
  -4  15   6         73.23         68.18         8.23 o
  -3  15   6         71.43         68.76         8.99 o
  -2  15   6        100.66         85.43        12.02 o
  -1  15   6         69.17         81.27        13.74 o
   0  15   6       1269.88       1373.16        50.99 o
   1  15   6         67.59         90.46         9.78 o
   2  15   6        115.26        100.25        19.25 o
   3  15   6         71.38         82.75         9.68 o
   4  15   6         73.96         92.11        11.14 o
   5  15   6         94.56         77.35        11.79 o
  -4  16   6         30.48         33.90         7.66 o
  -3  16   6         35.38         38.76        17.05 o
  -2  16   6         99.32         72.37        13.59 o
  -1  16   6        418.32        407.44        31.63 o
   0  16   6        181.91        171.44        15.03 o
   1  16   6        430.98        405.09        19.79 o
   2  16   6        102.83        110.99        15.04 o
   3  16   6         39.70         48.47         9.28 o
   4  16   6         30.00         38.42        15.28 o
  -4  17   6         79.92        104.52         9.00 o
  -3  17   6          2.21         10.58         7.46 o
  -2  17   6         41.66         47.05        10.26 o
  -1  17   6        306.44        281.27        18.82 o
   0  17   6         15.00         15.69        10.05 o
   1  17   6        309.03        283.52        22.04 o
   2  17   6         34.36         38.17         9.82 o
   3  17   6          2.01         11.35         7.98 o
   4  17   6         76.84         91.52        24.56 o
  -4  18   6          6.61         29.58         6.30 o
  -3  18   6         41.80         44.46         8.08 o
  -2  18   6         98.60         93.62        10.72 o
  -1  18   6         40.97         22.28        10.30 o
   0  18   6          1.57          5.85         9.11 o
   1  18   6         42.87         24.07         9.87 o
   2  18   6         82.91        110.48        11.66 o
   3  18   6         42.53         60.09         9.50 o
   4  18   6          3.63          3.25         7.56 o
  -3  19   6        215.95        195.43        11.52 o
  -2  19   6        151.95        165.57        10.01 o
  -1  19   6        202.01        200.41        15.53 o
   0  19   6        302.37        314.82        19.33 o
   1  19   6        196.15        188.37        28.74 o
   2  19   6        152.04        154.76        10.42 o
   3  19   6        201.70        192.42        16.83 o
  -3  20   6         93.13         99.85         9.14 o
  -2  20   6         16.07         13.46         7.41 o
  -1  20   6        172.55        195.12        16.15 o
   0  20   6          4.95         -1.94         8.67 o
   1  20   6        172.46        221.57        20.16 o
   2  20   6         13.95         18.43         9.91 o
   3  20   6         93.13        118.30        21.94 o
  -2  21   6         68.81         79.58        11.25 o
  -1  21   6          0.10          5.59         9.97 o
   0  21   6          0.30         15.56         9.67 o
   1  21   6          0.38         14.04        10.10 o
   2  21   6         69.24         72.67        12.75 o
  -1  22   6         15.12         16.81         6.07 o
   0  22   6         79.75         66.66        12.80 o
   1  22   6         10.89         15.49         8.83 o
   1   0   7       1062.81       1143.02        32.47 o
   2   0   7        217.60        220.25        15.56 o
   3   0   7       1025.45        972.47        26.80 o
   4   0   7          2.03          4.24         6.89 o
   5   0   7        694.19        617.27        25.81 o
   6   0   7         34.24         35.64         7.15 o
  -6   1   7        167.01        164.12        15.18 o
  -5   1   7        123.14        119.23        11.84 o
  -4   1   7        153.28        158.53        10.56 o
  -3   1   7        430.66        436.81        15.04 o
  -2   1   7        539.01        566.00        21.88 o
  -1   1   7        534.00        525.05        19.27 o
   0   1   7       2189.46       2288.38        55.53 o
   1   1   7        528.10        521.62        19.46 o
   2   1   7        489.45        497.06        22.98 o
   3   1   7        408.49        405.77        15.90 o
   4   1   7        146.42        139.65        11.78 o
   5   1   7        128.18        134.10        10.90 o
   6   1   7        163.73        175.80        12.22 o
  -6   2   7         38.93         28.54        11.03 o
  -5   2   7        380.86        331.79        22.92 o
  -4   2   7        336.47        347.58        14.56 o
  -3   2   7         63.32         74.70         7.55 o
  -2   2   7        221.91        226.46        14.38 o
  -1   2   7       1450.82       1576.50        56.54 o
   0   2   7        337.04        333.44        19.92 o
   1   2   7       1374.93       1482.19        56.56 o
   2   2   7        206.58        187.50        18.17 o
   3   2   7         57.01         79.44         8.13 o
   4   2   7        346.97        358.21        15.37 o
   5   2   7        391.15        360.30        16.61 o
   6   2   7         38.54         30.45         7.94 o
  -6   3   7         29.91         17.48         6.73 o
  -5   3   7        267.09        234.65        16.91 o
  -4   3   7         92.93         81.12        10.18 o
  -3   3   7        102.98         98.06         8.18 o
  -2   3   7       1035.10       1112.73        49.05 o
  -1   3   7       6515.13       6261.04       164.70 o
   0   3   7       3778.36       3612.55       113.92 o
   1   3   7       6469.76       6446.82       183.56 o
   2   3   7       1039.87       1089.62        67.81 o
   3   3   7         98.56         93.97         8.86 o
   4   3   7         93.56        122.79        11.55 o
   5   3   7        275.63        233.40        13.26 o
   6   3   7         25.12         26.38         6.73 o
  -6   4   7         81.76         89.21         9.61 o
  -5   4   7        402.18        405.20        19.37 o
  -4   4   7         41.05         56.52         9.52 o
  -3   4   7        912.28        870.04        21.91 o
  -2   4   7        189.42        262.03        27.96 o
  -1   4   7        677.33        710.11        29.95 o
   0   4   7        874.50        788.38        35.80 o
   1   4   7        645.63        667.81        37.62 o
   2   4   7        228.20        244.89        20.37 o
   3   4   7        894.72        841.07        26.44 o
   4   4   7         41.49         40.88         9.87 o
   5   4   7        399.18        373.17        17.07 o
   6   4   7         81.94        104.51         9.23 o
  -6   5   7         20.09         23.26         6.89 o
  -5   5   7         20.95         24.18        10.49 o
  -4   5   7        115.91         80.65         8.76 o
  -3   5   7        178.20        166.89         9.68 o
  -2   5   7        331.71        464.88        20.35 o
  -1   5   7       5455.00       5554.06       171.11 o
   0   5   7       1621.59       1670.59        79.05 o
   1   5   7       5505.64       6230.26       244.38 o
   2   5   7        337.86        411.91        27.59 o
   3   5   7        147.22        151.52        17.28 o
   4   5   7        116.66         97.42        15.44 o
   5   5   7         20.51         27.27         6.97 o
   6   5   7         21.17         17.62         7.15 o
  -6   6   7         74.36         63.32        10.19 o
  -5   6   7        128.51        152.41        11.43 o
  -4   6   7        223.90        205.23        11.27 o
  -3   6   7        941.92        917.92        27.10 o
  -2   6   7        223.14        196.57        12.45 o
  -1   6   7        611.24        715.76        62.04 o
   0   6   7         76.77         66.55        23.49 o
   1   6   7        603.50        667.76        34.24 o
   2   6   7        201.90        198.49        12.57 o
   3   6   7        910.33        873.31        27.62 o
   4   6   7        214.69        198.64        12.21 o
   5   6   7        128.87        154.81        10.96 o
   6   6   7         77.92         66.89         9.56 o
  -6   7   7         32.14         31.20         6.95 o
  -5   7   7         15.68          9.74         7.03 o
  -4   7   7        598.20        552.71        18.72 o
  -3   7   7        102.90        116.31         9.36 o
  -2   7   7         32.35         31.03         9.35 o
  -1   7   7       1386.32       1486.14        49.52 o
   0   7   7       1553.71       1722.24       145.68 o
   1   7   7       1321.15       1481.69        49.06 o
   2   7   7         31.98         25.94         6.72 o
   3   7   7         98.08        108.71        10.69 o
   4   7   7        601.54        546.19        23.73 o
   5   7   7         12.85         13.80         7.07 o
   6   7   7         33.82         49.70        11.92 o
  -6   8   7         25.44         38.72         7.17 o
  -5   8   7         18.37         14.76         7.60 o
  -4   8   7        299.87        271.53        12.77 o
  -3   8   7        108.75         94.97        10.75 o
  -2   8   7       1112.96       1021.31        27.69 o
  -1   8   7        238.42        318.76        17.17 o
   0   8   7        191.85        170.96        13.37 o
   1   8   7        274.06        336.13        16.91 o
   2   8   7       1097.56        956.30        28.27 o
   3   8   7        109.10         80.89        15.52 o
   4   8   7        296.83        256.24        14.77 o
   5   8   7         23.15         29.70         9.83 o
   6   8   7         24.37         25.56         6.19 o
  -6   9   7         30.35         35.98         7.67 o
  -5   9   7        190.03        140.32        14.77 o
  -4   9   7        112.44        129.14        11.83 o
  -3   9   7        417.41        422.50        16.62 o
  -2   9   7        919.42        916.30        25.78 o
  -1   9   7        443.10        414.61        15.86 o
   0   9   7       1402.68       1611.60        47.21 o
   1   9   7        413.98        372.73        17.05 o
   2   9   7        911.14        923.42        26.88 o
   3   9   7        449.50        443.51        18.57 o
   4   9   7        107.37        115.36        10.57 o
   5   9   7        184.96        136.50        17.77 o
   6   9   7         27.45         30.97         6.52 o
  -6  10   7         37.32         30.68         6.99 o
  -5  10   7        199.03        196.01        13.26 o
  -4  10   7        180.91        183.63        11.56 o
  -3  10   7        259.99        268.11        13.32 o
  -2  10   7        484.79        535.14        19.79 o
  -1  10   7        242.75        220.87        12.55 o
   0  10   7         79.19        114.50        17.71 o
   1  10   7        228.45        233.22        12.97 o
   2  10   7        490.90        541.42        18.53 o
   3  10   7        286.56        288.49        17.08 o
   4  10   7        169.25        173.32        12.34 o
   5  10   7        205.37        218.48        15.37 o
   6  10   7         39.39         36.56         8.19 o
  -5  11   7         22.52         25.40         6.93 o
  -4  11   7         77.81         97.19        13.23 o
  -3  11   7        726.81        682.74        24.52 o
  -2  11   7        343.84        325.87        17.45 o
  -1  11   7        740.52        717.78        25.12 o
   0  11   7        290.29        299.35        13.65 o
   1  11   7        718.62        671.26        23.91 o
   2  11   7        361.28        334.74        19.86 o
   3  11   7        783.43        740.57        27.57 o
   4  11   7         73.16         57.39        12.22 o
   5  11   7         25.11         20.74         6.92 o
  -5  12   7         29.54         28.82         6.91 o
  -4  12   7         27.27         14.59         6.99 o
  -3  12   7         19.86         28.79         8.26 o
  -2  12   7        234.75        245.26        18.76 o
  -1  12   7        192.11        178.10        14.39 o
   0  12   7        200.71        184.00        12.99 o
   1  12   7        184.38        152.74        15.44 o
   2  12   7        249.02        231.99        13.44 o
   3  12   7         17.09         20.38         7.52 o
   4  12   7         27.55         15.82         7.86 o
   5  12   7         34.68         35.92        10.15 o
  -5  13   7          0.39         11.93         6.33 o
  -4  13   7         48.95         29.51         9.53 o
  -3  13   7        203.12        155.58        15.34 o
  -2  13   7        242.07        253.93        17.32 o
  -1  13   7         45.12         44.27        10.58 o
   0  13   7        112.60        137.36        14.03 o
   1  13   7         47.01         51.28        18.14 o
   2  13   7        240.12        257.62        13.95 o
   3  13   7        205.34        145.29        16.22 o
   4  13   7         49.39         35.85        12.30 o
   5  13   7          0.37         13.09         7.80 o
  -5  14   7          2.80         18.35         7.25 o
  -4  14   7         63.62         73.84         9.63 o
  -3  14   7         69.74         45.23         7.79 o
  -2  14   7        272.91        282.70        19.62 o
  -1  14   7        465.07        469.20        22.58 o
   0  14   7        376.50        357.19        24.51 o
   1  14   7        466.53        433.82        19.55 o
   2  14   7        272.96        261.82        17.87 o
   3  14   7         73.74         56.93         8.52 o
   4  14   7         65.47         69.02        10.00 o
   5  14   7          2.57         11.81         8.23 o
  -5  15   7          3.95          4.48         5.97 o
  -4  15   7         10.33          7.56         6.15 o
  -3  15   7         61.58         47.72         8.51 o
  -2  15   7        214.12        209.90        14.93 o
  -1  15   7        104.40        113.70        21.41 o
   0  15   7        725.71        670.85        30.10 o
   1  15   7        106.42        110.05        10.98 o
   2  15   7        196.44        172.67        13.02 o
   3  15   7         49.88         42.26         7.95 o
   4  15   7          7.82         21.53         7.86 o
   5  15   7          5.01         17.61         6.70 o
  -4  16   7         70.82         73.38         8.50 o
  -3  16   7         81.87         86.03         9.32 o
  -2  16   7          3.34          3.31        10.24 o
  -1  16   7         25.85         17.70        10.35 o
   0  16   7          3.20         12.90        21.78 o
   1  16   7         25.90         33.60        11.63 o
   2  16   7          4.67         16.54         7.31 o
   3  16   7         75.38         86.06         9.16 o
   4  16   7         61.78         70.93         9.87 o
  -4  17   7         79.81         70.67         8.49 o
  -3  17   7         31.93         41.80         8.80 o
  -2  17   7        269.28        256.99        15.40 o
  -1  17   7        273.56        251.45        17.89 o
   0  17   7        502.42        527.40        29.06 o
   1  17   7        278.38        237.14        18.38 o
   2  17   7        276.18        256.34        13.05 o
   3  17   7         38.44         31.13        11.94 o
   4  17   7         76.57         92.52        17.38 o
  -3  18   7         70.30         68.13        10.58 o
  -2  18   7         51.43         45.37         7.45 o
  -1  18   7          1.80         24.08        11.01 o
   0  18   7          0.73         15.03        10.34 o
   1  18   7          0.36         -5.42         9.79 o
   2  18   7         47.23         41.19         7.89 o
   3  18   7         73.09         66.24        17.12 o
  -3  19   7         18.92         27.62         7.72 o
  -2  19   7         57.18         60.79         7.49 o
  -1  19   7         11.12         21.14        10.45 o
   0  19   7        297.33        273.93        18.36 o
   1  19   7         15.27         21.63        10.97 o
   2  19   7         57.98         78.57        12.47 o
   3  19   7         21.91         32.25        10.14 o
  -2  20   7        152.69        151.37        14.35 o
  -1  20   7          4.44          1.98         9.48 o
   0  20   7          2.02          5.86         8.40 o
   1  20   7          4.84         18.12        10.71 o
   2  20   7        167.81        178.04        27.17 o
  -2  21   7          9.52         38.35         9.31 o
  -1  21   7         21.71         27.52         7.72 o
   0  21   7         71.46        101.56        15.02 o
   1  21   7         23.05         35.45        11.32 o
   2  21   7         11.61         38.85        10.39 o
   0  22   7         63.54         84.24        14.56 o
   0   0   8       1517.70       1115.22        64.09 o
   1   0   8        870.87        958.16        38.49 o
   2   0   8       1333.82       1568.14        68.53 o
   3   0   8          1.89         12.23         8.08 o
   4   0   8         63.76         61.64         9.28 o
   5   0   8         66.74         57.89         8.54 o
   6   0   8         10.69         13.67         6.44 o
  -6   1   8         62.53         94.84         9.30 o
  -5   1   8         57.97         72.62         9.92 o
  -4   1   8         93.13         88.83         9.64 o
  -3   1   8         49.25         41.78         7.25 o
  -2   1   8        478.14        494.95        21.17 o
  -1   1   8        445.79        517.75        42.26 o
   0   1   8        781.47        675.56        28.98 o
   1   1   8        462.60        501.63        33.52 o
   2   1   8        442.03        432.98        19.68 o
   3   1   8         56.12         68.33         8.70 o
   4   1   8        102.72        117.99        10.23 o
   5   1   8         54.07         70.66         9.69 o
   6   1   8         57.82         80.64        11.67 o
  -6   2   8         61.14         54.78         8.37 o
  -5   2   8        113.19        105.83        10.82 o
  -4   2   8         23.22         45.17        12.91 o
  -3   2   8        621.60        626.38        17.34 o
  -2   2   8        151.19        172.23        13.10 o
  -1   2   8        758.88        765.34        25.26 o
   0   2   8       4166.02       4135.30       107.64 o
   1   2   8        726.12        758.75        26.34 o
   2   2   8        130.42        157.54        15.23 o
   3   2   8        576.03        597.97        20.61 o
   4   2   8         30.49         41.41         7.78 o
   5   2   8        111.57         99.35        10.71 o
   6   2   8         63.03         83.04         9.03 o
  -6   3   8        164.26        171.30        11.76 o
  -5   3   8         85.05         90.69        15.86 o
  -4   3   8        352.13        331.43        14.79 o
  -3   3   8       1983.95       1958.81        46.14 o
  -2   3   8         86.79        100.36        10.26 o
  -1   3   8       3402.41       3690.28       106.49 o
   0   3   8          4.14         25.30        11.45 o
   1   3   8       3462.74       3621.28       111.16 o
   2   3   8         74.33         75.67        12.27 o
   3   3   8       2062.83       2007.23        56.56 o
   4   3   8        362.95        363.61        17.83 o
   5   3   8         88.61        107.42        10.19 o
   6   3   8        159.03        163.47        11.17 o
  -6   4   8        107.23         94.44         9.45 o
  -5   4   8        181.72        180.20        12.43 o
  -4   4   8         81.03         89.83        10.33 o
  -3   4   8         35.31         46.07         7.47 o
  -2   4   8        842.40        892.12        33.12 o
  -1   4   8       3118.94       3366.36       109.13 o
   0   4   8      12096.43      12850.39       366.09 o
   1   4   8       2988.73       3114.86       107.90 o
   2   4   8        886.75        874.31        43.80 o
   3   4   8         25.72         22.18         7.09 o
   4   4   8         89.32         96.19         9.78 o
   5   4   8        172.07        168.88        13.08 o
   6   4   8        114.89        100.30         9.59 o
  -6   5   8          1.88         10.80         6.12 o
  -5   5   8        119.27        125.90        16.46 o
  -4   5   8        325.58        289.16        12.38 o
  -3   5   8         58.36         88.71         9.78 o
  -2   5   8        221.13        211.87        19.00 o
  -1   5   8       3547.32       3621.25       118.08 o
   0   5   8        789.93        940.49        55.08 o
   1   5   8       3560.86       3684.26       127.72 o
   2   5   8        235.44        234.30        16.90 o
   3   5   8         65.52         99.21         9.52 o
   4   5   8        316.79        285.77        14.64 o
   5   5   8        116.38         86.92        16.76 o
   6   5   8          1.25         10.11         6.73 o
  -6   6   8        118.93        143.11        10.70 o
  -5   6   8         52.87         47.28        14.43 o
  -4   6   8        114.54        127.63        10.59 o
  -3   6   8         44.07         51.08         7.54 o
  -2   6   8        102.16        161.31         9.81 o
  -1   6   8       4135.47       4248.55       130.94 o
   0   6   8       4113.43       4324.49       129.47 o
   1   6   8       4189.75       4502.72       140.93 o
   2   6   8        131.67        188.50        11.40 o
   3   6   8         42.17         62.56        10.52 o
   4   6   8        122.06        151.48        11.08 o
   5   6   8         47.96         41.70         6.78 o
   6   6   8        123.42        158.31        11.27 o
  -6   7   8        226.21        206.70        12.66 o
  -5   7   8         55.72         48.71        10.95 o
  -4   7   8        186.05        150.29        12.24 o
  -3   7   8         59.98         58.27        11.11 o
  -2   7   8         55.59         51.23         7.53 o
  -1   7   8        144.88        139.98        11.79 o
   0   7   8        166.72        230.52        15.38 o
   1   7   8        145.33        121.69        11.68 o
   2   7   8         62.87         56.68         7.55 o
   3   7   8         52.56         50.14        11.50 o
   4   7   8        173.47        165.19        13.47 o
   5   7   8         53.49         38.08         9.12 o
   6   7   8        224.73        215.31        13.04 o
  -6   8   8          5.23          8.72         6.65 o
  -5   8   8         44.82         44.82        10.92 o
  -4   8   8         50.49         57.64         8.15 o
  -3   8   8        452.39        417.78        17.09 o
  -2   8   8        438.38        436.03        14.58 o
  -1   8   8         92.34        124.68        13.73 o
   0   8   8         42.44         26.21         7.08 o
   1   8   8        106.72        130.93        10.88 o
   2   8   8        465.53        451.58        16.68 o
   3   8   8        428.57        400.31        16.79 o
   4   8   8         44.05         47.57         8.19 o
   5   8   8         38.01         49.29         9.11 o
   6   8   8          4.56         -3.77         5.87 o
  -6   9   8         25.34         19.08         6.78 o
  -5   9   8         68.46         87.88        10.15 o
  -4   9   8        162.70        140.94        16.80 o
  -3   9   8        130.01        130.75        13.24 o
  -2   9   8         87.36        108.28         9.39 o
  -1   9   8         29.91         45.72         8.49 o
   0   9   8       2141.33       2123.98        60.90 o
   1   9   8         20.73         23.15         7.55 o
   2   9   8         74.32         80.56         8.81 o
   3   9   8        147.08        139.29        12.06 o
   4   9   8        163.28        124.56        17.04 o
   5   9   8         61.84         79.19        14.12 o
   6   9   8         25.54         19.54        10.09 o
  -6  10   8         42.69         35.77         7.24 o
  -5  10   8        147.78        135.09        10.16 o
  -4  10   8        220.23        214.41        11.51 o
  -3  10   8        163.08        178.90        12.43 o
  -2  10   8         54.65         57.32         8.64 o
  -1  10   8        471.08        510.47        17.24 o
   0  10   8         23.66         28.48         6.80 o
   1  10   8        444.37        485.72        18.42 o
   2  10   8         51.94         55.99        10.19 o
   3  10   8        165.81        183.06        18.61 o
   4  10   8        222.50        216.33        12.52 o
   5  10   8        153.30        138.50        11.05 o
   6  10   8         46.06         34.25        16.61 o
  -5  11   8         43.82         51.67         8.76 o
  -4  11   8        140.95        130.39        10.98 o
  -3  11   8        130.16        121.38        15.88 o
  -2  11   8         93.44         90.11        18.12 o
  -1  11   8        622.86        643.07        25.34 o
   0  11   8        791.74        838.51        27.93 o
   1  11   8        575.58        584.47        22.91 o
   2  11   8         82.01         88.81         9.62 o
   3  11   8        129.80        123.41        11.35 o
   4  11   8        139.66        126.62        11.28 o
   5  11   8         44.84         53.76         8.64 o
  -5  12   8          5.62         15.37         6.90 o
  -4  12   8         71.19         64.01        13.61 o
  -3  12   8        466.40        408.30        17.28 o
  -2  12   8        175.84        182.26        24.01 o
  -1  12   8        915.85        845.73        28.16 o
   0  12   8        418.87        421.02        32.28 o
   1  12   8        885.98        765.15        28.62 o
   2  12   8        190.68        201.91        12.91 o
   3  12   8        429.65        396.63        21.85 o
   4  12   8         78.82         84.78        10.63 o
   5  12   8          6.25          5.89         7.93 o
  -5  13   8         45.36         66.14         9.44 o
  -4  13   8         31.74         31.48         7.37 o
  -3  13   8        102.13        128.46        19.00 o
  -2  13   8         89.54         84.92        11.64 o
  -1  13   8        392.89        386.09        19.09 o
   0  13   8        469.29        473.85        21.04 o
   1  13   8        404.93        365.04        17.76 o
   2  13   8         94.58         88.88         9.62 o
   3  13   8         98.78        119.39        12.31 o
   4  13   8         38.35         29.67         9.71 o
   5  13   8         45.25         62.55        23.48 o
  -5  14   8        123.13        134.38        10.15 o
  -4  14   8        136.33        115.26         9.50 o
  -3  14   8         21.11         32.43         7.53 o
  -2  14   8        360.99        333.92        23.48 o
  -1  14   8        148.29        196.62        17.44 o
   0  14   8        500.79        397.34        27.66 o
   1  14   8        150.13        163.56        13.33 o
   2  14   8        359.59        326.44        15.85 o
   3  14   8         15.24         27.37         7.37 o
   4  14   8        146.86        130.28        11.91 o
   5  14   8        116.19        115.09        14.12 o
  -4  15   8         38.05         46.76         7.79 o
  -3  15   8          3.65         18.89         7.46 o
  -2  15   8        530.07        473.51        19.41 o
  -1  15   8        109.22         81.77        12.74 o
   0  15   8        134.87        145.46        13.91 o
   1  15   8        107.61         95.21        11.31 o
   2  15   8        559.59        522.50        20.36 o
   3  15   8          3.16         20.10         9.04 o
   4  15   8         41.90         66.72        11.61 o
  -4  16   8         17.73         27.58         6.92 o
  -3  16   8         91.25        117.62        10.76 o
  -2  16   8        297.58        249.58        16.29 o
  -1  16   8        320.69        321.93        20.62 o
   0  16   8         80.55         72.35        11.93 o
   1  16   8        351.42        359.48        17.72 o
   2  16   8        289.93        272.32        13.75 o
   3  16   8         97.12        124.27        10.72 o
   4  16   8         16.70         25.37         7.40 o
  -4  17   8         33.59         34.33         9.15 o
  -3  17   8        103.10        103.41         9.30 o
  -2  17   8        100.13        115.24        15.58 o
  -1  17   8          3.31         16.76         9.72 o
   0  17   8        188.43        186.62        16.75 o
   1  17   8          1.89         10.71         9.23 o
   2  17   8         96.65         98.88        14.05 o
   3  17   8         96.20         97.50         9.67 o
   4  17   8         32.13         33.06         8.64 o
  -3  18   8        139.94        136.84        11.69 o
  -2  18   8        202.56        227.51        13.72 o
  -1  18   8        187.41        161.19        18.26 o
   0  18   8        121.29        115.82        18.31 o
   1  18   8        181.24        184.84        15.15 o
   2  18   8        194.73        223.83        14.67 o
   3  18   8        143.40        172.01        13.53 o
  -3  19   8         30.96         48.30        13.25 o
  -2  19   8        107.93        109.79        10.40 o
  -1  19   8        103.58        111.75        14.95 o
   0  19   8          1.71          8.99        13.02 o
   1  19   8         99.82         90.18        20.01 o
   2  19   8        104.11        114.40        13.24 o
   3  19   8         26.73         30.23        12.25 o
  -2  20   8        123.16        122.32        11.05 o
  -1  20   8         15.39          5.23         6.48 o
   0  20   8          2.21          4.03         9.18 o
   1  20   8         17.83         27.50        15.81 o
   2  20   8        116.64        123.51        14.99 o
  -1  21   8         58.57         73.82        15.31 o
   0  21   8          9.96          0.08        12.35 o
   1  21   8         60.30         56.40        11.97 o
   1   0   9         18.15         21.21        13.93 o
   2   0   9        365.87        409.63        21.38 o
   3   0   9        531.17        493.21        17.42 o
   4   0   9         22.81         11.99         7.57 o
   5   0   9         11.39          6.09         7.03 o
   6   0   9         43.98         65.91         9.09 o
  -6   1   9         33.37         46.00         7.47 o
  -5   1   9         20.13         11.83         7.30 o
  -4   1   9        458.72        401.08        17.19 o
  -3   1   9         47.30         63.26         7.66 o
  -2   1   9        150.79        146.93        14.58 o
  -1   1   9        413.38        568.02        47.69 o
   0   1   9         37.57         50.73        11.77 o
   1   1   9        403.12        448.64        23.45 o
   2   1   9        134.92        135.36        14.93 o
   3   1   9         43.22         49.07         8.24 o
   4   1   9        488.26        453.57        30.13 o
   5   1   9         16.63          3.16         6.84 o
   6   1   9         30.80         22.25         6.60 o
  -6   2   9        338.21        287.86        17.73 o
  -5   2   9        119.24        114.93        11.27 o
  -4   2   9        219.50        197.53        11.61 o
  -3   2   9        187.30        188.81        11.11 o
  -2   2   9        287.74        318.41        26.41 o
  -1   2   9        599.00        653.45        24.50 o
   0   2   9       7412.80       7866.15       265.31 o
   1   2   9        643.68        695.56        37.57 o
   2   2   9        309.00        331.12        22.00 o
   3   2   9        202.13        190.81        11.75 o
   4   2   9        232.38        194.49        13.24 o
   5   2   9        118.98         87.03        10.12 o
   6   2   9        332.58        329.88        15.99 o
  -6   3   9         55.20         67.95         8.48 o
  -5   3   9        416.15        439.23        28.90 o
  -4   3   9         29.73         40.31        11.77 o
  -3   3   9         36.15         51.72         7.95 o
  -2   3   9        506.56        583.03        21.03 o
  -1   3   9        286.38        316.43        14.64 o
   0   3   9         13.90         19.12         7.99 o
   1   3   9        230.93        220.14        15.20 o
   2   3   9        483.64        514.57        23.81 o
   3   3   9         38.46         43.36         9.58 o
   4   3   9         29.68         56.58        14.44 o
   5   3   9        397.72        407.65        19.21 o
   6   3   9         58.00         74.47         8.63 o
  -6   4   9          4.04          6.81         5.99 o
  -5   4   9        117.87        106.44        14.41 o
  -4   4   9        315.34        358.71        15.65 o
  -3   4   9        223.23        214.67        10.99 o
  -2   4   9         75.00         71.19         9.49 o
  -1   4   9        201.95        235.16        12.03 o
   0   4   9        136.06         99.01        13.12 o
   1   4   9        201.74        247.31        15.82 o
   2   4   9         91.43         91.56        10.97 o
   3   4   9        206.80        180.03        12.21 o
   4   4   9        322.08        371.34        16.97 o
   5   4   9        128.97        118.95        10.68 o
   6   4   9          4.98         13.29         6.44 o
  -6   5   9        164.53        175.76        11.70 o
  -5   5   9        171.33        153.80        11.84 o
  -4   5   9        597.08        502.70        18.45 o
  -3   5   9        447.07        406.99        13.79 o
  -2   5   9       1039.68        953.49        32.06 o
  -1   5   9        294.74        380.53        16.63 o
   0   5   9         43.16         75.34        11.05 o
   1   5   9        281.64        351.72        19.91 o
   2   5   9       1096.41       1039.42        33.02 o
   3   5   9        470.13        427.68        15.87 o
   4   5   9        615.40        523.36        20.91 o
   5   5   9        165.53        170.77        10.62 o
   6   5   9        166.56        184.71        13.03 o
  -6   6   9         97.35         90.68        10.49 o
  -5   6   9        125.25         80.64        13.14 o
  -4   6   9        114.89         89.23         8.88 o
  -3   6   9        901.07        850.57        32.90 o
  -2   6   9         64.93         72.69         7.68 o
  -1   6   9          4.20         17.79         7.68 o
   0   6   9         77.54         73.78        10.09 o
   1   6   9          7.20          8.11         8.17 o
   2   6   9         56.45         72.38        11.55 o
   3   6   9        935.95        821.21        27.21 o
   4   6   9        114.44        105.16        10.36 o
   5   6   9        119.22         82.54        10.05 o
   6   6   9         92.25         88.90        10.01 o
  -6   7   9          9.78         15.11         6.72 o
  -5   7   9         46.30         49.78        10.05 o
  -4   7   9        467.02        421.07        15.69 o
  -3   7   9         16.52         26.57         6.99 o
  -2   7   9        139.90        130.12         9.28 o
  -1   7   9        105.15        106.73        10.33 o
   0   7   9          5.03         20.68        12.55 o
   1   7   9        118.07        128.42        10.64 o
   2   7   9        148.26        162.72        10.84 o
   3   7   9         20.06         18.85         9.08 o
   4   7   9        447.62        399.80        18.03 o
   5   7   9         48.64         33.80         7.87 o
   6   7   9         10.21         12.65         6.32 o
  -6   8   9         14.43         19.01        12.17 o
  -5   8   9         61.88         68.49         9.23 o
  -4   8   9         67.24         60.39         8.96 o
  -3   8   9         48.98         55.52        10.12 o
  -2   8   9         24.15         31.94         7.18 o
  -1   8   9        394.94        377.33        14.67 o
   0   8   9        178.93        147.48        10.04 o
   1   8   9        384.20        399.08        16.57 o
   2   8   9         13.17         24.67         8.16 o
   3   8   9         50.21         59.80         8.99 o
   4   8   9         67.00         72.43        16.63 o
   5   8   9         67.23         77.67         8.62 o
   6   8   9         13.01         28.98         7.29 o
  -6   9   9         24.84         44.83         7.83 o
  -5   9   9         16.55         23.54         7.47 o
  -4   9   9        122.30        111.14         8.93 o
  -3   9   9         25.40         20.50         7.10 o
  -2   9   9        416.06        416.62        15.49 o
  -1   9   9        426.65        351.62        15.53 o
   0   9   9        460.35        442.62        17.16 o
   1   9   9        428.59        365.08        15.26 o
   2   9   9        395.74        357.30        16.40 o
   3   9   9         21.01         33.46        15.44 o
   4   9   9        116.83         96.40        10.56 o
   5   9   9         15.25          2.02         6.94 o
   6   9   9         26.37         45.92        21.37 o
  -5  10   9         54.92         68.92         8.69 o
  -4  10   9        329.59        322.41        14.34 o
  -3  10   9        198.05        188.59        11.96 o
  -2  10   9          2.41         -5.93         9.96 o
  -1  10   9        551.15        511.68        18.77 o
   0  10   9        836.86        805.77        25.40 o
   1  10   9        530.53        493.53        18.46 o
   2  10   9          1.24          8.20         7.54 o
   3  10   9        185.50        188.51        13.18 o
   4  10   9        324.88        360.48        21.20 o
   5  10   9         62.50         86.84         9.95 o
  -5  11   9         10.21         15.06         6.81 o
  -4  11   9         34.94         34.83        11.18 o
  -3  11   9          2.85         13.03         7.94 o
  -2  11   9         12.66         19.27         7.70 o
  -1  11   9        609.47        587.35        22.80 o
   0  11   9          0.12         12.19         7.04 o
   1  11   9        624.63        609.00        23.98 o
   2  11   9         10.23         -0.43         7.89 o
   3  11   9          3.81          0.69         7.10 o
   4  11   9         46.43         55.83        12.33 o
   5  11   9          8.84         22.86         9.51 o
  -5  12   9         35.80         47.07         7.30 o
  -4  12   9          6.02         -2.63         7.45 o
  -3  12   9        606.66        557.72        21.36 o
  -2  12   9        744.00        644.26        22.29 o
  -1  12   9        712.95        787.74        44.01 o
   0  12   9        243.25        248.71        14.14 o
   1  12   9        695.46        722.30        36.34 o
   2  12   9        746.92        703.05        24.72 o
   3  12   9        580.94        608.81        26.68 o
   4  12   9          4.54         -3.90        11.10 o
   5  12   9         30.10         39.73        10.22 o
  -5  13   9         94.70        110.16         9.60 o
  -4  13   9         29.17         44.81         7.36 o
  -3  13   9        104.35        108.63        10.96 o
  -2  13   9        183.44        173.73        17.08 o
  -1  13   9        659.29        602.34        24.03 o
   0  13   9        323.76        351.92        21.80 o
   1  13   9        645.93        624.43        24.79 o
   2  13   9        171.47        182.37        14.88 o
   3  13   9        104.37        100.21        10.35 o
   4  13   9         27.21         18.86         8.16 o
   5  13   9         94.62        113.26        13.30 o
  -5  14   9          1.93          5.16         6.58 o
  -4  14   9         62.45         63.41         9.52 o
  -3  14   9        108.93        123.56        10.92 o
  -2  14   9         53.90         58.96         8.36 o
  -1  14   9        627.52        539.67        22.63 o
   0  14   9         14.39         19.07         9.67 o
   1  14   9        595.75        537.50        22.62 o
   2  14   9         50.53         37.98         9.28 o
   3  14   9        122.22        102.03        12.36 o
   4  14   9         59.69         67.33        11.30 o
   5  14   9          1.94          8.06         5.61 o
  -4  15   9         93.31         92.29         8.97 o
  -3  15   9         19.75         25.90        11.34 o
  -2  15   9          0.97          8.07         7.16 o
  -1  15   9        330.80        292.97        24.52 o
   0  15   9        544.08        606.07        34.35 o
   1  15   9        329.41        307.47        15.67 o
   2  15   9          0.50         12.43         7.93 o
   3  15   9         17.90         26.41         9.20 o
   4  15   9         81.25         93.12         9.60 o
  -4  16   9         87.04        112.64        11.29 o
  -3  16   9        218.39        218.44        17.80 o
  -2  16   9         96.69        106.20        11.78 o
  -1  16   9        156.53        166.56        16.48 o
   0  16   9         30.52         25.30         9.64 o
   1  16   9        161.11        159.39        13.78 o
   2  16   9        104.18        114.43        10.49 o
   3  16   9        225.99        230.09        12.80 o
   4  16   9         86.54         93.37         9.48 o
  -4  17   9         80.65         89.60         9.39 o
  -3  17   9          2.31          2.59         6.13 o
  -2  17   9         96.82        112.41        10.05 o
  -1  17   9        165.70        174.54        20.29 o
   0  17   9        102.39        125.30        19.07 o
   1  17   9        159.73        159.95        13.79 o
   2  17   9         87.67        106.84        11.53 o
   3  17   9          1.82          4.96         5.69 o
   4  17   9         74.60         78.74        13.06 o
  -3  18   9         57.98         43.49         7.43 o
  -2  18   9        104.48        116.53        10.81 o
  -1  18   9        128.44        153.82        16.92 o
   0  18   9        246.85        219.17        17.53 o
   1  18   9        130.79        130.96        13.55 o
   2  18   9        103.36        113.82        10.76 o
   3  18   9         60.18         50.07         9.67 o
  -3  19   9          0.82          9.64         7.84 o
  -2  19   9        109.05        118.59        10.11 o
  -1  19   9         79.67        123.32        15.15 o
   0  19   9          2.52          9.03         9.92 o
   1  19   9         74.96        132.06        21.50 o
   2  19   9        102.92        115.48        11.19 o
   3  19   9          1.33          7.88        10.06 o
  -2  20   9         59.84         67.81        11.65 o
  -1  20   9        103.22        108.94         9.66 o
   0  20   9        142.94        196.28        22.82 o
   1  20   9         96.44         86.66        14.17 o
   2  20   9         58.07         62.43        15.39 o
  -1  21   9         55.06         58.28        10.34 o
   0  21   9          2.03         16.05         7.67 o
   1  21   9         53.38         54.82         9.48 o
   0   0  10        987.50        942.07        78.62 o
   1   0  10        675.63        757.44        42.82 o
   2   0  10          5.46         11.83         8.50 o
   3   0  10        388.27        411.91        18.00 o
   4   0  10        268.16        252.88        15.28 o
   5   0  10          0.09         20.82         9.87 o
   6   0  10          8.06         11.25         6.38 o
  -6   1  10        350.54        364.14        18.04 o
  -5   1  10        249.75        226.21        13.90 o
  -4   1  10        228.41        243.27        13.07 o
  -3   1  10        435.63        431.09        14.75 o
  -2   1  10        301.62        328.35        14.82 o
  -1   1  10       1714.61       1839.12        81.87 o
   0   1  10       1943.35       2015.66        82.91 o
   1   1  10       1628.38       1711.27       105.70 o
   2   1  10        286.76        282.84        17.53 o
   3   1  10        426.21        390.46        18.90 o
   4   1  10        233.10        232.43        13.31 o
   5   1  10        263.40        247.13        13.92 o
   6   1  10        345.29        368.00        17.76 o
  -6   2  10          5.71         11.87         7.60 o
  -5   2  10        244.63        250.42        14.45 o
  -4   2  10          4.24          4.32         7.18 o
  -3   2  10        321.24        334.64        13.94 o
  -2   2  10        305.41        306.59        15.18 o
  -1   2  10        449.16        537.93        26.72 o
   0   2  10          2.34         10.64         8.59 o
   1   2  10        431.79        525.39        24.55 o
   2   2  10        290.96        279.66        15.69 o
   3   2  10        285.67        290.27        15.50 o
   4   2  10          4.22          7.57         6.77 o
   5   2  10        255.20        270.86        14.47 o
   6   2  10          6.05         10.83         6.09 o
  -6   3  10        235.75        217.71        14.80 o
  -5   3  10        171.34        183.60        30.87 o
  -4   3  10        311.17        316.68        14.07 o
  -3   3  10        314.46        315.44        12.81 o
  -2   3  10        829.30        829.93        31.82 o
  -1   3  10       1761.30       1783.75        58.37 o
   0   3  10       9024.17       9236.65       308.29 o
   1   3  10       1748.50       1720.44        67.65 o
   2   3  10        809.48        837.26        41.97 o
   3   3  10        318.54        292.01        17.08 o
   4   3  10        318.37        303.20        18.67 o
   5   3  10        164.28        179.90        13.51 o
   6   3  10        243.45        228.26        13.89 o
  -6   4  10         95.76        113.84        10.68 o
  -5   4  10          8.24         16.35         7.33 o
  -4   4  10        300.71        258.22        13.33 o
  -3   4  10        144.32        118.23         9.39 o
  -2   4  10        268.18        262.04        14.93 o
  -1   4  10        714.57        767.55        25.83 o
   0   4  10        420.85        502.81        75.85 o
   1   4  10        748.15        792.06        30.69 o
   2   4  10        268.80        313.59        16.55 o
   3   4  10        132.05        122.37        13.14 o
   4   4  10        303.52        253.21        14.75 o
   5   4  10         10.71         21.94         8.41 o
   6   4  10         88.98        106.89        12.94 o
  -6   5  10         35.37         45.70         8.13 o
  -5   5  10        101.94         95.95        15.37 o
  -4   5  10        274.92        253.62        12.41 o
  -3   5  10          1.16          7.86         7.59 o
  -2   5  10        116.70        151.92         9.81 o
  -1   5  10        269.95        244.14        14.43 o
   0   5  10        302.95        302.07        16.76 o
   1   5  10        241.86        207.98        14.05 o
   2   5  10        118.59        126.20        13.89 o
   3   5  10          1.36          0.41         7.28 o
   4   5  10        266.80        250.99        14.59 o
   5   5  10        104.04        117.03        10.50 o
   6   5  10         34.92         39.21         9.51 o
  -6   6  10          7.90          0.16         8.28 o
  -5   6  10         66.25         71.89        11.08 o
  -4   6  10        126.70        134.71        13.40 o
  -3   6  10        130.12        129.34        10.05 o
  -2   6  10        424.37        435.03        15.37 o
  -1   6  10        715.04        736.33        25.25 o
   0   6  10        117.82        116.23        10.53 o
   1   6  10        734.20        719.71        27.18 o
   2   6  10        454.12        450.63        16.62 o
   3   6  10        116.67        111.58        11.34 o
   4   6  10        125.38        142.55        11.23 o
   5   6  10         71.33         64.48        11.06 o
   6   6  10          6.47         10.60         5.86 o
  -6   7  10          7.88          2.61         6.22 o
  -5   7  10         94.20        106.65        11.13 o
  -4   7  10         94.09        101.15         9.23 o
  -3   7  10         75.22         80.63         8.18 o
  -2   7  10        435.20        420.81        15.43 o
  -1   7  10        392.45        383.67        14.43 o
   0   7  10        853.72        942.40        29.30 o
   1   7  10        397.77        395.26        17.10 o
   2   7  10        436.87        456.53        15.76 o
   3   7  10         81.39         80.17         9.97 o
   4   7  10         91.26        100.21        12.62 o
   5   7  10         93.71         88.36         9.68 o
   6   7  10          6.83          7.41         6.94 o
  -6   8  10         67.64         78.26         8.81 o
  -5   8  10        328.17        331.30        16.99 o
  -4   8  10         19.52         32.60         6.80 o
  -3   8  10        900.62        839.49        27.57 o
  -2   8  10        560.37        560.12        18.09 o
  -1   8  10        167.30        186.10        10.90 o
   0   8  10        276.11        281.73        13.50 o
   1   8  10        175.36        187.83        11.97 o
   2   8  10        563.90        564.38        20.42 o
   3   8  10        853.03        778.41        38.63 o
   4   8  10         20.94         27.89         9.57 o
   5   8  10        331.75        312.23        16.32 o
   6   8  10         68.34         52.21         8.04 o
  -5   9  10         10.26         18.44         7.20 o
  -4   9  10         86.24         95.79         8.96 o
  -3   9  10          5.69          2.86         7.25 o
  -2   9  10         20.43         25.25         7.76 o
  -1   9  10        179.68        216.97        12.26 o
   0   9  10         49.21         86.18        12.36 o
   1   9  10        212.54        253.50        12.53 o
   2   9  10         16.39         22.70        10.09 o
   3   9  10          6.51         11.15         8.08 o
   4   9  10         95.41        114.75        10.60 o
   5   9  10          8.82         21.19         6.34 o
  -5  10  10        263.33        291.64        18.13 o
  -4  10  10        114.64        107.84        11.83 o
  -3  10  10         87.37         92.36         9.78 o
  -2  10  10        414.69        396.58        15.01 o
  -1  10  10        416.14        443.80        21.77 o
   0  10  10       1390.14       1381.97        39.10 o
   1  10  10        417.40        403.87        22.33 o
   2  10  10        430.60        424.97        16.88 o
   3  10  10         92.28        100.89        10.90 o
   4  10  10        116.87        112.18        12.38 o
   5  10  10        266.73        277.48        15.43 o
  -5  11  10        106.89        126.82        10.68 o
  -4  11  10         83.65         74.59        13.96 o
  -3  11  10        505.69        437.68        17.62 o
  -2  11  10        583.47        525.69        19.82 o
  -1  11  10        312.17        286.17        16.95 o
   0  11  10        482.33        431.88        19.18 o
   1  11  10        333.33        307.65        15.17 o
   2  11  10        574.65        486.16        20.32 o
   3  11  10        490.20        468.58        22.57 o
   4  11  10         82.09         96.20        15.80 o
   5  11  10        104.59        123.14        13.15 o
  -5  12  10          3.14         23.06        14.14 o
  -4  12  10         25.67         24.87         7.44 o
  -3  12  10         45.32         50.07         9.27 o
  -2  12  10       1161.37       1090.26        34.11 o
  -1  12  10        108.94        128.03        23.86 o
   0  12  10        260.19        288.96        25.55 o
   1  12  10         96.68        130.33        14.27 o
   2  12  10       1170.45       1105.50        38.27 o
   3  12  10         34.21         29.00         8.00 o
   4  12  10         25.64         21.28         8.26 o
   5  12  10          3.04         13.04         7.44 o
  -5  13  10         49.07         69.11        10.10 o
  -4  13  10         80.65         70.92         8.21 o
  -3  13  10         82.54        100.15        16.52 o
  -2  13  10        707.00        664.94        23.06 o
  -1  13  10        539.76        513.45        22.54 o
   0  13  10         13.34          9.36        10.58 o
   1  13  10        544.39        503.12        21.89 o
   2  13  10        661.85        650.72        26.40 o
   3  13  10         86.32        100.03        11.71 o
   4  13  10         95.84        104.23        12.32 o
   5  13  10         51.30         45.15        11.94 o
  -4  14  10        199.31        213.37        15.41 o
  -3  14  10         17.91         22.87        11.71 o
  -2  14  10         69.47         49.13         8.45 o
  -1  14  10        151.34        139.63        12.58 o
   0  14  10         18.79         27.55         9.78 o
   1  14  10        161.00        165.41        12.88 o
   2  14  10         69.80         46.86        11.84 o
   3  14  10         11.52         24.28         8.59 o
   4  14  10        195.54        189.93        14.81 o
  -4  15  10         14.69         18.53         6.37 o
  -3  15  10         94.87         89.03         9.47 o
  -2  15  10         19.33         23.68         7.48 o
  -1  15  10        187.70        182.69        15.30 o
   0  15  10        696.38        632.99        28.58 o
   1  15  10        199.95        188.94        14.48 o
   2  15  10         17.45         28.99         7.88 o
   3  15  10         95.87         88.03        13.62 o
   4  15  10         15.13         29.95         7.18 o
  -4  16  10         17.50         12.18         6.14 o
  -3  16  10         47.74         27.37         8.53 o
  -2  16  10         47.62         48.49         8.88 o
  -1  16  10        199.77        182.69        17.29 o
   0  16  10         32.71         38.73        12.89 o
   1  16  10        203.72        188.34        14.26 o
   2  16  10         55.28         60.24        11.22 o
   3  16  10         45.74         41.60         7.08 o
   4  16  10         16.61         12.66         5.95 o
  -3  17  10        292.59        321.01        17.05 o
  -2  17  10         45.65         46.86         8.40 o
  -1  17  10        245.07        293.30        21.82 o
   0  17  10        110.62         76.33        13.72 o
   1  17  10        249.48        266.55        16.79 o
   2  17  10         54.21         35.61         8.65 o
   3  17  10        289.39        309.49        16.31 o
  -3  18  10         79.25         92.49        10.94 o
  -2  18  10        114.43        135.40        12.33 o
  -1  18  10         41.97         40.50         8.96 o
   0  18  10         20.16         42.36        11.37 o
   1  18  10         43.11         43.58         9.72 o
   2  18  10        105.41        110.30        10.48 o
   3  18  10         76.26        103.41        12.00 o
  -2  19  10         91.07         95.82         9.69 o
  -1  19  10         62.25         51.00         8.14 o
   0  19  10         54.33         40.46        20.10 o
   1  19  10         64.30         69.91        15.41 o
   2  19  10         90.67        112.59        12.09 o
  -2  20  10         78.20         64.17         8.66 o
  -1  20  10         52.73         48.28        14.27 o
   0  20  10         49.88         52.00        11.70 o
   1  20  10         51.48         51.30        12.41 o
   2  20  10         76.65        111.09        26.16 o
   0  21  10          1.05         15.97         7.18 o
   1   0  11        193.67        255.05        22.46 o
   2   0  11        745.19        781.98        25.03 o
   3   0  11        382.94        371.55        19.34 o
   4   0  11         76.51         91.37        10.95 o
   5   0  11        593.95        563.95        26.37 o
   6   0  11         61.24         57.25         8.69 o
  -6   1  11         18.06         10.59         7.87 o
  -5   1  11         23.13         24.17         7.49 o
  -4   1  11        295.18        297.00        14.74 o
  -3   1  11        125.83        149.15        11.27 o
  -2   1  11        704.09        667.41        38.57 o
  -1   1  11        743.33        811.16        60.20 o
   0   1  11        161.35        182.80        22.76 o
   1   1  11        728.00        772.72        29.76 o
   2   1  11        748.72        718.34        25.56 o
   3   1  11        120.43        140.51        12.89 o
   4   1  11        325.24        316.96        14.82 o
   5   1  11         26.21         42.17         7.69 o
   6   1  11         17.02         20.90         6.34 o
  -6   2  11          5.90         14.62         6.74 o
  -5   2  11        222.05        219.35        13.31 o
  -4   2  11        111.77        114.17        11.07 o
  -3   2  11       1040.91        985.38        34.94 o
  -2   2  11         44.58         51.12         8.58 o
  -1   2  11        599.50        632.20        37.56 o
   0   2  11       2110.97       2386.06        88.05 o
   1   2  11        611.06        595.84        26.22 o
   2   2  11         43.27         33.48         9.15 o
   3   2  11       1069.28       1051.45        37.60 o
   4   2  11        109.52        134.14        11.03 o
   5   2  11        231.01        249.46        15.38 o
   6   2  11          8.82         20.28         5.92 o
  -6   3  11         61.12         73.24         9.29 o
  -5   3  11        265.28        257.45        14.84 o
  -4   3  11         46.61         49.56         7.74 o
  -3   3  11        228.76        235.29        12.20 o
  -2   3  11         42.99         61.09        10.04 o
  -1   3  11        128.02        114.44        40.45 o
   0   3  11        846.71        946.04        45.72 o
   1   3  11        110.99        112.66        11.14 o
   2   3  11         41.78         42.92         9.49 o
   3   3  11        224.21        238.56        14.53 o
   4   3  11         45.68         47.41         7.92 o
   5   3  11        251.52        251.46        18.39 o
   6   3  11         62.60         66.52         8.13 o
  -6   4  11         19.90         18.84         6.71 o
  -5   4  11         26.10         39.43        18.83 o
  -4   4  11        133.86        114.12        10.36 o
  -3   4  11         98.41         99.76         8.98 o
  -2   4  11         90.91         94.23        10.41 o
  -1   4  11        129.18        159.27        16.05 o
   0   4  11       1461.01       1365.89        51.43 o
   1   4  11        124.71        115.89        12.48 o
   2   4  11        107.62        132.37        11.44 o
   3   4  11         93.49        104.23        19.04 o
   4   4  11        139.25        125.94        10.77 o
   5   4  11         22.53         19.51        10.69 o
   6   4  11         19.77         27.22         6.88 o
  -6   5  11         20.59         19.80         7.17 o
  -5   5  11         40.62         37.02         9.10 o
  -4   5  11        901.60        817.83        29.33 o
  -3   5  11        233.83        213.92        11.88 o
  -2   5  11         90.27         85.03         9.54 o
  -1   5  11         35.23         39.92         8.52 o
   0   5  11        131.80        157.26        13.52 o
   1   5  11         39.09         28.98         8.24 o
   2   5  11         93.30         82.53        14.07 o
   3   5  11        222.94        234.64        12.33 o
   4   5  11        942.86        847.17        30.33 o
   5   5  11         38.30         39.03         7.86 o
   6   5  11         21.32         14.68         6.55 o
  -6   6  11         34.04         32.39         7.18 o
  -5   6  11         11.32          3.69         7.32 o
  -4   6  11         27.08         22.80         6.75 o
  -3   6  11        205.89        212.58        12.06 o
  -2   6  11        265.37        246.33        12.94 o
  -1   6  11        914.03        855.10        27.92 o
   0   6  11         12.79          0.38         7.46 o
   1   6  11        938.08        914.93        27.56 o
   2   6  11        277.80        279.63        13.48 o
   3   6  11        197.37        172.77        25.80 o
   4   6  11         26.96         17.00         9.04 o
   5   6  11         12.06         21.10         7.78 o
   6   6  11         32.63         55.47         7.95 o
  -6   7  11          5.74         13.04         7.59 o
  -5   7  11         76.85         78.19        10.27 o
  -4   7  11        170.96        170.28        12.49 o
  -3   7  11        230.11        174.81        14.38 o
  -2   7  11        236.00        236.19        14.94 o
  -1   7  11        788.21        686.71        21.07 o
   0   7  11         26.53         40.14         7.94 o
   1   7  11        801.94        703.41        21.82 o
   2   7  11        247.37        202.64        13.37 o
   3   7  11        217.56        140.79        15.61 o
   4   7  11        185.44        190.55        14.36 o
   5   7  11         71.56         69.80         8.71 o
   6   7  11          6.24          9.66         5.83 o
  -5   8  11          4.86         19.24         8.51 o
  -4   8  11         37.11         35.69         6.85 o
  -3   8  11        286.20        262.27        12.75 o
  -2   8  11        901.34        914.40        29.06 o
  -1   8  11          9.73          9.78         6.89 o
   0   8  11        369.37        390.62        15.98 o
   1   8  11         14.17          7.96         7.20 o
   2   8  11        961.50        956.45        30.36 o
   3   8  11        297.66        272.58        20.17 o
   4   8  11         36.96         29.09         7.96 o
   5   8  11          4.59          7.69         8.77 o
  -5   9  11          2.73         15.13         7.51 o
  -4   9  11        200.82        166.18        10.40 o
  -3   9  11        580.13        522.71        17.44 o
  -2   9  11        446.25        454.86        15.92 o
  -1   9  11       1580.84       1466.08        41.97 o
   0   9  11        317.11        308.65        14.50 o
   1   9  11       1542.44       1326.93        38.89 o
   2   9  11        421.80        430.87        17.72 o
   3   9  11        582.97        545.01        25.22 o
   4   9  11        208.94        202.81        13.57 o
   5   9  11          2.32          6.47         6.09 o
  -5  10  11         49.42         58.82        10.04 o
  -4  10  11         14.59         15.93         8.61 o
  -3  10  11        258.75        271.88        13.58 o
  -2  10  11        292.76        318.50        19.15 o
  -1  10  11        486.47        517.90        25.02 o
   0  10  11        170.66        159.76        12.09 o
   1  10  11        517.48        473.32        20.68 o
   2  10  11        306.64        314.97        23.12 o
   3  10  11        262.41        272.69        15.73 o
   4  10  11         12.53         23.49         7.69 o
   5  10  11         50.75         62.39         8.77 o
  -5  11  11         31.54         29.93         7.36 o
  -4  11  11         83.27        108.68        11.21 o
  -3  11  11          7.95         21.14         7.85 o
  -2  11  11        236.78        243.77        12.64 o
  -1  11  11         91.79         80.75        11.01 o
   0  11  11         68.44         57.54        14.58 o
   1  11  11         87.63         54.99        10.68 o
   2  11  11        260.48        259.84        14.95 o
   3  11  11          9.78         11.97         8.65 o
   4  11  11         91.08        111.33        13.13 o
   5  11  11         32.58         49.75         8.99 o
  -5  12  11          9.93         26.14         8.07 o
  -4  12  11         99.99        117.14        12.79 o
  -3  12  11        244.26        244.58        13.01 o
  -2  12  11          8.65          7.24         7.46 o
  -1  12  11       1230.21       1142.05        38.80 o
   0  12  11       2054.19       1987.04        68.34 o
   1  12  11       1245.72       1184.00        40.49 o
   2  12  11          6.06         -0.81         6.98 o
   3  12  11        228.42        253.92        19.91 o
   4  12  11         92.99         87.26        13.39 o
   5  12  11         11.15         20.17         7.31 o
  -5  13  11         45.43         39.61        18.96 o
  -4  13  11        131.64        150.27        10.61 o
  -3  13  11        263.48        267.38        16.02 o
  -2  13  11        162.59        162.15        11.04 o
  -1  13  11        298.47        269.41        17.01 o
   0  13  11          0.68         10.41         9.33 o
   1  13  11        306.12        315.71        16.23 o
   2  13  11        162.77        166.71        12.23 o
   3  13  11        265.54        278.86        14.84 o
   4  13  11        133.98        153.35        10.91 o
   5  13  11         39.76         65.63        16.52 o
  -4  14  11         52.05         69.97        25.34 o
  -3  14  11        186.25        171.30        12.27 o
  -2  14  11        234.00        227.35        16.47 o
  -1  14  11        391.01        383.62        20.13 o
   0  14  11          0.61          6.43        11.58 o
   1  14  11        386.20        364.45        25.50 o
   2  14  11        251.81        239.40        12.66 o
   3  14  11        198.49        218.11        11.98 o
   4  14  11         54.30         65.10         9.14 o
  -4  15  11         89.19        109.85         9.42 o
  -3  15  11         31.65         28.29         6.91 o
  -2  15  11        191.61        193.08        14.12 o
  -1  15  11         78.82         77.56        11.55 o
   0  15  11        216.13        172.65        15.51 o
   1  15  11         71.62         78.98        10.61 o
   2  15  11        208.33        220.11        12.21 o
   3  15  11         32.17         49.50         7.23 o
   4  15  11         83.77        110.26        11.16 o
  -4  16  11        329.90        323.67        18.09 o
  -3  16  11        276.17        266.32        13.30 o
  -2  16  11         21.45         22.41         7.92 o
  -1  16  11         41.52         68.85        12.50 o
   0  16  11        117.37        128.57        15.04 o
   1  16  11         39.83         34.21         9.75 o
   2  16  11         19.08         17.54         7.40 o
   3  16  11        277.57        303.77        15.01 o
   4  16  11        314.76        313.26        15.53 o
  -3  17  11         65.53         62.07        12.12 o
  -2  17  11        159.73        175.59        13.42 o
  -1  17  11          1.38          6.53        13.22 o
   0  17  11         83.22         76.68        12.10 o
   1  17  11          1.49         -7.98         7.98 o
   2  17  11        165.19        170.72        14.24 o
   3  17  11         65.50         64.91        10.73 o
  -3  18  11         49.40         56.94        14.95 o
  -2  18  11         35.94         34.55        11.08 o
  -1  18  11        113.78        112.83        11.71 o
   0  18  11         26.18         14.54        13.14 o
   1  18  11        116.42        117.09        13.79 o
   2  18  11         32.06         35.15        10.71 o
   3  18  11         48.12         48.61        11.71 o
  -2  19  11         14.94          4.12         7.22 o
  -1  19  11        112.70        138.69        11.28 o
   0  19  11         83.23         71.95        11.50 o
   1  19  11        101.01         95.30        24.56 o
   2  19  11         16.44         40.81         9.54 o
  -1  20  11         41.50         64.05         9.94 o
   0  20  11        260.41        277.78        16.68 o
   1  20  11         41.11         64.96        10.11 o
   0   0  12        876.23        980.23        53.28 o
   1   0  12        481.70        556.35        36.98 o
   2   0  12        521.38        465.63        17.50 o
   3   0  12          0.22          7.16         8.63 o
   4   0  12        170.02        149.21        14.10 o
   5   0  12         91.05        107.43        13.50 o
   6   0  12          8.01         11.68         6.46 o
  -6   1  12         45.16         74.49         8.85 o
  -5   1  12        132.11        125.29        13.13 o
  -4   1  12        231.40        222.99        13.15 o
  -3   1  12        230.00        229.32        15.22 o
  -2   1  12        503.95        504.35        18.39 o
  -1   1  12        311.15        317.66        24.23 o
   0   1  12         22.82         33.02        10.40 o
   1   1  12        324.89        334.63        17.22 o
   2   1  12        514.42        529.70        18.98 o
   3   1  12        243.95        224.84        13.30 o
   4   1  12        244.10        226.01        12.54 o
   5   1  12        142.71        130.83        12.26 o
   6   1  12         43.98         65.00         7.83 o
  -6   2  12         21.60         24.06         6.64 o
  -5   2  12        119.13        132.72        12.03 o
  -4   2  12         56.44         52.34        10.57 o
  -3   2  12        214.28        205.66        14.48 o
  -2   2  12        268.91        249.92        14.44 o
  -1   2  12        374.17        346.77        19.13 o
   0   2  12        999.68        931.48        33.46 o
   1   2  12        401.95        357.07        16.27 o
   2   2  12        259.58        256.23        14.31 o
   3   2  12        218.00        229.97        17.38 o
   4   2  12         48.02         56.18         9.70 o
   5   2  12        121.90        146.31        11.93 o
   6   2  12         23.48         33.54         6.47 o
  -6   3  12          3.79         -0.24         6.74 o
  -5   3  12        248.02        249.91        15.64 o
  -4   3  12        309.76        253.63        13.28 o
  -3   3  12         60.19         58.57        12.63 o
  -2   3  12        186.00        181.18        12.64 o
  -1   3  12        640.34        598.17        25.33 o
   0   3  12          9.38         29.53         7.10 o
   1   3  12        659.93        575.51        18.93 o
   2   3  12        169.56        157.71        11.38 o
   3   3  12         72.29         68.05        11.20 o
   4   3  12        294.96        279.09        15.43 o
   5   3  12        255.85        254.35        13.60 o
   6   3  12          3.65         -2.57         6.97 o
  -6   4  12         17.74         20.61         6.93 o
  -5   4  12        493.97        443.31        31.00 o
  -4   4  12         24.93         33.25         7.72 o
  -3   4  12        107.08         98.64        10.67 o
  -2   4  12        444.51        423.86        18.50 o
  -1   4  12        489.60        501.02        21.74 o
   0   4  12         80.68         95.11        10.57 o
   1   4  12        492.93        531.89        19.39 o
   2   4  12        463.64        404.68        21.18 o
   3   4  12        118.19        102.73        13.59 o
   4   4  12         22.67         32.73         7.90 o
   5   4  12        486.23        415.15        19.05 o
   6   4  12         18.61         10.61         6.84 o
  -6   5  12         11.23         11.24         6.72 o
  -5   5  12         17.71         21.98         7.75 o
  -4   5  12          4.51         13.74         7.22 o
  -3   5  12        198.00        204.78        11.12 o
  -2   5  12        298.28        290.05        14.49 o
  -1   5  12        674.96        618.26        24.71 o
   0   5  12        356.21        330.01        15.49 o
   1   5  12        676.17        643.36        22.28 o
   2   5  12        308.14        287.08        15.21 o
   3   5  12        204.61        211.42        12.31 o
   4   5  12          4.91          9.99         6.83 o
   5   5  12         17.26         17.33         5.90 o
   6   5  12         10.03         10.08         6.40 o
  -6   6  12         39.68         43.81        15.43 o
  -5   6  12         42.04         35.79        11.63 o
  -4   6  12         96.03         81.63        11.44 o
  -3   6  12       1389.24       1296.70        35.90 o
  -2   6  12       1395.19       1313.78        38.25 o
  -1   6  12        438.92        438.27        18.72 o
   0   6  12         97.54         64.58         8.79 o
   1   6  12        447.03        426.74        17.90 o
   2   6  12       1442.22       1334.20        39.99 o
   3   6  12       1382.36       1284.65        47.02 o
   4   6  12         94.64         87.41         9.63 o
   5   6  12         39.93         52.60         9.95 o
   6   6  12         43.21         60.99        16.44 o
  -5   7  12          2.66         14.41        10.78 o
  -4   7  12        114.94        117.52        14.13 o
  -3   7  12        236.35        251.01        12.39 o
  -2   7  12        258.97        235.76        13.09 o
  -1   7  12         83.26         76.33         9.87 o
   0   7  12        237.48        203.95        12.22 o
   1   7  12         68.81         70.00        10.06 o
   2   7  12        292.59        307.49        15.17 o
   3   7  12        236.29        219.77        13.62 o
   4   7  12         99.35         88.40        10.32 o
   5   7  12          2.73          5.54         5.58 o
  -5   8  12         49.97         37.78         7.98 o
  -4   8  12        373.83        330.77        15.00 o
  -3   8  12        352.60        381.41        15.16 o
  -2   8  12        784.06        745.92        21.20 o
  -1   8  12        795.92        758.46        24.39 o
   0   8  12        124.58        124.82        10.81 o
   1   8  12        788.27        780.85        24.86 o
   2   8  12        789.05        750.17        28.27 o
   3   8  12        319.48        294.71        17.35 o
   4   8  12        352.78        317.71        17.62 o
   5   8  12         45.05         45.71        15.36 o
  -5   9  12         95.60        101.25        10.48 o
  -4   9  12        174.40        173.38        11.75 o
  -3   9  12        349.55        312.77        15.18 o
  -2   9  12        604.75        627.62        20.05 o
  -1   9  12        945.10        867.17        25.21 o
   0   9  12        101.03        121.29        16.76 o
   1   9  12        916.48        872.68        27.68 o
   2   9  12        576.97        588.35        23.12 o
   3   9  12        345.63        321.28        18.01 o
   4   9  12        177.82        197.82        13.76 o
   5   9  12         96.45         95.21         9.10 o
  -5  10  12         62.71         66.87         9.95 o
  -4  10  12         79.38         67.55         8.62 o
  -3  10  12         79.24         57.44         7.76 o
  -2  10  12       1322.46       1325.27        36.33 o
  -1  10  12        116.20        121.44        10.16 o
   0  10  12        190.36        163.06        12.53 o
   1  10  12        126.37        120.91        13.99 o
   2  10  12       1327.92       1293.07        41.88 o
   3  10  12         85.22         70.52         9.76 o
   4  10  12         80.66         95.16        11.50 o
   5  10  12         65.43         77.85        10.08 o
  -5  11  12         53.47         49.98        10.32 o
  -4  11  12         16.94         22.15         7.09 o
  -3  11  12        160.40        134.78        15.48 o
  -2  11  12        326.07        320.95        14.02 o
  -1  11  12        855.80        782.79        25.23 o
   0  11  12        725.20        664.49        31.18 o
   1  11  12        828.40        761.68        29.17 o
   2  11  12        307.41        292.76        17.33 o
   3  11  12        153.57        128.72        12.08 o
   4  11  12         17.79         25.98         7.97 o
   5  11  12         57.28         64.06        13.51 o
  -5  12  12         38.83         68.41        11.34 o
  -4  12  12         23.35         27.89         6.98 o
  -3  12  12         71.91         79.82         9.30 o
  -2  12  12        143.40        135.05        10.84 o
  -1  12  12        124.61        147.27        11.93 o
   0  12  12         47.30         63.09        13.53 o
   1  12  12        128.66        141.93        13.85 o
   2  12  12        144.24        154.55        11.73 o
   3  12  12         69.16         74.69         9.80 o
   4  12  12         23.84         26.37         8.16 o
   5  12  12         39.63         51.71         9.43 o
  -4  13  12        116.15        132.66        11.04 o
  -3  13  12         28.37         25.61         7.23 o
  -2  13  12         73.84         52.69         9.07 o
  -1  13  12         79.71         87.13        10.82 o
   0  13  12         75.17         63.27        11.37 o
   1  13  12         79.50         74.35        11.14 o
   2  13  12         81.42         62.76         8.92 o
   3  13  12         33.15         33.40         9.82 o
   4  13  12        120.33        142.68        13.54 o
  -4  14  12         45.89         53.38         9.68 o
  -3  14  12        243.93        218.35        12.05 o
  -2  14  12         19.56         38.90        15.02 o
  -1  14  12        461.95        448.48        26.27 o
   0  14  12        116.32        106.22        13.27 o
   1  14  12        464.38        432.20        19.97 o
   2  14  12         17.87         22.86         8.57 o
   3  14  12        258.84        253.99        12.43 o
   4  14  12         45.52         66.17         9.21 o
  -4  15  12         14.34         22.81         8.58 o
  -3  15  12          4.96         12.85         7.70 o
  -2  15  12        185.29        185.90        14.69 o
  -1  15  12        118.64        123.36        13.33 o
   0  15  12         14.06         18.38        12.54 o
   1  15  12        114.51        121.25        17.62 o
   2  15  12        193.49        177.94        12.43 o
   3  15  12          5.93          8.24         5.89 o
   4  15  12         14.56         22.81         8.16 o
  -3  16  12          2.77         -7.25         7.25 o
  -2  16  12        147.79        150.44        12.50 o
  -1  16  12        220.83        226.06        13.82 o
   0  16  12          9.02         -0.79        26.59 o
   1  16  12        219.44        231.11        15.44 o
   2  16  12        145.21        129.79        13.68 o
   3  16  12          3.02          5.10         6.36 o
  -3  17  12         39.18         64.40         9.47 o
  -2  17  12         83.30        107.76        11.33 o
  -1  17  12         14.25         21.74        10.71 o
   0  17  12         55.63         72.19         9.35 o
   1  17  12          9.77          2.04         8.22 o
   2  17  12         82.81        107.27        11.59 o
   3  17  12         36.14         54.64        10.94 o
  -2  18  12         10.24         10.33         7.59 o
  -1  18  12         56.75         84.51        12.72 o
   0  18  12         57.21         73.74        10.58 o
   1  18  12         57.93         83.57        11.58 o
   2  18  12          8.43         19.69         7.52 o
  -2  19  12         21.22         11.17         9.75 o
  -1  19  12         58.91         73.00        15.78 o
   0  19  12          2.04          7.61         7.98 o
   1  19  12         56.10         67.38        13.10 o
   2  19  12         23.71         38.57         9.74 o
   0  20  12        104.90        108.23        11.50 o
   1   0  13         85.49        100.70         9.35 o
   2   0  13          3.00         17.00         8.22 o
   3   0  13          0.60          7.64         7.63 o
   4   0  13         21.37         27.74         7.99 o
   5   0  13         13.76         23.24         6.73 o
   6   0  13         74.46         54.99         7.51 o
  -6   1  13         20.96         34.95         7.04 o
  -5   1  13         42.17         38.30         8.63 o
  -4   1  13         42.21         51.66         9.95 o
  -3   1  13        317.75        297.25        22.67 o
  -2   1  13         59.01         50.43         9.61 o
  -1   1  13        978.15        995.48        31.11 o
   0   1  13       1181.53       1165.62        37.92 o
   1   1  13        952.31        918.99        31.81 o
   2   1  13         54.67         66.82        10.09 o
   3   1  13        308.11        283.10        13.73 o
   4   1  13         48.58         48.62        12.97 o
   5   1  13         47.57         46.10         7.54 o
   6   1  13         20.23         35.86         6.82 o
  -6   2  13        110.39         83.44         9.75 o
  -5   2  13         27.60         48.06         9.27 o
  -4   2  13          6.94         21.52        10.85 o
  -3   2  13         43.47         61.38        10.63 o
  -2   2  13        551.00        536.08        21.37 o
  -1   2  13         66.07         58.73        10.91 o
   0   2  13       1579.23       1659.66        49.01 o
   1   2  13         78.93         77.36         8.69 o
   2   2  13        544.35        535.90        24.08 o
   3   2  13         44.88         52.33         9.08 o
   4   2  13          5.52         23.38         7.00 o
   5   2  13         24.27         44.97         7.79 o
   6   2  13        103.12         94.46        11.27 o
  -6   3  13         44.34         46.04         8.03 o
  -5   3  13         36.78         43.30         7.89 o
  -4   3  13        304.23        260.30        16.26 o
  -3   3  13        295.10        278.99        14.48 o
  -2   3  13        244.39        207.27        14.47 o
  -1   3  13       1030.75       1039.74        38.18 o
   0   3  13         81.92         90.92         9.95 o
   1   3  13       1071.00       1045.74        28.38 o
   2   3  13        217.72        207.60        13.59 o
   3   3  13        308.08        311.87        14.56 o
   4   3  13        307.56        285.36        14.53 o
   5   3  13         37.12         54.63         7.60 o
   6   3  13         46.75         51.75         8.12 o
  -5   4  13         69.69         67.01         9.43 o
  -4   4  13        359.45        327.49        14.88 o
  -3   4  13         32.18         42.03         8.83 o
  -2   4  13        320.02        323.24        24.87 o
  -1   4  13        287.40        280.23        15.12 o
   0   4  13        502.72        451.53        19.93 o
   1   4  13        326.04        317.01        18.17 o
   2   4  13        302.04        291.79        17.53 o
   3   4  13         38.11         63.29        11.82 o
   4   4  13        361.43        329.33        14.81 o
   5   4  13         71.88         87.60         8.91 o
  -5   5  13        100.46        110.48        10.38 o
  -4   5  13        335.89        305.29        13.92 o
  -3   5  13        850.31        808.78        25.70 o
  -2   5  13        263.03        253.33        14.80 o
  -1   5  13        305.88        305.79        17.45 o
   0   5  13        589.49        553.48        20.99 o
   1   5  13        284.53        296.59        14.79 o
   2   5  13        267.14        269.39        14.65 o
   3   5  13        822.21        794.52        26.38 o
   4   5  13        311.12        283.56        13.73 o
   5   5  13        104.60        102.41         9.73 o
  -5   6  13         93.72         97.64        10.43 o
  -4   6  13        499.98        473.57        19.29 o
  -3   6  13        859.37        791.41        25.53 o
  -2   6  13        626.83        634.55        22.42 o
  -1   6  13         59.72         78.31         9.89 o
   0   6  13        136.99        144.01        12.67 o
   1   6  13         67.46         88.79        12.88 o
   2   6  13        599.18        612.37        23.74 o
   3   6  13        841.98        773.76        30.68 o
   4   6  13        496.53        445.75        17.94 o
   5   6  13        103.22        108.89         9.49 o
  -5   7  13         84.24         99.36        11.68 o
  -4   7  13         22.57         17.04         7.39 o
  -3   7  13        597.20        545.37        18.15 o
  -2   7  13        397.96        378.21        15.27 o
  -1   7  13        240.16        265.03        14.17 o
   0   7  13         12.96         11.58         7.63 o
   1   7  13        212.70        225.64        13.22 o
   2   7  13        362.22        356.12        22.22 o
   3   7  13        587.97        542.03        25.65 o
   4   7  13         23.28         29.77         7.27 o
   5   7  13         88.61         98.16         9.25 o
  -5   8  13         59.28         62.65        13.86 o
  -4   8  13        331.98        321.27        14.57 o
  -3   8  13        227.71        200.54        12.41 o
  -2   8  13        200.27        201.81        12.08 o
  -1   8  13        715.57        661.39        24.84 o
   0   8  13        812.02        788.10        27.42 o
   1   8  13        731.57        695.96        23.34 o
   2   8  13        187.16        203.75        13.15 o
   3   8  13        213.65        217.69        14.52 o
   4   8  13        333.06        325.92        16.71 o
   5   8  13         61.49         52.79         9.58 o
  -5   9  13         26.40         45.13         9.72 o
  -4   9  13         27.52         21.64         8.06 o
  -3   9  13        179.32        180.77        10.92 o
  -2   9  13         69.48         69.57         8.92 o
  -1   9  13         74.66         76.47        12.84 o
   0   9  13        756.20        687.01        39.05 o
   1   9  13         76.69        104.26        10.28 o
   2   9  13         80.40         92.83         9.70 o
   3   9  13        186.90        165.08        11.32 o
   4   9  13         28.19         19.25         7.33 o
   5   9  13         26.74         36.79         7.37 o
  -5  10  13         22.42         11.29         9.59 o
  -4  10  13         52.72         73.52        11.25 o
  -3  10  13        469.50        477.44        17.14 o
  -2  10  13         63.49         68.21         8.88 o
  -1  10  13        563.90        499.24        21.13 o
   0  10  13        120.82        150.99        13.35 o
   1  10  13        544.71        509.04        24.12 o
   2  10  13         54.28         64.81         8.74 o
   3  10  13        458.80        479.33        23.56 o
   4  10  13         52.27         65.43         9.96 o
   5  10  13         24.85         26.89         7.50 o
  -5  11  13         10.91         12.42         8.57 o
  -4  11  13        118.90        111.20        11.36 o
  -3  11  13         95.74        107.52         8.92 o
  -2  11  13        411.54        354.40        14.92 o
  -1  11  13        429.92        397.39        17.45 o
   0  11  13        389.68        419.15        30.55 o
   1  11  13        408.06        358.06        18.00 o
   2  11  13        406.11        338.02        18.09 o
   3  11  13        104.37        109.38        13.50 o
   4  11  13        110.23        112.39        14.95 o
   5  11  13         10.39         15.98         6.60 o
  -4  12  13          4.69         14.34        14.91 o
  -3  12  13         30.64         37.65         7.72 o
  -2  12  13          4.71          9.92        11.62 o
  -1  12  13        508.82        516.11        26.50 o
   0  12  13        103.22         95.92        13.15 o
   1  12  13        528.83        536.34        24.66 o
   2  12  13          7.08         22.68         9.22 o
   3  12  13         34.10         56.18         9.70 o
   4  12  13          3.58          7.91         6.56 o
  -4  13  13         29.95         31.41         8.69 o
  -3  13  13         60.78         59.31         8.24 o
  -2  13  13        181.39        114.71        12.15 o
  -1  13  13         16.55         37.91         8.43 o
   0  13  13        705.55        674.28        35.68 o
   1  13  13         13.88         24.28         8.36 o
   2  13  13        178.15        147.49        11.39 o
   3  13  13         61.45         54.70         7.63 o
   4  13  13         30.74         18.51         7.66 o
  -4  14  13          3.49          5.62         9.34 o
  -3  14  13         22.47         18.51         7.38 o
  -2  14  13         79.68        105.92        17.37 o
  -1  14  13         83.80         96.96        10.84 o
   0  14  13        488.36        480.73        21.32 o
   1  14  13         92.83         86.11        10.84 o
   2  14  13         89.11        112.52        11.94 o
   3  14  13         24.45         27.80         6.45 o
   4  14  13          2.65          1.26         6.63 o
  -3  15  13        102.10        127.69        18.84 o
  -2  15  13        147.19        140.73        12.50 o
  -1  15  13        147.66        128.30        12.43 o
   0  15  13         10.35         12.72         8.94 o
   1  15  13        151.29        125.66        19.61 o
   2  15  13        158.37        169.88        12.33 o
   3  15  13         95.56        119.86        10.20 o
  -3  16  13        142.91        170.08        12.98 o
  -2  16  13         14.35         18.58         9.68 o
  -1  16  13         34.74         55.92        11.59 o
   0  16  13         15.23         17.92         7.84 o
   1  16  13         31.12         52.99         9.99 o
   2  16  13         15.09         11.92         9.12 o
   3  16  13        130.05        149.99        11.89 o
  -3  17  13        113.83         84.31        10.34 o
  -2  17  13         12.49         21.47        10.28 o
  -1  17  13         35.47         38.07        13.68 o
   0  17  13          0.17         10.73         8.49 o
   1  17  13         38.96         32.86         9.40 o
   2  17  13         10.84         11.27         7.50 o
   3  17  13        109.45        116.03        15.61 o
  -2  18  13         13.87         11.96         9.68 o
  -1  18  13          7.11         26.60         8.32 o
   0  18  13         36.15          8.11         8.98 o
   1  18  13          7.43         23.08         9.60 o
   2  18  13         13.54         16.28         8.38 o
  -1  19  13         58.98         57.41        10.25 o
   0  19  13         64.16        110.84        14.77 o
   1  19  13         60.18         69.32        12.60 o
   0   0  14         86.49         74.54        13.74 o
   1   0  14        273.88        319.90        17.94 o
   2   0  14        480.25        431.45        18.55 o
   3   0  14        195.40        250.92        17.89 o
   4   0  14         86.31         59.94        20.78 o
   5   0  14         59.08         60.17        10.17 o
  -5   1  14         44.94         54.83        13.53 o
  -4   1  14        398.49        389.97        18.79 o
  -3   1  14        204.70        190.23        13.37 o
  -2   1  14        192.78        210.03        17.93 o
  -1   1  14         51.42         43.37         8.96 o
   0   1  14        221.91        228.02        16.23 o
   1   1  14         53.15         58.13         8.75 o
   2   1  14        200.01        197.01        14.00 o
   3   1  14        186.95        181.91        12.25 o
   4   1  14        395.19        374.14        16.98 o
   5   1  14         47.44         48.72         7.34 o
  -5   2  14         38.16         50.61         7.59 o
  -4   2  14        290.82        271.62        13.76 o
  -3   2  14        848.32        872.81        30.06 o
  -2   2  14       1414.50       1346.42        48.58 o
  -1   2  14        673.91        650.23        24.44 o
   0   2  14          2.42          1.67         8.02 o
   1   2  14        666.04        651.20        21.97 o
   2   2  14       1410.20       1335.56        46.46 o
   3   2  14        845.96        830.88        29.88 o
   4   2  14        287.41        259.93        14.57 o
   5   2  14         41.04         37.42         7.84 o
  -5   3  14        135.21        101.19        13.83 o
  -4   3  14        126.61        124.83         9.89 o
  -3   3  14         59.24         50.90         9.11 o
  -2   3  14         68.14         75.64        12.98 o
  -1   3  14        103.96        131.61        15.37 o
   0   3  14        441.59        429.97        19.40 o
   1   3  14         99.02        101.53        10.75 o
   2   3  14         76.04        105.56        13.59 o
   3   3  14         66.74         78.03         9.64 o
   4   3  14        132.27        103.17        15.08 o
   5   3  14        125.18        106.86        11.18 o
  -5   4  14         25.98         30.30         6.91 o
  -4   4  14         77.14         65.53         9.34 o
  -3   4  14        242.68        223.43        12.30 o
  -2   4  14        175.16        152.05        12.54 o
  -1   4  14          4.12         17.88         8.68 o
   0   4  14         58.83         88.06        12.09 o
   1   4  14          1.99         23.73        11.69 o
   2   4  14        176.56        164.54        12.50 o
   3   4  14        234.08        208.02        14.14 o
   4   4  14         74.09         64.36         8.89 o
   5   4  14         31.01         16.21         7.26 o
  -5   5  14          1.65          4.75         7.10 o
  -4   5  14         51.52         73.38        10.45 o
  -3   5  14         24.55         20.71         8.56 o
  -2   5  14        414.32        441.13        18.13 o
  -1   5  14        274.02        277.38        15.65 o
   0   5  14       2568.60       2540.84        76.85 o
   1   5  14        283.17        254.74        14.54 o
   2   5  14        427.81        450.81        18.96 o
   3   5  14         22.94         17.87         6.55 o
   4   5  14         50.78         68.51         8.58 o
   5   5  14          1.10         -0.46         6.09 o
  -5   6  14         50.85         50.66         9.67 o
  -4   6  14        123.68        114.69        10.70 o
  -3   6  14        164.06        183.66        14.95 o
  -2   6  14        671.53        621.54        25.83 o
  -1   6  14        203.49        239.40        14.99 o
   0   6  14        542.45        465.26        19.31 o
   1   6  14        218.53        215.60        16.19 o
   2   6  14        703.49        668.40        24.93 o
   3   6  14        170.40        181.27        12.99 o
   4   6  14        124.40        130.83        12.74 o
   5   6  14         49.11         39.89         7.73 o
  -5   7  14         52.29         44.26         8.25 o
  -4   7  14        157.28        145.26        11.58 o
  -3   7  14         72.18         61.66         8.66 o
  -2   7  14        586.02        519.74        18.54 o
  -1   7  14        801.44        741.47        27.00 o
   0   7  14          0.68         12.92         8.67 o
   1   7  14        821.88        739.44        23.76 o
   2   7  14        564.79        521.72        25.66 o
   3   7  14         78.10         81.49         9.63 o
   4   7  14        163.78        130.79        14.27 o
   5   7  14         56.43         59.38         8.49 o
  -5   8  14         22.15         17.86         9.03 o
  -4   8  14        364.03        339.58        23.59 o
  -3   8  14         79.87         50.68         7.89 o
  -2   8  14        274.96        268.82        14.29 o
  -1   8  14        172.11        184.98        13.33 o
   0   8  14         95.48        121.04        13.02 o
   1   8  14        177.07        191.88        12.96 o
   2   8  14        304.36        304.51        16.22 o
   3   8  14         74.25         59.35        10.13 o
   4   8  14        382.63        372.99        17.36 o
   5   8  14         20.49         12.89         7.81 o
  -5   9  14        107.94        109.20        13.43 o
  -4   9  14         64.85         88.77         9.45 o
  -3   9  14        122.06        120.90         9.75 o
  -2   9  14        100.17        103.30        10.27 o
  -1   9  14        317.00        324.12        16.93 o
   0   9  14          1.47         15.28         8.78 o
   1   9  14        326.00        301.91        16.61 o
   2   9  14        115.73        113.10        11.85 o
   3   9  14        138.33        150.65        12.01 o
   4   9  14         64.18         72.63        12.08 o
   5   9  14        101.48         98.50        14.47 o
  -5  10  14         38.91         40.15         9.65 o
  -4  10  14         30.07         34.61         8.08 o
  -3  10  14         56.28         37.17         9.38 o
  -2  10  14         49.81         52.95         8.67 o
  -1  10  14         72.13        129.82        14.82 o
   0  10  14          0.16          0.12        10.01 o
   1  10  14         52.44         86.81        10.55 o
   2  10  14         45.40         37.36         8.35 o
   3  10  14         55.33         47.93        11.86 o
   4  10  14         31.65         43.73         8.17 o
   5  10  14         35.45         28.87         7.45 o
  -4  11  14         77.74         52.97         9.50 o
  -3  11  14         23.52         40.13         8.89 o
  -2  11  14         51.13         51.83         9.56 o
  -1  11  14         42.01         45.46         9.89 o
   0  11  14         55.26         65.42        12.04 o
   1  11  14         44.76         60.44        13.95 o
   2  11  14         51.07         59.93         9.26 o
   3  11  14         20.74         39.90        13.18 o
   4  11  14         76.28         42.48         7.28 o
  -4  12  14         63.38         81.45        10.67 o
  -3  12  14          1.90          3.31         7.27 o
  -2  12  14         97.01        109.44        10.64 o
  -1  12  14        224.34        206.53        13.86 o
   0  12  14          5.37         14.77        11.02 o
   1  12  14        228.81        200.89        13.76 o
   2  12  14        101.33        111.63        11.73 o
   3  12  14          2.73         -1.13         6.73 o
   4  12  14         62.69         74.88         9.22 o
  -4  13  14         93.50        106.03        11.27 o
  -3  13  14        133.75        139.88        10.52 o
  -2  13  14         11.71          5.60         8.28 o
  -1  13  14         74.83         87.03        12.94 o
   0  13  14         44.16         36.86         9.43 o
   1  13  14         81.46        109.06        12.49 o
   2  13  14         10.60         19.11         8.31 o
   3  13  14        144.01        144.93        17.92 o
   4  13  14         93.45        100.85         9.95 o
  -4  14  14         30.05         27.84        11.43 o
  -3  14  14         14.62         26.41         8.05 o
  -2  14  14         67.27         62.49        10.08 o
  -1  14  14        141.14        131.27        12.05 o
   0  14  14         24.24         22.71         9.30 o
   1  14  14        145.85        137.83        17.28 o
   2  14  14         58.83         56.43         8.98 o
   3  14  14         12.23         13.61         6.27 o
   4  14  14         37.74         26.75         8.23 o
  -3  15  14         42.69         48.38        12.98 o
  -2  15  14          3.06         17.81         8.56 o
  -1  15  14        163.40        174.38        13.41 o
   0  15  14         22.85         22.10         9.38 o
   1  15  14        163.84        223.50        15.23 o
   2  15  14          4.31         16.71         8.52 o
   3  15  14         42.53         76.30         8.90 o
  -3  16  14         76.19         84.45        13.78 o
  -2  16  14         85.84         92.82        15.41 o
  -1  16  14        249.50        265.72        14.58 o
   0  16  14        335.43        349.08        21.55 o
   1  16  14        247.43        241.02        15.11 o
   2  16  14         89.65         99.68        13.64 o
   3  16  14         74.68        116.96        11.95 o
  -2  17  14         32.46         33.44         8.74 o
  -1  17  14        213.29        242.45        19.53 o
   0  17  14         28.59         42.78        15.12 o
   1  17  14        214.96        207.95        17.48 o
   2  17  14         31.97         39.24        13.54 o
  -1  18  14        100.66        149.83        13.21 o
   0  18  14          0.51          6.29        13.88 o
   1  18  14         97.54        139.23        13.13 o
   0  19  14         39.56         28.61         9.68 o
   1   0  15          6.23         32.80         9.79 o
   2   0  15       1846.70       1762.03        56.13 o
   3   0  15        191.72        188.11        13.52 o
   4   0  15         20.82         26.01         7.62 o
   5   0  15         22.83         21.48         6.66 o
  -5   1  15          8.33         12.42         6.57 o
  -4   1  15         93.64        105.25         9.76 o
  -3   1  15         34.51         35.80         8.31 o
  -2   1  15        651.33        678.58        28.78 o
  -1   1  15        836.24        760.87        29.23 o
   0   1  15         92.53        142.64        14.07 o
   1   1  15        863.09        724.23        27.31 o
   2   1  15        645.55        664.52        25.05 o
   3   1  15         24.26         11.06         8.66 o
   4   1  15         87.95         88.61        10.54 o
   5   1  15          6.93          5.96         6.78 o
  -5   2  15         35.16         25.87         7.14 o
  -4   2  15         14.14         26.03        11.31 o
  -3   2  15        470.14        500.87        22.10 o
  -2   2  15        291.99        313.36        25.12 o
  -1   2  15        322.73        322.75        20.64 o
   0   2  15        128.82        130.39        12.30 o
   1   2  15        360.53        368.68        18.52 o
   2   2  15        296.11        319.86        20.97 o
   3   2  15        471.37        473.40        20.51 o
   4   2  15         13.00         23.45         6.85 o
   5   2  15         34.87         37.49         6.86 o
  -5   3  15          8.82         10.44         6.81 o
  -4   3  15        592.04        567.76        21.70 o
  -3   3  15        436.63        409.44        21.79 o
  -2   3  15        484.93        503.87        24.83 o
  -1   3  15        271.87        252.41        17.09 o
   0   3  15        776.16        783.52        36.79 o
   1   3  15        270.18        251.69        22.14 o
   2   3  15        511.81        528.79        23.40 o
   3   3  15        450.31        426.16        18.64 o
   4   3  15        584.14        587.17        27.54 o
   5   3  15          9.53         11.24         6.14 o
  -5   4  15         78.62         81.41         9.60 o
  -4   4  15        135.29        166.34        12.90 o
  -3   4  15        109.81         91.43        11.02 o
  -2   4  15        233.13        216.09        14.32 o
  -1   4  15        195.38        217.01        16.91 o
   0   4  15       1955.85       1866.65        52.74 o
   1   4  15        168.45        190.94        13.81 o
   2   4  15        227.78        202.90        13.30 o
   3   4  15        111.51        121.10        10.05 o
   4   4  15        120.54        138.91        11.50 o
   5   4  15         78.43         79.74         9.20 o
  -5   5  15        129.14        128.91        10.82 o
  -4   5  15         18.92         15.71         9.96 o
  -3   5  15        441.24        428.73        25.87 o
  -2   5  15         23.25         42.77        10.63 o
  -1   5  15          8.72         19.80        12.17 o
   0   5  15        137.16        192.03        19.35 o
   1   5  15          5.82         15.27         9.76 o
   2   5  15         28.86         43.04         8.98 o
   3   5  15        485.69        461.88        17.84 o
   4   5  15         21.87         31.97        10.35 o
   5   5  15        124.70        124.05        10.72 o
  -5   6  15         17.42         22.26         8.77 o
  -4   6  15          1.85          9.17        10.31 o
  -3   6  15        115.14        114.52        12.74 o
  -2   6  15        488.60        456.74        18.78 o
  -1   6  15        250.00        239.60        14.82 o
   0   6  15         66.28         63.43        10.40 o
   1   6  15        269.04        277.82        14.87 o
   2   6  15        491.58        457.18        23.52 o
   3   6  15        112.64         96.98        12.08 o
   4   6  15          0.40          2.94         7.54 o
   5   6  15         18.70         34.06         7.39 o
  -5   7  15         35.47         30.54         9.47 o
  -4   7  15         23.92         14.42         7.15 o
  -3   7  15         40.59         25.00         7.06 o
  -2   7  15        330.65        345.92        14.97 o
  -1   7  15        249.44        238.85        14.05 o
   0   7  15         88.26        146.39        14.21 o
   1   7  15        239.64        201.75        12.92 o
   2   7  15        296.42        291.58        17.34 o
   3   7  15         46.49         34.20         7.41 o
   4   7  15         23.98         13.02         6.97 o
   5   7  15         38.65         23.69         6.65 o
  -5   8  15         50.67         62.47        15.16 o
  -4   8  15        187.10        192.78        11.86 o
  -3   8  15        233.57        227.03        12.18 o
  -2   8  15        145.49        152.19        12.75 o
  -1   8  15        409.83        363.30        19.08 o
   0   8  15         46.74         72.55        13.11 o
   1   8  15        399.19        322.99        16.90 o
   2   8  15        145.18        135.52        13.99 o
   3   8  15        226.74        247.06        16.94 o
   4   8  15        188.62        198.35        12.52 o
   5   8  15         50.57         67.00        11.10 o
  -4   9  15         82.82         99.25         9.40 o
  -3   9  15        120.82        141.24        12.22 o
  -2   9  15         89.42         87.17         9.89 o
  -1   9  15        173.51        168.82        13.73 o
   0   9  15        468.17        405.80        19.29 o
   1   9  15        168.92        171.88        12.29 o
   2   9  15         76.83         96.76        10.74 o
   3   9  15        110.90        119.08        11.59 o
   4   9  15         81.77         98.32        10.37 o
   5   9  15          6.06         15.08        12.94 o
  -4  10  15          6.01          2.15         7.85 o
  -3  10  15         34.91         29.37         7.49 o
  -2  10  15        166.58        158.71        11.98 o
  -1  10  15        232.15        217.92        16.31 o
   0  10  15         61.93         36.01        13.27 o
   1  10  15        230.77        206.67        15.16 o
   2  10  15        143.28        132.86        12.17 o
   3  10  15         36.05         36.73         8.39 o
   4  10  15          8.88          9.91         7.83 o
  -4  11  15         61.58         64.38        11.80 o
  -3  11  15         56.18         55.47         8.43 o
  -2  11  15         44.51         31.90         8.13 o
  -1  11  15         61.91         57.00        10.61 o
   0  11  15          1.77         23.19        10.08 o
   1  11  15         65.31         50.90        12.33 o
   2  11  15         44.31         59.96         9.01 o
   3  11  15         54.23         38.78         9.25 o
   4  11  15         63.57         72.64         9.17 o
  -4  12  15         35.17         42.39         9.43 o
  -3  12  15         73.31         98.86        10.35 o
  -2  12  15         58.46         52.54         9.51 o
  -1  12  15        332.17        322.18        19.24 o
   0  12  15         10.10         19.60        11.79 o
   1  12  15        346.64        344.69        17.24 o
   2  12  15         65.01         57.16        10.49 o
   3  12  15         72.43         95.19        11.59 o
   4  12  15         32.74         42.34         7.84 o
  -4  13  15         51.32         34.91        10.57 o
  -3  13  15          7.04         -3.37         9.21 o
  -2  13  15          4.29         11.68         8.00 o
  -1  13  15          0.47         36.85        66.53 o
   0  13  15        525.64        454.84        35.10 o
   1  13  15          0.48          2.18        13.84 o
   2  13  15          6.11         -3.29         7.11 o
   3  13  15          7.36          4.14         6.43 o
   4  13  15         47.38         42.27         9.79 o
  -3  14  15         97.21         96.42        11.77 o
  -2  14  15         65.89         73.42        10.49 o
  -1  14  15         17.96         40.27        12.06 o
   0  14  15        145.84        166.00        15.36 o
   1  14  15         23.50         41.86         9.00 o
   2  14  15         64.91         72.83        10.67 o
   3  14  15        100.24        101.09         9.21 o
  -3  15  15        171.14        146.83        14.40 o
  -2  15  15          4.73          3.28         9.47 o
  -1  15  15         46.03         36.54        11.36 o
   0  15  15         54.22         61.08        10.83 o
   1  15  15         51.80         48.87         9.73 o
   2  15  15          3.39          4.18         8.06 o
   3  15  15        185.46        205.12        30.76 o
  -2  16  15         59.30         59.09        16.99 o
  -1  16  15         37.25         68.31        12.79 o
   0  16  15        152.19        160.56        15.27 o
   1  16  15         38.85         59.31        10.53 o
   2  16  15         66.54         75.59         9.75 o
  -2  17  15          9.41          6.28         9.64 o
  -1  17  15         67.11        101.72        16.30 o
   0  17  15          1.58         -1.70         8.25 o
   1  17  15         65.97         79.83        12.76 o
   2  17  15          9.40         16.34         6.95 o
  -1  18  15        109.21        151.32        15.83 o
   0  18  15         22.60         33.24         9.62 o
   1  18  15        114.56        168.12        14.56 o
   0   0  16        410.23        403.20        24.56 o
   1   0  16        691.46        713.09        28.53 o
   2   0  16        711.46        798.78        38.77 o
   3   0  16         19.64         24.81         8.49 o
   4   0  16         39.27         24.33         7.65 o
   5   0  16          0.45         -0.67         6.20 o
  -5   1  16         73.29         71.13         8.39 o
  -4   1  16        133.68        100.39        10.67 o
  -3   1  16        175.48        173.46        13.35 o
  -2   1  16        760.99        762.97        33.26 o
  -1   1  16        328.16        365.67        19.09 o
   0   1  16        637.21        610.79        22.33 o
   1   1  16        319.27        349.11        21.91 o
   2   1  16        771.83        773.59        32.22 o
   3   1  16        187.31        204.75        22.51 o
   4   1  16        139.38        130.76        11.32 o
   5   1  16         67.89         78.01         8.21 o
  -5   2  16          9.35         13.38         6.76 o
  -4   2  16         22.27         18.01         7.91 o
  -3   2  16        382.74        358.71        22.81 o
  -2   2  16        113.73        116.99        13.87 o
  -1   2  16        450.10        474.69        25.00 o
   0   2  16         17.41         23.08         8.31 o
   1   2  16        476.89        461.84        21.42 o
   2   2  16        127.12        128.56        14.90 o
   3   2  16        373.90        307.31        23.92 o
   4   2  16         29.47         23.40         9.91 o
   5   2  16          8.47         10.87         5.59 o
  -5   3  16         12.38         23.75         7.20 o
  -4   3  16          4.15         10.28         6.97 o
  -3   3  16         28.01         25.16        10.61 o
  -2   3  16        391.42        353.12        17.23 o
  -1   3  16        324.43        331.66        18.31 o
   0   3  16         37.50         50.91        16.43 o
   1   3  16        304.96        309.30        18.02 o
   2   3  16        403.28        341.00        17.67 o
   3   3  16         22.41         14.28         8.09 o
   4   3  16          2.82         15.19         8.47 o
   5   3  16          8.90         16.08         8.18 o
  -5   4  16         77.22         91.47        12.68 o
  -4   4  16        107.39        116.88        10.16 o
  -3   4  16         80.13         88.19        10.35 o
  -2   4  16         25.98         41.32        10.89 o
  -1   4  16       1087.69       1147.49        37.21 o
   0   4  16          0.05         -6.67         8.43 o
   1   4  16       1078.17       1111.81        37.94 o
   2   4  16         19.79         18.06        10.00 o
   3   4  16         78.71         95.73         9.94 o
   4   4  16        118.26        131.89        10.68 o
   5   4  16         80.42         76.21         8.96 o
  -5   5  16         72.50         64.54        11.34 o
  -4   5  16        143.96        143.48        13.19 o
  -3   5  16        124.69         95.45        11.82 o
  -2   5  16        441.87        438.39        20.79 o
  -1   5  16        470.64        485.31        20.08 o
   0   5  16        379.35        428.68        21.89 o
   1   5  16        456.72        419.55        22.17 o
   2   5  16        412.29        403.79        27.98 o
   3   5  16        122.18        122.19        11.37 o
   4   5  16        143.96        148.01        14.88 o
   5   5  16         72.05         75.93         9.92 o
  -5   6  16         12.56          6.92         8.06 o
  -4   6  16         57.17         58.36         8.33 o
  -3   6  16         11.34         10.24        12.34 o
  -2   6  16        121.01        132.13        11.74 o
  -1   6  16         39.37         53.36         8.74 o
   0   6  16          4.81         11.35        13.38 o
   1   6  16         40.20         41.00        14.54 o
   2   6  16        128.13        106.74        12.22 o
   3   6  16          9.11          6.44         8.66 o
   4   6  16         55.26         70.12        10.91 o
   5   6  16         12.15         -1.46         6.72 o
  -5   7  16         13.26         18.01         9.11 o
  -4   7  16         56.68         46.54         8.80 o
  -3   7  16        236.19        204.21        15.50 o
  -2   7  16         77.81         93.18        14.24 o
  -1   7  16         69.72         61.64        10.65 o
   0   7  16       1212.38       1160.42        41.11 o
   1   7  16         77.32         79.20        11.06 o
   2   7  16         69.36         67.60         8.91 o
   3   7  16        264.78        253.23        15.53 o
   4   7  16         60.26         84.16         9.92 o
   5   7  16         13.15         14.17         9.37 o
  -4   8  16        308.32        352.17        15.37 o
  -3   8  16          8.98         14.79        11.27 o
  -2   8  16        343.37        300.92        15.98 o
  -1   8  16        475.83        479.68        21.80 o
   0   8  16         22.35         51.86        11.63 o
   1   8  16        466.46        519.67        20.37 o
   2   8  16        344.74        330.40        16.87 o
   3   8  16          7.29         10.91        10.32 o
   4   8  16        313.73        320.80        17.55 o
  -4   9  16         53.14         70.94         8.56 o
  -3   9  16        193.67        211.27        14.22 o
  -2   9  16        159.40        150.45        13.82 o
  -1   9  16        385.96        398.84        20.79 o
   0   9  16        515.69        481.46        25.32 o
   1   9  16        379.86        392.76        21.32 o
   2   9  16        168.25        174.29        12.51 o
   3   9  16        194.85        199.92        22.32 o
   4   9  16         51.38         54.74         8.81 o
  -4  10  16         21.48         35.40         9.58 o
  -3  10  16         52.08         43.65         7.57 o
  -2  10  16        121.26         95.30        14.47 o
  -1  10  16         21.64         47.29        18.01 o
   0  10  16        164.65        175.53        16.03 o
   1  10  16         18.62         28.26         9.44 o
   2  10  16        116.45        106.71        11.21 o
   3  10  16         48.51         46.94         8.17 o
   4  10  16         18.97         20.32         6.52 o
  -4  11  16         16.88         22.46        10.96 o
  -3  11  16        104.63        118.11        10.55 o
  -2  11  16        101.83        104.83        11.73 o
  -1  11  16         77.29         87.28        14.01 o
   0  11  16        173.93        192.04        30.60 o
   1  11  16         83.03        102.06        11.47 o
   2  11  16        109.37        129.82        12.28 o
   3  11  16        107.77        111.64        10.46 o
   4  11  16         17.12         33.65         7.29 o
  -4  12  16        181.82        189.14        15.34 o
  -3  12  16         22.19         26.63         7.74 o
  -2  12  16         46.51         62.04         8.94 o
  -1  12  16         46.36         77.92        28.18 o
   0  12  16          0.89         11.91         8.56 o
   1  12  16         49.95         53.84        10.98 o
   2  12  16         47.66         39.49         7.97 o
   3  12  16         24.40         20.17         6.83 o
   4  12  16        179.68        193.66        16.22 o
  -3  13  16         23.60         13.55         8.40 o
  -2  13  16         66.81         52.53        10.76 o
  -1  13  16        184.56        188.97        16.94 o
   0  13  16         85.42         95.91        13.61 o
   1  13  16        183.03        166.81        14.77 o
   2  13  16         70.09         63.73        10.59 o
   3  13  16         16.40         27.96        10.59 o
  -3  14  16         61.31         56.56        11.22 o
  -2  14  16          1.14          0.26         8.90 o
  -1  14  16         39.97         71.80        12.06 o
   0  14  16          1.52          4.50         9.05 o
   1  14  16         38.37         47.38         8.86 o
   2  14  16          1.69          5.24         7.86 o
   3  14  16         61.01         62.48        11.11 o
  -2  15  16         16.41          5.67        10.93 o
  -1  15  16         14.79          5.62         8.97 o
   0  15  16         63.77         79.66        26.08 o
   1  15  16         13.79         21.22         8.31 o
   2  15  16         16.78         19.76        17.54 o
  -2  16  16         35.25         28.29        17.87 o
  -1  16  16         13.03         17.73        20.85 o
   0  16  16        123.89        132.28        13.20 o
   1  16  16          8.72         12.10         8.24 o
   2  16  16         37.81         32.16         7.93 o
  -1  17  16        102.88        115.64        18.97 o
   0  17  16          3.77          2.28         8.47 o
   1  17  16        107.68        116.67        19.30 o
   1   0  17        102.63         77.94        13.55 o
   2   0  17        459.62        444.24        26.81 o
   3   0  17          3.66         12.21        10.45 o
   4   0  17        243.69        279.42        13.84 o
   5   0  17         33.42         24.08         7.81 o
  -5   1  17         50.58         77.37        13.75 o
  -4   1  17         54.54         46.34         7.62 o
  -3   1  17        435.36        417.55        24.04 o
  -2   1  17        279.23        260.11        21.74 o
  -1   1  17         48.44         32.52        11.14 o
   0   1  17         99.11         86.19        10.64 o
   1   1  17         57.45         65.05         9.10 o
   2   1  17        292.54        257.27        25.03 o
   3   1  17        432.23        380.92        21.97 o
   4   1  17         47.43         33.71         7.64 o
   5   1  17         50.33         70.68         9.03 o
  -5   2  17         21.65         37.34         8.14 o
  -4   2  17          8.91         16.43         7.56 o
  -3   2  17         26.27         17.04         8.15 o
  -2   2  17        139.41        141.12        12.68 o
  -1   2  17        327.98        243.59        16.25 o
   0   2  17          9.36         37.01        10.17 o
   1   2  17        303.83        284.55        23.19 o
   2   2  17        145.90        127.49        13.75 o
   3   2  17         27.16         28.57        12.41 o
   4   2  17          8.08          1.34        13.08 o
   5   2  17         19.23         20.02         7.43 o
  -5   3  17         22.66         21.05         7.65 o
  -4   3  17         22.72         31.65         7.21 o
  -3   3  17        303.15        291.46        14.96 o
  -2   3  17         69.11         39.00         8.49 o
  -1   3  17         84.49         88.23        10.95 o
   0   3  17         83.69         82.20        11.49 o
   1   3  17        100.03        138.16        14.01 o
   2   3  17         65.41         48.91        11.89 o
   3   3  17        313.77        304.37        19.04 o
   4   3  17         20.85         15.26         8.01 o
   5   3  17         23.77         24.52         7.08 o
  -5   4  17         44.99         28.85         7.21 o
  -4   4  17          9.34         25.75         7.67 o
  -3   4  17         98.76         83.51        10.14 o
  -2   4  17        145.19        155.47        12.54 o
  -1   4  17        827.20        725.52        29.32 o
   0   4  17        278.69        285.09        14.59 o
   1   4  17        799.33        730.00        31.25 o
   2   4  17        163.71        192.25        16.26 o
   3   4  17        104.82        109.45        12.56 o
   4   4  17         10.63         18.52         8.12 o
   5   4  17         43.75         49.23        11.09 o
  -5   5  17          8.57          7.49         8.74 o
  -4   5  17        224.97        246.31        12.23 o
  -3   5  17        184.24        186.04        14.24 o
  -2   5  17         73.78         69.99        12.90 o
  -1   5  17         92.19        113.50        11.72 o
   0   5  17        376.08        316.65        22.33 o
   1   5  17        100.94        131.97        11.79 o
   2   5  17         68.41         73.57         9.15 o
   3   5  17        204.31        212.31        13.89 o
   4   5  17        217.69        250.23        26.67 o
   5   5  17          8.45         14.13         6.53 o
  -4   6  17        117.01        111.58        10.39 o
  -3   6  17         38.33         63.95        11.26 o
  -2   6  17         46.90         48.58        11.29 o
  -1   6  17         73.66         41.22        10.85 o
   0   6  17        487.09        416.09        18.78 o
   1   6  17         82.28         63.03        13.66 o
   2   6  17         39.25         30.54        13.49 o
   3   6  17         36.08         30.39        11.23 o
   4   6  17        104.49        107.29        11.11 o
  -4   7  17          1.90         10.80         6.69 o
  -3   7  17          0.60         -6.01         7.16 o
  -2   7  17         41.56         50.47        14.55 o
  -1   7  17        245.31        244.30        17.70 o
   0   7  17        679.63        684.82        26.29 o
   1   7  17        257.44        267.28        15.92 o
   2   7  17         31.82         51.02         9.35 o
   3   7  17          0.96          5.15         8.18 o
   4   7  17          2.64          3.42         7.07 o
  -4   8  17         23.36         28.20         8.91 o
  -3   8  17         89.23         99.41        14.15 o
  -2   8  17          2.36          0.83         8.00 o
  -1   8  17        135.14        187.16        15.71 o
   0   8  17        340.48        304.98        16.65 o
   1   8  17        115.41        162.92        13.97 o
   2   8  17          1.84         14.28        10.09 o
   3   8  17         88.64         99.95        11.30 o
   4   8  17         23.90         15.97         6.93 o
  -4   9  17         58.03         54.05        10.21 o
  -3   9  17        169.95        172.26        12.66 o
  -2   9  17        231.15        221.04        26.23 o
  -1   9  17        253.90        227.33        15.32 o
   0   9  17       1383.63       1348.83        48.08 o
   1   9  17        242.92        219.25        13.48 o
   2   9  17        226.96        241.83        15.63 o
   3   9  17        167.60        175.93        12.73 o
   4   9  17         60.81         56.39        13.21 o
  -4  10  17         24.71         35.57         9.71 o
  -3  10  17         22.82          8.50         9.35 o
  -2  10  17         14.17         10.50        21.66 o
  -1  10  17         92.15        122.39        13.83 o
   0  10  17         66.76         53.35        16.40 o
   1  10  17         85.45        106.75        19.07 o
   2  10  17         17.11         21.08         7.68 o
   3  10  17         27.66         30.70         9.65 o
   4  10  17         23.21         37.49        10.35 o
  -3  11  17         43.92         61.12         9.61 o
  -2  11  17          8.28         14.81        13.04 o
  -1  11  17          8.53         41.17        11.25 o
   0  11  17          3.05         13.41         8.78 o
   1  11  17          8.90         17.63        11.39 o
   2  11  17          7.85         16.50         7.24 o
   3  11  17         46.68         56.18         8.45 o
  -3  12  17         13.98         23.48        11.37 o
  -2  12  17         21.17          6.86         8.28 o
  -1  12  17        199.56        216.21        21.38 o
   0  12  17         60.69         70.71        14.45 o
   1  12  17        191.51        171.99        21.15 o
   2  12  17         21.14         11.57         6.97 o
   3  12  17         15.80         23.91         7.86 o
  -3  13  17         57.05         49.47        18.16 o
  -2  13  17         29.97         44.02        12.64 o
  -1  13  17         30.52         27.01         9.87 o
   0  13  17        121.06        172.43        15.07 o
   1  13  17         33.99         28.39        10.08 o
   2  13  17         34.60         42.86        10.57 o
   3  13  17         55.69         78.24        15.65 o
  -2  14  17         41.31         25.84        10.51 o
  -1  14  17         26.86         39.49        10.20 o
   0  14  17         39.00         31.18         8.47 o
   1  14  17         29.84         25.28         9.48 o
   2  14  17         36.30         25.27         8.42 o
  -2  15  17        131.43        128.73        20.84 o
  -1  15  17         47.56         34.03         8.75 o
   0  15  17         30.09         44.78         9.10 o
   1  15  17         45.08         45.82        14.27 o
   2  15  17        121.56        135.93        12.67 o
  -1  16  17        109.00         76.99        17.46 o
   0  16  17          0.56          8.12         7.92 o
   1  16  17        105.39         90.51        30.00 o
   0   0  18        236.04        188.60        18.06 o
   1   0  18          7.61         -2.50         9.25 o
   2   0  18        118.60        121.28        14.99 o
   3   0  18          0.01         11.15        16.94 o
   4   0  18         14.22         38.89         8.14 o
  -4   1  18        157.96        157.13        10.44 o
  -3   1  18        111.48        159.64        13.58 o
  -2   1  18        101.58         68.47        10.22 o
  -1   1  18        281.82        252.73        15.08 o
   0   1  18        164.29        177.86        12.51 o
   1   1  18        305.54        294.98        15.37 o
   2   1  18         95.72         65.43        21.91 o
   3   1  18        120.41        155.76        17.85 o
   4   1  18        156.75        133.63        11.73 o
  -4   2  18          4.01         14.78         6.18 o
  -3   2  18        229.26        186.86        14.14 o
  -2   2  18          4.47         11.89         8.01 o
  -1   2  18         36.49         22.71         8.17 o
   0   2  18        128.74        145.97        12.29 o
   1   2  18         34.53         27.49         8.87 o
   2   2  18          7.90         -4.93        21.92 o
   3   2  18        216.39        191.43        39.37 o
   4   2  18          5.45         14.01         7.45 o
  -4   3  18         98.92         94.72        10.43 o
  -3   3  18         13.09          9.38        10.50 o
  -2   3  18          3.25         14.62         9.39 o
  -1   3  18         24.09         35.23         8.39 o
   0   3  18       1478.57       1399.44        44.71 o
   1   3  18         22.84         32.00         8.88 o
   2   3  18          4.63         -4.37        12.82 o
   3   3  18         17.94         14.95        10.82 o
   4   3  18        102.11         98.67        17.10 o
  -4   4  18         71.54         82.19         9.57 o
  -3   4  18         62.90         54.15         9.97 o
  -2   4  18         38.82         36.73         8.32 o
  -1   4  18        174.38        189.34        19.32 o
   0   4  18        534.46        531.40        20.59 o
   1   4  18        160.79        179.21        14.66 o
   2   4  18         46.08         54.37        10.58 o
   3   4  18         71.99         71.00        11.00 o
   4   4  18         75.52         56.88        13.18 o
  -4   5  18         53.44         51.14         8.85 o
  -3   5  18         11.69          7.72         7.23 o
  -2   5  18        120.39        115.22        10.19 o
  -1   5  18        258.17        221.06        15.83 o
   0   5  18         20.27          1.21        10.93 o
   1   5  18        276.07        268.25        17.21 o
   2   5  18        114.77        132.69        12.59 o
   3   5  18         10.08          4.95         8.48 o
   4   5  18         54.26         67.82        10.02 o
  -4   6  18          2.12          0.23         8.17 o
  -3   6  18         10.49         25.41         7.05 o
  -2   6  18        129.02        120.06        13.63 o
  -1   6  18         40.55         40.31        12.88 o
   0   6  18         86.55         78.30        10.70 o
   1   6  18         52.55         63.47         9.02 o
   2   6  18        115.14        123.62        20.85 o
   3   6  18          9.31         12.56         8.25 o
   4   6  18          2.25          1.33         7.43 o
  -4   7  18         23.14         17.89         6.66 o
  -3   7  18         15.41         13.01         7.26 o
  -2   7  18         56.48         73.86        15.00 o
  -1   7  18        375.49        401.98        20.09 o
   0   7  18        107.51        153.13        14.12 o
   1   7  18        383.29        373.54        18.39 o
   2   7  18         50.44         71.06        12.92 o
   3   7  18         14.65         24.85         7.98 o
   4   7  18         27.82         34.13        10.09 o
  -4   8  18         28.46         26.42         7.66 o
  -3   8  18         79.94         69.49        10.92 o
  -2   8  18        158.10        155.02        15.24 o
  -1   8  18        237.42        265.03        18.40 o
   0   8  18         18.36         21.73         8.17 o
   1   8  18        237.21        258.97        27.91 o
   2   8  18        155.82        168.63        15.63 o
   3   8  18         84.97         74.75         9.63 o
   4   8  18         23.66         20.52         7.39 o
  -4   9  18         17.63         -0.17        10.20 o
  -3   9  18         64.85         85.23        10.41 o
  -2   9  18         74.52         83.11        11.19 o
  -1   9  18        319.40        289.20        18.57 o
   0   9  18        232.07        173.09        15.73 o
   1   9  18        301.65        299.68        20.41 o
   2   9  18         63.87         54.48         8.57 o
   3   9  18         67.01         92.95        14.88 o
   4   9  18         18.27         16.72         6.54 o
  -3  10  18         36.15         45.50         8.97 o
  -2  10  18         20.71         10.45         8.60 o
  -1  10  18         23.41         31.14         9.86 o
   0  10  18         23.84         30.81         8.97 o
   1  10  18         25.05         22.19         9.32 o
   2  10  18         19.57         28.24         6.96 o
   3  10  18         36.05         48.95        10.94 o
  -3  11  18         71.29         93.71        16.37 o
  -2  11  18        296.60        332.41        19.59 o
  -1  11  18         94.17         91.16        14.92 o
   0  11  18          2.03          1.75         8.50 o
   1  11  18        109.91        108.77        11.65 o
   2  11  18        287.87        287.38        16.92 o
   3  11  18         75.75         84.71         9.83 o
  -3  12  18         37.75         56.50        10.73 o
  -2  12  18         15.69         15.20         9.41 o
  -1  12  18         13.23         11.43         8.42 o
   0  12  18        173.63        205.83        17.44 o
   1  12  18         12.78         10.35         7.81 o
   2  12  18         13.08         15.16         9.43 o
   3  12  18         32.89         56.24        10.67 o
  -2  13  18         38.06         90.01        25.91 o
  -1  13  18          7.43         15.40         7.78 o
   0  13  18          2.65         -3.25         8.06 o
   1  13  18          6.84         13.93         9.58 o
   2  13  18         42.96         75.24        15.16 o
  -2  14  18         10.70         15.87         9.27 o
  -1  14  18         14.80         26.78         8.42 o
   0  14  18         27.00         26.32        11.31 o
   1  14  18         13.74         17.70        16.28 o
   2  14  18         11.01         20.59        11.38 o
  -1  15  18        214.87        242.09        25.74 o
   0  15  18          6.58         24.78        11.37 o
   1  15  18        213.40        255.98        19.13 o
   1   0  19         26.15         14.11         7.83 o
   2   0  19        109.07        124.29        13.19 o
   3   0  19          5.14         28.89        14.28 o
   4   0  19          0.69          8.35         8.02 o
  -4   1  19          9.77         16.60         6.33 o
  -3   1  19        198.00        217.39        21.43 o
  -2   1  19        280.70        278.53        24.17 o
  -1   1  19        351.12        331.83        15.96 o
   0   1  19          0.15         -2.48         7.43 o
   1   1  19        375.54        360.78        17.27 o
   2   1  19        298.14        323.10        23.04 o
   3   1  19        192.91        228.99        51.55 o
   4   1  19          9.43          6.96        11.31 o
  -4   2  19         17.46         18.02         5.98 o
  -3   2  19         28.94         25.34         7.42 o
  -2   2  19        337.84        322.80        17.08 o
  -1   2  19        418.46        430.12        21.24 o
   0   2  19        675.06        649.86        22.66 o
   1   2  19        429.55        456.38        19.62 o
   2   2  19        354.53        329.39        21.34 o
   3   2  19         31.15         31.20         9.17 o
   4   2  19         16.34         16.59         8.63 o
  -4   3  19          4.24         11.26         5.88 o
  -3   3  19         22.91         38.73         7.85 o
  -2   3  19        358.90        378.31        20.29 o
  -1   3  19        523.74        553.30        24.08 o
   0   3  19        130.26        115.16        10.60 o
   1   3  19        525.16        519.80        22.04 o
   2   3  19        348.66        352.47        22.20 o
   3   3  19         24.50         44.99        14.21 o
   4   3  19          5.09         -4.29         7.27 o
  -4   4  19         36.00         42.34         9.75 o
  -3   4  19         48.90         48.33         9.32 o
  -2   4  19         76.81         81.99        16.32 o
  -1   4  19        375.39        358.94        18.76 o
   0   4  19         39.47         36.90         8.42 o
   1   4  19        401.14        399.67        19.29 o
   2   4  19         83.63         99.55        32.56 o
   3   4  19         55.09         65.84        11.59 o
   4   4  19         38.55         49.86        11.74 o
  -4   5  19         58.41         57.61         8.29 o
  -3   5  19         89.88         84.64        10.16 o
  -2   5  19        156.23        150.11        14.41 o
  -1   5  19         34.37         22.93         8.15 o
   0   5  19        189.50        180.72        18.36 o
   1   5  19         31.28         23.53         7.83 o
   2   5  19        161.62        152.16        26.98 o
   3   5  19         94.42         96.31        12.30 o
   4   5  19         58.97         64.20        10.79 o
  -4   6  19         43.92         37.20         8.50 o
  -3   6  19        164.34        171.69        11.65 o
  -2   6  19         23.09         35.18         9.36 o
  -1   6  19         19.00         18.31         7.98 o
   0   6  19        427.08        414.23        20.55 o
   1   6  19         22.86         18.39         9.91 o
   2   6  19         26.01         36.79         9.16 o
   3   6  19        165.05        166.63        13.25 o
   4   6  19         40.16         18.49         8.44 o
  -4   7  19        207.03        206.56        12.12 o
  -3   7  19          3.48         10.64         7.80 o
  -2   7  19         22.79         35.86        11.67 o
  -1   7  19         13.18         30.96         8.59 o
   0   7  19          6.46         21.49        13.31 o
   1   7  19         15.60         42.99         8.80 o
   2   7  19         24.40         31.92         8.26 o
   3   7  19          4.60          6.36         7.38 o
   4   7  19        203.31        191.68        13.29 o
  -3   8  19         41.38         32.54        14.98 o
  -2   8  19          3.43          1.83         8.20 o
  -1   8  19         64.59         51.70        17.04 o
   0   8  19        276.48        276.27        21.52 o
   1   8  19         74.11         49.06        12.81 o
   2   8  19          2.37         13.06         7.63 o
   3   8  19         43.76         40.97         8.22 o
  -3   9  19         12.12         18.78         7.10 o
  -2   9  19        100.70        106.87        15.21 o
  -1   9  19         27.21         37.62         9.33 o
   0   9  19         26.04         40.83         9.27 o
   1   9  19         32.65         24.53         8.59 o
   2   9  19         95.90        109.30        11.86 o
   3   9  19         12.36         22.00         6.99 o
  -3  10  19         82.66         83.28         9.84 o
  -2  10  19        116.23        111.76        12.30 o
  -1  10  19          0.15          1.34         8.31 o
   0  10  19        106.92        166.76        13.72 o
   1  10  19          0.50         -0.27         8.45 o
   2  10  19        120.05        120.74        13.50 o
   3  10  19         81.67         81.92        10.49 o
  -3  11  19         23.06         43.93         9.45 o
  -2  11  19        149.27        163.67        12.34 o
  -1  11  19         38.38         51.28         8.93 o
   0  11  19         13.82          9.06        10.25 o
   1  11  19         41.17         53.42         9.99 o
   2  11  19        143.56        146.81        14.85 o
   3  11  19         25.87         48.40        11.92 o
  -2  12  19         18.69         39.79        10.07 o
  -1  12  19         56.41         65.07        11.08 o
   0  12  19         39.83         43.29        10.69 o
   1  12  19         62.52         70.99        11.40 o
   2  12  19         20.57         10.04         8.41 o
  -2  13  19         28.63         29.39         8.38 o
  -1  13  19         20.62         19.21        10.52 o
   0  13  19         97.70        103.06        13.65 o
   1  13  19         25.62         31.27         8.02 o
   2  13  19         27.47         38.76        15.31 o
  -1  14  19         14.04         27.23         7.76 o
   0  14  19          2.78          7.71         7.80 o
   1  14  19         13.39          7.93        14.61 o
   0   0  20        177.83        194.44        17.18 o
   1   0  20         57.55         69.06        14.05 o
   2   0  20        165.90        170.59        19.71 o
   3   0  20        198.94        244.67        20.02 o
   4   0  20          4.76         16.11         7.50 o
  -4   1  20         81.68         85.21        10.20 o
  -3   1  20         92.13         89.93        11.07 o
  -2   1  20         91.00         75.65        16.45 o
  -1   1  20         30.19         36.77         7.73 o
   0   1  20         71.35         65.72        11.01 o
   1   1  20         20.48         27.50         8.13 o
   2   1  20         95.30         58.89        13.14 o
   3   1  20         91.26         88.86         9.99 o
   4   1  20         79.14         76.24        10.57 o
  -4   2  20         14.11         -0.99         9.74 o
  -3   2  20        202.76        202.13        14.03 o
  -2   2  20        550.59        572.96        25.00 o
  -1   2  20        344.55        345.15        21.14 o
   0   2  20         63.79         74.50        11.96 o
   1   2  20        341.07        346.56        15.58 o
   2   2  20        538.57        560.74        30.17 o
   3   2  20        181.96        171.10        12.99 o
   4   2  20         13.86         20.51         7.74 o
  -4   3  20         66.65         49.88         8.11 o
  -3   3  20         89.66         78.83        10.41 o
  -2   3  20         75.89         61.32         9.84 o
  -1   3  20         47.25         34.58         8.72 o
   0   3  20        384.15        393.23        16.06 o
   1   3  20         45.46         59.14         9.32 o
   2   3  20         63.09         37.43        11.10 o
   3   3  20         88.83        102.55        11.94 o
   4   3  20         73.13         61.25         9.00 o
  -4   4  20         40.07         25.61         7.02 o
  -3   4  20         40.34         35.42         7.89 o
  -2   4  20         48.12         23.31         8.29 o
  -1   4  20         78.20         87.97        10.43 o
   0   4  20          2.43         -0.51         7.97 o
   1   4  20         74.84         63.40        13.33 o
   2   4  20         54.51         47.28         8.70 o
   3   4  20         39.51         32.88         9.63 o
   4   4  20         41.29         43.09         8.92 o
  -4   5  20          0.26          4.34        16.10 o
  -3   5  20        101.18        118.28        10.52 o
  -2   5  20        191.40        183.77        13.81 o
  -1   5  20        280.06        269.94        17.04 o
   0   5  20         32.06         29.97        11.16 o
   1   5  20        270.99        277.96        15.75 o
   2   5  20        188.05        203.32        13.05 o
   3   5  20         96.54        121.55        12.06 o
   4   5  20          0.22          2.25        10.78 o
  -3   6  20         17.67         23.36         7.26 o
  -2   6  20        112.97        123.41        11.60 o
  -1   6  20         10.16         19.20        11.93 o
   0   6  20        240.17        270.03        15.44 o
   1   6  20          9.01          9.91         8.26 o
   2   6  20        111.45        146.34        12.10 o
   3   6  20         15.42         27.94        21.18 o
  -3   7  20          8.85         11.30         7.32 o
  -2   7  20         82.38        100.70        10.65 o
  -1   7  20        311.56        299.34        22.53 o
   0   7  20          2.69         -0.69         8.20 o
   1   7  20        310.79        294.57        17.44 o
   2   7  20         72.40         93.10        10.55 o
   3   7  20          7.40          3.15         7.45 o
  -3   8  20        133.03        137.53        11.25 o
  -2   8  20          5.96         17.02         7.38 o
  -1   8  20         11.94          5.39         7.65 o
   0   8  20          0.08          8.84        10.00 o
   1   8  20          9.70         12.81        11.34 o
   2   8  20          6.55          7.19        11.81 o
   3   8  20        126.85        126.53        13.36 o
  -3   9  20         38.53         30.41         7.53 o
  -2   9  20         77.48         81.93        11.83 o
  -1   9  20         10.25          6.98        10.36 o
   0   9  20          1.18         -7.07         7.49 o
   1   9  20          7.98         16.75         7.98 o
   2   9  20         84.75         79.13        11.82 o
   3   9  20         38.64         46.39         8.06 o
  -2  10  20         10.64          5.57         7.24 o
  -1  10  20         48.67         52.12        11.27 o
   0  10  20         93.94         48.86         9.49 o
   1  10  20         50.06         58.75        10.28 o
   2  10  20         12.37         10.72         8.89 o
  -2  11  20         91.64        120.43        12.21 o
  -1  11  20        419.15        452.64        23.29 o
   0  11  20        215.22        205.68        25.57 o
   1  11  20        405.87        431.22        33.28 o
   2  11  20         88.88         98.12        13.08 o
  -2  12  20         58.49         50.50         8.93 o
  -1  12  20         25.70         24.72         7.89 o
   0  12  20         41.15         13.91         9.77 o
   1  12  20         24.36         17.66         7.74 o
   2  12  20         61.88         63.84        11.87 o
  -1  13  20         37.43         34.15         7.66 o
   0  13  20        268.49        320.30        29.29 o
   1  13  20         39.07         39.38        35.29 o
   1   0  21          1.70         11.35         7.88 o
   2   0  21          9.76         17.15         8.18 o
   3   0  21         13.07         12.02         6.15 o
  -3   1  21         94.48        119.27        11.43 o
  -2   1  21        166.67        174.25        13.55 o
  -1   1  21         14.50         12.89         9.82 o
   0   1  21          8.94          9.45         8.15 o
   1   1  21         13.01         14.71        10.54 o
   2   1  21        166.16        156.44        12.63 o
   3   1  21         93.93         85.95         9.41 o
  -3   2  21         34.59         26.04         9.62 o
  -2   2  21         22.44          6.84         8.02 o
  -1   2  21         87.77         80.58        13.03 o
   0   2  21        271.16        266.15        26.08 o
   1   2  21         90.00         75.70         9.65 o
   2   2  21         26.02         10.37         7.33 o
   3   2  21         29.78         17.85         6.47 o
  -3   3  21         74.35         89.85        11.70 o
  -2   3  21          2.70         10.56         7.82 o
  -1   3  21        234.67        235.53        15.77 o
   0   3  21         12.36         20.11         7.90 o
   1   3  21        231.77        253.60        17.40 o
   2   3  21          3.72         12.36         6.36 o
   3   3  21         77.43         68.20        10.59 o
  -3   4  21         73.58         96.58        14.06 o
  -2   4  21         51.60         73.79        11.80 o
  -1   4  21         12.48         13.25         8.12 o
   0   4  21         30.43         20.13         7.66 o
   1   4  21         12.52          6.14         6.70 o
   2   4  21         60.19         75.96        13.94 o
   3   4  21         74.12         59.97         8.64 o
  -3   5  21         87.17        101.42        14.81 o
  -2   5  21          8.91          6.79         7.44 o
  -1   5  21         11.30          7.08         7.28 o
   0   5  21          5.49          8.05         7.82 o
   1   5  21         10.47         21.81         8.27 o
   2   5  21          7.46         12.02        11.12 o
   3   5  21         88.40         90.79         9.60 o
  -3   6  21         34.38         34.33         8.43 o
  -2   6  21         26.73         46.18         8.93 o
  -1   6  21         67.13         75.13        10.38 o
   0   6  21        221.70        236.20        14.82 o
   1   6  21         69.50         87.70        14.81 o
   2   6  21         28.73         43.30        13.10 o
   3   6  21         26.57         18.17         8.07 o
  -3   7  21          8.54         16.55         6.79 o
  -2   7  21         99.13        104.67        19.60 o
  -1   7  21        201.21        220.88        13.53 o
   0   7  21         22.72         27.03         8.11 o
   1   7  21        211.03        247.59        18.09 o
   2   7  21         94.63        111.21        12.24 o
   3   7  21          7.63         16.64        10.23 o
  -2   8  21        221.59        248.02        14.23 o
  -1   8  21          0.23          0.30         7.44 o
   0   8  21         88.92         83.14        10.91 o
   1   8  21          0.30          0.08         8.40 o
   2   8  21        228.07        248.38        17.09 o
  -2   9  21        171.71        162.00        11.93 o
  -1   9  21          8.90         11.65         7.22 o
   0   9  21         27.00         26.91        10.18 o
   1   9  21          5.39         11.63         7.69 o
   2   9  21        161.16        128.65        13.58 o
  -2  10  21         11.26          7.27         7.26 o
  -1  10  21         88.69        111.08        11.30 o
   0  10  21         57.05         38.72         9.56 o
   1  10  21         85.43        109.81        11.54 o
   2  10  21         10.40         29.20         9.05 o
  -1  11  21          3.20          5.64         6.78 o
   0  11  21          3.54         22.57         8.38 o
   1  11  21          3.96          5.32         6.80 o
  -1  12  21          5.89          4.53         6.95 o
   0  12  21          6.38         -7.35        10.77 o
   1  12  21          6.42         11.73        13.98 o
   0   0  22          2.10          5.59         9.86 o
   1   0  22        420.23        429.19        18.40 o
   2   0  22         18.23         20.42         9.40 o
   3   0  22         40.78         32.24         6.75 o
  -3   1  22         15.72         13.46         6.13 o
  -2   1  22         38.08         17.53         7.87 o
  -1   1  22        211.53        252.94        16.11 o
   0   1  22        149.40        139.70        11.46 o
   1   1  22        216.84        251.81        13.20 o
   2   1  22         35.15         31.12         7.71 o
   3   1  22         14.05         15.96         7.58 o
  -3   2  22        172.66        188.66        19.27 o
  -2   2  22          0.41         19.25         7.70 o
  -1   2  22        107.89        103.51        15.76 o
   0   2  22         38.12         44.89         8.53 o
   1   2  22        112.57        114.08        10.48 o
   2   2  22          1.18         11.20         6.72 o
   3   2  22        173.56        179.09        12.46 o
  -3   3  22         45.59         57.88        11.47 o
  -2   3  22         35.31         55.51         9.43 o
  -1   3  22         74.23         85.23        10.90 o
   0   3  22         32.10         31.06         7.54 o
   1   3  22         76.52        109.49         9.72 o
   2   3  22         42.37         53.17         7.59 o
   3   3  22         47.61         62.08         9.44 o
  -3   4  22        168.35        202.79        16.11 o
  -2   4  22         55.64         80.08        10.56 o
  -1   4  22         56.59         52.34         9.67 o
   0   4  22          1.44          6.68         7.29 o
   1   4  22         57.08         59.65         9.14 o
   2   4  22         59.84         71.68         9.03 o
   3   4  22        169.62        204.82        12.86 o
  -3   5  22        193.47        192.82        14.67 o
  -2   5  22         81.70         86.09        14.40 o
  -1   5  22         85.47         80.54        10.94 o
   0   5  22         20.09         18.10         7.97 o
   1   5  22         82.24         71.74         9.72 o
   2   5  22         84.42         77.20        13.49 o
   3   5  22        197.01        231.89        14.13 o
  -2   6  22         49.94         49.51        13.99 o
  -1   6  22          4.56          6.30         7.84 o
   0   6  22         12.21         20.20         7.63 o
   1   6  22          5.07          6.42         7.06 o
   2   6  22         42.19         34.12         7.44 o
  -2   7  22         44.26         39.10         8.16 o
  -1   7  22          1.33          2.52        11.18 o
   0   7  22         41.05         77.45        19.51 o
   1   7  22          0.53          3.17         6.68 o
   2   7  22         52.35         55.59         9.01 o
  -2   8  22         43.60         48.37        12.47 o
  -1   8  22          9.88         -5.29         7.94 o
   0   8  22         23.45         19.12         9.81 o
   1   8  22          8.57         37.53         7.59 o
   2   8  22         46.30         56.90         8.33 o
  -1   9  22         19.91         33.06        16.81 o
   0   9  22         34.04         38.50         9.37 o
   1   9  22         15.68          9.88         7.63 o
  -1  10  22         78.50         97.53        10.50 o
   0  10  22        105.69        123.63        12.55 o
   1  10  22         81.73         80.09        13.90 o
   1   0  23          3.07         10.40         8.35 o
   2   0  23        314.45        351.66        16.25 o
  -2   1  23         42.63         44.02         8.58 o
  -1   1  23        108.62         89.65        10.97 o
   0   1  23        232.51        203.13        12.42 o
   1   1  23        104.06        101.67        11.41 o
   2   1  23         46.59         51.16         7.73 o
  -2   2  23         22.97         18.88         7.48 o
  -1   2  23         38.64         27.06         8.98 o
   0   2  23         98.82        108.32        10.54 o
   1   2  23         31.06         31.91        10.89 o
   2   2  23         24.78         14.84         7.10 o
  -2   3  23        156.85        178.54        14.42 o
  -1   3  23         91.41        109.96        14.20 o
   0   3  23         25.11         12.72         7.79 o
   1   3  23         96.34        113.79        10.09 o
   2   3  23        150.13        154.44        12.28 o
  -2   4  23        182.74        223.88        14.52 o
  -1   4  23         77.16        104.28        10.61 o
   0   4  23          0.29         10.61         7.13 o
   1   4  23         75.05        108.11        14.18 o
   2   4  23        180.18        213.72        18.01 o
  -2   5  23         72.61         77.18        10.65 o
  -1   5  23        121.74        143.99        18.73 o
   0   5  23          0.09         -6.11         7.89 o
   1   5  23        117.14        132.45        11.88 o
   2   5  23         66.86         62.83        10.03 o
  -2   6  23         98.07        109.08        11.79 o
  -1   6  23         20.80         33.79         8.33 o
   0   6  23         56.32         39.44         8.25 o
   1   6  23         20.39         40.25         8.32 o
   2   6  23         95.67        102.43        10.54 o
  -1   7  23         46.62         53.35         9.61 o
   0   7  23         28.68         59.50         9.74 o
   1   7  23         49.57         45.47        10.20 o
  -1   8  23         15.14         10.33         7.29 o
   0   8  23         86.20        106.30        11.78 o
   1   8  23         14.05         28.38         7.95 o
   0   9  23         51.67         53.47        11.91 o
   0   0  24         10.37         26.60        11.19 o
   1   0  24        178.15        169.57        13.52 o
   2   0  24         23.31         16.03        10.21 o
  -1   1  24         12.89         27.55         7.55 o
   0   1  24        208.60        250.68        20.96 o
   1   1  24         10.50         37.33        11.18 o
  -1   2  24         73.30        104.74        10.70 o
   0   2  24         30.65         63.40        10.22 o
   1   2  24         78.33         79.38        10.08 o
  -1   3  24         47.03         68.56         9.28 o
   0   3  24        134.85        161.80        11.66 o
   1   3  24         51.17         57.43        12.94 o
  -1   4  24        210.30        247.70        16.77 o
   0   4  24          0.25         13.21         7.35 o
   1   4  24        208.11        202.73        15.29 o
  -1   5  24        120.29        137.22        12.24 o
   0   5  24        191.81        222.49        13.99 o
   1   5  24        119.96        132.92        12.81 o
   0   6  24         25.12         34.85         9.81 o
                                                
